# Supplementary material for: Endonucleosis mediates internalization of cytoplasm into the nucleus
Source: Nat Commun. 2024 Jul 11;15:5843. doi: 10.1038/s41467-024-50259-3 (PMC11239883; doi:10.1038/s41467-024-50259-3)
Supplement: Supplementary file 4 — Source Data [file 41467_2024_50259_MOESM4_ESM.xlsx]

## Sheet: Fig.5a
PI_WT+TCP_24h
Display	Row	Column	Plane	Timepoint	Time [s]	Field	Object ID	X	Y	Cells Selected - Cell Area [µm²]	Cells Selected - Intensity Cell Propidium Iodide_dtz Mean	Cells Selected - Intensity Cell Propidium Iodide_dtz Sum	Compound	Concentration	Cell Type	Cell Count		++99999
TRUE	A	1	1	0	0	430	3	93	15	23.68	214.1	20556						3001	103000		1632		3001	28000		1539		0	0
TRUE	A	1	1	0	0	386	100	934	864	21.21	264.4	22737						103001	203000		1082		28001	53000		10		103000	95
TRUE	A	1	1	0	0	406	97	294	743	23.43	355.1	33731						203001	303000		2467		53001	78000		24		203000	1082
TRUE	A	1	1	0	0	496	1	1305	37	34.03	278.6	38451						303001	403000		1222		78001	103000		59		303000	2467
TRUE	A	1	1	0	0	190	35	124	165	47.11	208.9	39899						403001	503000		953	7356	103001	128000		118		403000	1222
TRUE	A	1	1	0	0	299	59	43	427	21.21	475.3	40880						503001	603000		1832		128001	153000		216		503000	953
TRUE	A	1	1	0	0	233	121	1095	570	24.17	448.6	43960						603001	703000		2093		153001	178000		293		603000	1832
TRUE	A	1	1	0	0	384	134	113	892	24.42	467	46235						703001	803000		1086		178001	203000		455		703000	2093
TRUE	A	1	1	0	0	56	11	217	290	26.14	447.2	47403						803001	903000		328		203001	228000		580		803000	1086
TRUE	A	1	1	0	0	55	68	988	987	20.72	597.3	50177						903001	1003000		123	5462	228001	253000		670		903000	328
TRUE	A	1	1	0	0	526	1	52	410	89.28	142.9	51741						1003001	1103000		109		253001	278000		644		1003000	123
TRUE	A	1	1	0	0	473	37	956	1004	25.4	509.8	52506						1103001	1203000		102		278001	303000		573		1103000	109
TRUE	A	1	1	0	0	34	33	1285	791	33.05	396.1	53082						1203001	1303000		129		303001	328000		503		1203000	102
TRUE	A	1	1	0	0	405	7	14	55	34.28	396.4	55105						1303001	1403000		143		328001	353000		342		1303000	129
TRUE	A	1	1	0	0	451	12	165	188	25.9	544.6	57180						1403001	1503000		130		353001	378000		193		1403000	143					peak	ploidy	range	percentage	No. of cells
TRUE	A	1	1	0	0	408	19	48	154	28.61	498.3	57802						1503001	1603000		99		378001	403000		184		1503000	130				1st peak	303000	2n	0-503000	47.6304	5819
TRUE	A	1	1	0	0	407	49	1340	326	23.92	599.6	58165						1603001	1703000		64		403001	428000		182		1603000	99				2nd peak	703000	4n	503001-1003000	44.7082	5462
TRUE	A	1	1	0	0	388	2	278	52	26.14	557	59046						1703001	1803000		28		428001	453000		204		1703000	64				3rd peak	1403000	8n	1003001-1903000	6.7447	824
TRUE	A	1	1	0	0	33	1	1223	118	49.82	298.4	60283						1803001	1903000		20	824	453001	478000		267		1803000	28
TRUE	A	1	1	0	0	405	3	766	20	21.46	716.5	62339						1903001	2003000		12		478001	503000		300		1903000	20
TRUE	A	1	1	0	0	34	9	405	356	30.33	506.9	62347						2003001	2103000		13		503001	528000		390		2003000	12
TRUE	A	1	1	0	0	386	71	859	592	20.96	761.7	64746						2103001	2203000		12		528001	553000		424		2103000	13
TRUE	A	1	1	0	0	34	12	580	413	38.97	411	64942						2203001	2303000		4		553001	578000		480		2203000	12
TRUE	A	1	1	0	0	34	8	490	223	43.16	373.5	65365						2303001	2403000		8		578001	603000		538		2303000	4
TRUE	A	1	1	0	0	34	1	703	13	28.61	566.9	65764						2403001	2503000		6		603001	628000		569		2403000	8
TRUE	A	1	1	0	0	409	114	459	908	29.35	556.8	66265						2503001	2603000		5		628001	653000		549		2503000	6
TRUE	A	1	1	0	0	13	8	890	267	30.58	554.3	68735						2603001	2703000		2		653001	678000		531		2603000	5
TRUE	A	1	1	0	0	34	6	830	168	40.69	435.2	71808						2703001	2803000		6		678001	703000		444		2703000	2
TRUE	A	1	1	0	0	77	10	308	204	23.92	747.6	72520						2803001	2903000		5		703001	728000		398		2803000	6
TRUE	A	1	1	0	0	408	5	433	56	24.17	742.7	72786						2903001	3003000		7		728001	753000		297		2903000	5
TRUE	A	1	1	0	0	364	22	114	173	26.14	696.7	73846						3003001	3103000		3		753001	778000		225		3003000	7
TRUE	A	1	1	0	0	34	13	871	418	31.57	579.4	74167						3103001	3203000		5		778001	803000		166		3103000	3
TRUE	A	1	1	0	0	57	78	1308	738	20.72	915.5	76906						3203001	3303000		1		803001	828000		139		3203000	5
TRUE	A	1	1	0	0	344	84	6	1008	31.81	601.1	77538						3303001	3403000		3		828001	853000		94		3303000	1
TRUE	A	1	1	0	0	254	117	290	504	21.95	872.8	77675						3403001	3503000		0		853001	878000		61		3403000	3
TRUE	A	1	1	0	0	274	62	410	344	21.21	905.3	77857						3503001	3603000		3		878001	903000		34		3503000	0
TRUE	A	1	1	0	0	405	86	155	910	32.55	591.6	78097						3603001	3703000		2		903001	928000		42		3603000	3
TRUE	A	1	1	0	0	428	100	1026	743	29.84	646.3	78203						3703001	3803000		0		928001	953000		41		3703000	2
TRUE	A	1	1	0	0	409	14	455	113	25.4	768	79106						3803001	3903000		1		953001	978000		16		3803000	0
TRUE	A	1	1	0	0	255	160	751	709	34.77	563.4	79445						3903001	4003000		0		978001	1003000		24		3903000	1
TRUE	A	1	1	0	0	58	2	735	28	27.38	722.2	80161						4003001	4103000		3		1003001	1028000		27		4003000	0
TRUE	A	1	1	0	0	253	152	415	566	23.43	844	80180						4103001	4203000		1		1028001	1053000		26		4103000	3
TRUE	A	1	1	0	0	388	72	100	785	36.99	535.1	80272						4203001	4303000		0		1053001	1078000		28		4203000	1
TRUE	A	1	1	0	0	77	6	644	185	28.61	695.3	80654						4303001	4403000		0		1078001	1103000		28		4303000	0
TRUE	A	1	1	0	0	319	112	130	429	40.45	497.2	81538						4403001	4503000		0		1103001	1128000		23		4403000	0
TRUE	A	1	1	0	0	123	11	876	93	25.4	797.6	82156						4503001	4603000		0		1128001	1153000		28		4503000	0
TRUE	A	1	1	0	0	473	35	251	670	32.8	620.4	82507						4603001	4703000		1		1153001	1178000		20		4603000	0
TRUE	A	1	1	0	0	77	23	207	407	26.88	766	83489						4703001	4803000		2		1178001	1203000		31		4703000	1
TRUE	A	1	1	0	0	34	26	950	626	34.53	598	83719						4803001	4903000		0		1203001	1228000		33		4803000	2
TRUE	A	1	1	0	0	430	104	489	787	29.35	716.9	85307						4903001	5003000		1		1228001	1253000		28		4903000	0
TRUE	A	1	1	0	0	145	2	720	39	22.44	940	85539						5003001	5103000		0		1253001	1278000		35		5003000	1
TRUE	A	1	1	0	0	35	9	977	290	26.39	802.3	85841						5103001	5203000		1		1278001	1303000		33		5103000	0
TRUE	A	1	1	0	0	428	105	913	789	46.86	452.9	86047						5203001	5303000		0		1303001	1328000		43		5203000	1
TRUE	A	1	1	0	0	453	57	110	521	26.14	817.4	86648						5303001	5403000		0		1328001	1353000		35		5303000	0
TRUE	A	1	1	0	0	405	39	1247	442	23.18	924.1	86863											1353001	1378000		31		5403000	0
TRUE	A	1	1	0	0	230	124	7	685	34.28	632.3	87895											1378001	1403000		34
TRUE	A	1	1	0	0	34	30	1141	732	33.29	651.5	87947											1403001	1428000		32
TRUE	A	1	1	0	0	483	2	983	227	35.76	615.6	89261											1428001	1453000		31
TRUE	A	1	1	0	0	319	35	84	109	26.39	835	89343											1453001	1478000		27
TRUE	A	1	1	0	0	35	8	1302	265	34.28	643.6	89464											1478001	1503000		40
TRUE	A	1	1	0	0	453	51	904	443	46.37	476.6	89596											1503001	1528000		23
TRUE	A	1	1	0	0	387	17	664	153	29.35	753.1	89618											1528001	1553000		28
TRUE	A	1	1	0	0	102	37	990	561	23.18	958	90049											1553001	1578000		25
TRUE	A	1	1	0	0	429	3	31	22	51.05	435.1	90068											1578001	1603000		23
TRUE	A	1	1	0	0	430	22	534	136	23.18	958.2	90068											1603001	1628000		19
TRUE	A	1	1	0	0	342	10	1092	82	37.98	587.8	90516											1628001	1653000		18
TRUE	A	1	1	0	0	453	89	895	829	22.2	1011	90949											1653001	1678000		9
TRUE	A	1	1	0	0	405	8	420	64	33.29	674.4	91043											1678001	1703000		18
TRUE	A	1	1	0	0	406	92	689	720	49.32	458.1	91612											1703001	1728000		9
TRUE	A	1	1	0	0	453	31	150	254	25.4	893.8	92065											1728001	1753000		6
TRUE	A	1	1	0	0	388	12	366	162	27.62	825.5	92460											1753001	1778000		9
TRUE	A	1	1	0	0	344	62	1232	721	27.62	825.9	92496											1778001	1803000		4
TRUE	A	1	1	0	0	55	48	302	713	26.39	873.8	93496											1803001	1828000		7
TRUE	A	1	1	0	0	146	72	806	656	29.84	779.9	94370											1828001	1853000		3
TRUE	A	1	1	0	0	384	128	369	871	23.68	984.8	94536											1853001	1878000		7
TRUE	A	1	1	0	0	189	67	733	400	20.47	1144	94946											1878001	1903000		3
TRUE	A	1	1	0	0	405	67	792	700	46.37	506.3	95188											1903001	1928000		3
TRUE	A	1	1	0	0	343	93	996	766	31.57	744.1	95250											1928001	1953000		3
TRUE	A	1	1	0	0	77	43	810	722	35.51	663.9	95601											1953001	1978000		3
TRUE	A	1	1	0	0	230	55	868	307	26.39	920.6	98500											1978001	2003000		3
TRUE	A	1	1	0	0	77	2	1168	85	28.36	866.2	99616											2003001	2028000		4
TRUE	A	1	1	0	0	122	4	1224	41	28.86	851.7	99645											2028001	2053000		3
TRUE	A	1	1	0	0	406	83	1182	621	43.41	567.5	99883											2053001	2078000		2
TRUE	A	1	1	0	0	482	1	1178	443	67.57	364.9	99976											2078001	2103000		4
TRUE	A	1	1	0	0	210	14	778	58	32.55	760.7	100412											2103001	2128000		1
TRUE	A	1	1	0	0	35	4	1212	149	37.49	660.6	100415											2128001	2153000		3
TRUE	A	1	1	0	0	124	76	1022	507	28.86	859.3	100534											2153001	2178000		5
TRUE	A	1	1	0	0	409	4	30	42	51.05	488	101017											2178001	2203000		3
TRUE	A	1	1	0	0	408	148	369	983	46.37	538	101145											2203001	2228000		2
TRUE	A	1	1	0	0	452	44	1216	290	21.21	1179	101362											2228001	2253000		0
TRUE	A	1	1	0	0	407	136	1035	960	36.01	694.6	101417											2253001	2278000		2
TRUE	A	1	1	0	0	319	6	1142	20	23.68	1064	102138											2278001	2303000		0
TRUE	A	1	1	0	0	167	51	1354	321	22.2	1138	102388											2303001	2328000		2
TRUE	A	1	1	0	0	430	17	947	105	35.02	721.9	102516											2328001	2353000		1
TRUE	A	1	1	0	0	387	7	639	39	21.46	1183	102907											2353001	2378000		3
TRUE	A	1	1	0	0	409	113	744	899	31.32	811.3	103041											2378001	2403000		2
TRUE	A	1	1	0	0	430	95	1354	722	24.17	1054	103318											2403001	2428000		1
TRUE	A	1	1	0	0	387	98	789	851	21.21	1214	104377											2428001	2453000		3
TRUE	A	1	1	0	0	212	68	538	366	21.95	1174	104506											2453001	2478000		1
TRUE	A	1	1	0	0	430	74	237	577	26.88	961.1	104756											2478001	2503000		1
TRUE	A	1	1	0	0	35	20	315	533	22.44	1153	104959											2503001	2528000		1
TRUE	A	1	1	0	0	343	86	837	737	32.8	789.9	105060											2528001	2553000		1
TRUE	A	1	1	0	0	57	62	821	599	21.21	1223	105189											2553001	2578000		2
TRUE	A	1	1	0	0	484	1	1063	779	55	473	105490											2578001	2603000		1
TRUE	A	1	1	0	0	57	24	179	311	30.09	865.7	105620											2603001	2628000		1
TRUE	A	1	1	0	0	232	147	1335	584	20.22	1292	105946											2628001	2653000		0
TRUE	A	1	1	0	0	452	47	819	320	35.02	747.6	106162											2653001	2678000		1
TRUE	A	1	1	0	0	33	2	537	148	34.03	770	106263											2678001	2703000		0
TRUE	A	1	1	0	0	365	16	1192	90	21.95	1194	106302											2703001	2728000		0
TRUE	A	1	1	0	0	405	56	1141	588	38.97	673.3	106388											2728001	2753000		1
TRUE	A	1	1	0	0	387	15	479	132	34.53	762.4	106731											2753001	2778000		4
TRUE	A	1	1	0	0	409	103	1117	766	56.97	462.6	106868											2778001	2803000		1
TRUE	A	1	1	0	0	344	19	1032	204	21.21	1247	107250											2803001	2828000		1
TRUE	A	1	1	0	0	57	7	12	97	28.36	935.7	107607											2828001	2853000		2
TRUE	A	1	1	0	0	297	4	595	18	45.38	586.3	107871											2853001	2878000		1
TRUE	A	1	1	0	0	232	41	226	188	35.27	754.4	107879											2878001	2903000		1
TRUE	A	1	1	0	0	35	23	372	565	34.28	777.2	108027											2903001	2928000		2
TRUE	A	1	1	0	0	406	72	132	504	39.21	680.2	108151											2928001	2953000		2
TRUE	A	1	1	0	0	58	37	213	765	29.35	911.7	108487											2953001	2978000		2
TRUE	A	1	1	0	0	452	34	6	208	27.13	986.5	108517											2978001	3003000		1
TRUE	A	1	1	0	0	102	23	1072	289	23.18	1159	108924											3003001	3028000		0
TRUE	A	1	1	0	0	274	25	1334	88	27.87	967.1	109284											3028001	3053000		1
TRUE	A	1	1	0	0	452	72	114	737	28.61	942.6	109341											3053001	3078000		1
TRUE	A	1	1	0	0	189	133	273	665	59.19	456.8	109641											3078001	3103000		1
TRUE	A	1	1	0	0	428	90	25	668	23.68	1144	109786											3103001	3128000		1
TRUE	A	1	1	0	0	452	55	674	456	42.67	635.6	109963											3128001	3153000		1
TRUE	A	1	1	0	0	318	109	820	610	20.96	1295	110113											3153001	3178000		2
TRUE	A	1	1	0	0	57	96	1331	900	33.79	809	110827											3178001	3203000		1
TRUE	A	1	1	0	0	35	38	336	869	31.81	859.9	110922											3203001	3228000		0
TRUE	A	1	1	0	0	385	37	222	312	31.57	867.6	111057											3228001	3253000		0
TRUE	A	1	1	0	0	406	57	1131	365	29.1	941.5	111092											3253001	3278000		1
TRUE	A	1	1	0	0	341	5	355	47	24.42	1124	111302											3278001	3303000		0
TRUE	A	1	1	0	0	165	23	980	201	30.09	912.4	111312											3303001	3328000		0
TRUE	A	1	1	0	0	57	81	65	760	23.43	1174	111570											3328001	3353000		1
TRUE	A	1	1	0	0	472	43	830	963	32.31	851.8	111587											3353001	3378000		1
TRUE	A	1	1	0	0	11	9	348	861	32.55	847.2	111831											3378001	3403000		1
TRUE	A	1	1	0	0	408	85	517	427	24.17	1153	112952											3403001	3428000		0
TRUE	A	1	1	0	0	386	98	1099	856	20.96	1333	113322											3428001	3453000		0
TRUE	A	1	1	0	0	387	68	347	647	28.36	985.7	113352											3453001	3478000		0
TRUE	A	1	1	0	0	78	6	1200	84	23.18	1208	113539											3478001	3503000		0
TRUE	A	1	1	0	0	344	15	682	195	22.69	1236	113745											3503001	3528000		0
TRUE	A	1	1	0	0	451	84	1275	656	37.49	750.9	114141											3528001	3553000		0
TRUE	A	1	1	0	0	319	83	1226	273	20.96	1350	114776											3553001	3578000		1
TRUE	A	1	1	0	0	408	9	293	98	37.49	755.9	114890											3578001	3603000		2
TRUE	A	1	1	0	0	362	86	1231	695	35.27	804.1	114991											3603001	3628000		0
TRUE	A	1	1	0	0	56	4	1238	84	28.12	1011	115305											3628001	3653000		0
TRUE	A	1	1	0	0	429	112	1238	966	23.18	1227	115333											3653001	3678000		0
TRUE	A	1	1	0	0	34	15	388	462	33.54	848.7	115417											3678001	3703000		2
TRUE	A	1	1	0	0	33	11	1125	815	36.01	792.9	115757											3703001	3728000		0
TRUE	A	1	1	0	0	409	54	375	446	38.97	732.7	115770											3728001	3753000		0
TRUE	A	1	1	0	0	385	118	120	985	34.28	833.8	115901											3753001	3778000		0
TRUE	A	1	1	0	0	363	38	279	307	31.07	920.9	116034											3778001	3803000		0
TRUE	A	1	1	0	0	385	5	1043	29	27.13	1061	116732											3803001	3828000		1
TRUE	A	1	1	0	0	384	99	1323	731	30.09	959.1	117009											3828001	3853000		0
TRUE	A	1	1	0	0	298	69	200	394	42.67	677.8	117251											3853001	3878000		0
TRUE	A	1	1	0	0	384	159	282	981	48.09	601.9	117373											3878001	3903000		0
TRUE	A	1	1	0	0	321	122	989	795	24.17	1198	117423											3903001	3928000		0
TRUE	A	1	1	0	0	233	52	977	213	32.06	904.1	117531											3928001	3953000		0
TRUE	A	1	1	0	0	34	25	669	599	41.93	691.5	117559											3953001	3978000		0
TRUE	A	1	1	0	0	320	15	1248	140	28.86	1011	118273											3978001	4003000		0
TRUE	A	1	1	0	0	405	55	43	589	57.71	506.1	118438											4003001	4028000		1
TRUE	A	1	1	0	0	362	27	132	209	27.13	1078	118605											4028001	4053000		0
TRUE	A	1	1	0	0	388	80	356	875	38.23	770.7	119458											4053001	4078000		2
TRUE	A	1	1	0	0	36	33	1138	922	43.16	684.1	119720											4078001	4103000		0
TRUE	A	1	1	0	0	254	97	1274	423	27.38	1081	120007											4103001	4128000		1
TRUE	A	1	1	0	0	361	9	30	38	30.58	970.2	120299											4128001	4153000		0
TRUE	A	1	1	0	0	388	42	1332	497	36.99	803.1	120469											4153001	4178000		0
TRUE	A	1	1	0	0	102	42	1147	621	33.05	900.8	120707											4178001	4203000		0
TRUE	A	1	1	0	0	428	34	710	339	23.92	1244	120712											4203001	4228000		0
TRUE	A	1	1	0	0	33	4	92	417	49.32	604.2	120843											4228001	4253000		0
TRUE	A	1	1	0	0	473	18	1164	355	59.68	500	120989											4253001	4278000		0
TRUE	A	1	1	0	0	341	118	1247	856	55.74	536.1	121151											4278001	4303000		0
TRUE	A	1	1	0	0	166	41	10	326	27.62	1082	121185											4303001	4328000		0
TRUE	A	1	1	0	0	405	76	1353	815	34.28	872.8	121321											4328001	4353000		0
TRUE	A	1	1	0	0	472	4	610	96	28.36	1056	121413											4353001	4378000		0
TRUE	A	1	1	0	0	190	3	1166	5	22.94	1306	121486											4378001	4403000		0
TRUE	A	1	1	0	0	361	34	1103	274	34.53	869.6	121737											4403001	4428000		0
TRUE	A	1	1	0	0	361	113	267	811	32.06	936.4	121737											4428001	4453000		0
TRUE	A	1	1	0	0	388	10	597	146	44.89	669.1	121783											4453001	4478000		0
TRUE	A	1	1	0	0	406	79	387	575	31.32	959.7	121886											4478001	4503000		0
TRUE	A	1	1	0	0	343	97	6	801	29.84	1008	122021											4503001	4528000		0
TRUE	A	1	1	0	0	408	124	339	820	37.73	798.2	122132											4528001	4553000		0
TRUE	A	1	1	0	0	451	121	1092	973	49.82	605.7	122352											4553001	4578000		0
TRUE	A	1	1	0	0	11	11	98	973	49.08	615.2	122417											4578001	4603000		0
TRUE	A	1	1	0	0	384	21	1032	216	20.22	1495	122587											4603001	4628000		0
TRUE	A	1	1	0	0	430	134	1246	978	37.24	813.3	122810											4628001	4653000		1
TRUE	A	1	1	0	0	55	34	677	588	32.31	937.6	122828
TRUE	A	1	1	0	0	275	42	508	128	25.4	1194	122975
TRUE	A	1	1	0	0	253	4	444	40	51.05	594.7	123095
TRUE	A	1	1	0	0	453	19	262	141	26.88	1129	123097
TRUE	A	1	1	0	0	36	6	442	220	36.25	838.4	123244
TRUE	A	1	1	0	0	56	9	656	220	34.77	876.3	123562
TRUE	A	1	1	0	0	408	142	908	945	31.57	965.5	123582
TRUE	A	1	1	0	0	385	45	201	395	21.7	1405	123654
TRUE	A	1	1	0	0	405	60	1196	641	33.54	910.2	123784
TRUE	A	1	1	0	0	474	17	811	220	38.72	788.5	123802
TRUE	A	1	1	0	0	57	45	1186	444	25.65	1191	123907
TRUE	A	1	1	0	0	36	11	109	384	43.65	701.3	124129
TRUE	A	1	1	0	0	13	9	941	274	30.83	996.8	124603
TRUE	A	1	1	0	0	317	3	111	28	37.49	822.8	125058
TRUE	A	1	1	0	0	100	8	1186	53	32.8	942.2	125307
TRUE	A	1	1	0	0	253	3	774	26	46.61	664.9	125666
TRUE	A	1	1	0	0	77	9	905	197	25.4	1222	125827
TRUE	A	1	1	0	0	276	161	1283	718	31.81	976.6	125980
TRUE	A	1	1	0	0	319	45	806	148	25.4	1225	126175
TRUE	A	1	1	0	0	429	102	1332	904	30.58	1018	126238
TRUE	A	1	1	0	0	452	78	317	816	63.63	489.6	126307
TRUE	A	1	1	0	0	11	4	1168	735	34.28	912.4	126830
TRUE	A	1	1	0	0	101	11	1354	129	21.46	1459	126960
TRUE	A	1	1	0	0	429	90	105	734	29.84	1050	127104
TRUE	A	1	1	0	0	317	86	1187	518	40.69	771.8	127344
TRUE	A	1	1	0	0	473	22	1147	400	63.63	495.4	127816
TRUE	A	1	1	0	0	472	23	1089	315	40.45	779.7	127863
TRUE	A	1	1	0	0	405	51	452	538	28.12	1125	128253
TRUE	A	1	1	0	0	231	50	1239	221	32.31	980.6	128460
TRUE	A	1	1	0	0	364	9	182	54	25.4	1248	128504
TRUE	A	1	1	0	0	406	77	683	565	26.14	1216	128911
TRUE	A	1	1	0	0	80	28	825	294	24.17	1316	128972
TRUE	A	1	1	0	0	385	103	1269	889	23.43	1358	129008
TRUE	A	1	1	0	0	297	114	1235	551	44.15	721.3	129107
TRUE	A	1	1	0	0	274	133	448	652	37.24	855.9	129246
TRUE	A	1	1	0	0	255	233	1244	984	41.93	760.6	129306
TRUE	A	1	1	0	0	319	120	1260	530	31.32	1018	129343
TRUE	A	1	1	0	0	232	33	1280	172	25.4	1257	129458
TRUE	A	1	1	0	0	386	109	245	949	34.28	932.5	129613
TRUE	A	1	1	0	0	233	38	1155	156	36.01	887.9	129634
TRUE	A	1	1	0	0	35	6	291	246	47.85	669.7	129922
TRUE	A	1	1	0	0	254	51	846	277	41.43	774.8	130166
TRUE	A	1	1	0	0	14	3	11	550	35.02	917.3	130259
TRUE	A	1	1	0	0	430	61	590	442	28.12	1145	130508
TRUE	A	1	1	0	0	321	65	341	474	24.42	1319	130625
TRUE	A	1	1	0	0	277	54	1325	243	35.51	910.1	131054
TRUE	A	1	1	0	0	13	10	1015	416	29.84	1084	131144
TRUE	A	1	1	0	0	388	74	829	858	38.47	841.7	131304
TRUE	A	1	1	0	0	14	9	167	710	35.27	923.3	132035
TRUE	A	1	1	0	0	340	19	206	124	45.13	721.6	132046
TRUE	A	1	1	0	0	100	37	234	243	25.65	1272	132334
TRUE	A	1	1	0	0	405	63	992	687	35.51	919.8	132446
TRUE	A	1	1	0	0	318	171	864	945	38.72	843.7	132460
TRUE	A	1	1	0	0	406	124	420	970	29.35	1114	132601
TRUE	A	1	1	0	0	385	50	786	456	22.44	1461	132921
TRUE	A	1	1	0	0	405	13	871	101	32.8	999.8	132973
TRUE	A	1	1	0	0	407	67	232	527	36.99	886.6	132990
TRUE	A	1	1	0	0	275	82	366	284	24.17	1357	132998
TRUE	A	1	1	0	0	428	49	1353	410	21.46	1531	133215
TRUE	A	1	1	0	0	55	10	1288	203	28.36	1160	133435
TRUE	A	1	1	0	0	473	30	1341	469	49.82	662.6	133838
TRUE	A	1	1	0	0	121	30	27	319	32.8	1006	133858
TRUE	A	1	1	0	0	429	77	1057	639	28.36	1164	133860
TRUE	A	1	1	0	0	188	33	236	179	29.59	1117	134075
TRUE	A	1	1	0	0	99	13	206	102	32.8	1009	134144
TRUE	A	1	1	0	0	451	55	934	439	24.17	1370	134305
TRUE	A	1	1	0	0	405	92	1099	933	28.86	1150	134559
TRUE	A	1	1	0	0	472	36	301	571	68.56	484.5	134692
TRUE	A	1	1	0	0	124	29	434	132	28.86	1151	134719
TRUE	A	1	1	0	0	102	14	841	164	29.59	1124	134877
TRUE	A	1	1	0	0	363	10	423	176	34.53	963.7	134917
TRUE	A	1	1	0	0	14	8	154	692	35.76	930.8	134959
TRUE	A	1	1	0	0	387	96	1349	836	34.77	957.5	135007
TRUE	A	1	1	0	0	344	59	324	707	34.77	957.6	135028
TRUE	A	1	1	0	0	342	19	1313	149	22.44	1486	135271
TRUE	A	1	1	0	0	472	1	36	17	35.02	955.3	135648
TRUE	A	1	1	0	0	167	13	1187	103	23.92	1399	135719
TRUE	A	1	1	0	0	231	113	117	450	26.14	1282	135839
TRUE	A	1	1	0	0	407	23	804	166	38.23	876.7	135896
TRUE	A	1	1	0	0	343	57	158	528	40.94	818.8	135928
TRUE	A	1	1	0	0	406	62	196	387	31.81	1055	136076
TRUE	A	1	1	0	0	451	7	664	84	43.16	777.6	136080
TRUE	A	1	1	0	0	386	53	694	461	26.88	1249	136165
TRUE	A	1	1	0	0	100	29	220	172	29.35	1146	136407
TRUE	A	1	1	0	0	385	112	1209	943	28.36	1187	136452
TRUE	A	1	1	0	0	453	101	1177	984	30.09	1120	136676
TRUE	A	1	1	0	0	406	7	223	86	39.95	844.6	136823
TRUE	A	1	1	0	0	297	120	1293	617	29.59	1141	136896
TRUE	A	1	1	0	0	230	44	536	236	42.42	796.1	136937
TRUE	A	1	1	0	0	385	49	150	434	24.42	1385	137087
TRUE	A	1	1	0	0	384	65	1049	489	20.72	1632	137121
TRUE	A	1	1	0	0	299	39	879	261	24.91	1359	137265
TRUE	A	1	1	0	0	298	71	412	408	54.26	625.5	137619
TRUE	A	1	1	0	0	34	20	428	541	46.86	724.4	137641
TRUE	A	1	1	0	0	451	20	1051	272	26.14	1299	137671
TRUE	A	1	1	0	0	474	9	1117	68	30.58	1111	137794
TRUE	A	1	1	0	0	318	15	279	90	35.51	958.2	137984
TRUE	A	1	1	0	0	452	52	30	420	36.99	920.2	138025
TRUE	A	1	1	0	0	13	4	998	126	29.35	1164	138529
TRUE	A	1	1	0	0	473	14	222	285	42.91	796.3	138560
TRUE	A	1	1	0	0	35	32	673	797	32.31	1060	138807
TRUE	A	1	1	0	0	342	137	308	730	21.7	1579	138926
TRUE	A	1	1	0	0	406	55	710	354	33.54	1022	139012
TRUE	A	1	1	0	0	79	61	1344	687	29.35	1171	139326
TRUE	A	1	1	0	0	231	142	12	562	29.59	1161	139348
TRUE	A	1	1	0	0	320	2	81	25	43.9	782.9	139363
TRUE	A	1	1	0	0	233	18	1173	73	30.33	1134	139501
TRUE	A	1	1	0	0	319	115	1256	471	34.28	1004	139536
TRUE	A	1	1	0	0	79	46	855	529	26.14	1317	139603
TRUE	A	1	1	0	0	12	1	281	273	32.55	1058	139660
TRUE	A	1	1	0	0	253	68	456	253	31.57	1091	139663
TRUE	A	1	1	0	0	384	111	1005	791	22.69	1519	139714
TRUE	A	1	1	0	0	405	12	86	95	57.22	602.5	139780
TRUE	A	1	1	0	0	99	83	410	714	36.99	932.1	139810
TRUE	A	1	1	0	0	387	97	1259	844	37.73	914.5	139925
TRUE	A	1	1	0	0	341	8	1203	53	32.31	1071	140237
TRUE	A	1	1	0	0	406	108	730	822	23.92	1449	140550
TRUE	A	1	1	0	0	387	44	170	393	38.23	907.1	140596
TRUE	A	1	1	0	0	361	126	945	888	26.39	1314	140603
TRUE	A	1	1	0	0	341	6	38	53	55.49	625.1	140655
TRUE	A	1	1	0	0	145	40	1323	450	41.19	842.7	140739
TRUE	A	1	1	0	0	320	7	1120	58	44.89	773.3	140739
TRUE	A	1	1	0	0	430	23	752	144	29.35	1183	140752
TRUE	A	1	1	0	0	428	25	520	303	38.23	908.5	140816
TRUE	A	1	1	0	0	277	206	792	1007	27.13	1280	140846
TRUE	A	1	1	0	0	233	6	1233	27	35.27	985.9	140983
TRUE	A	1	1	0	0	34	32	794	772	44.89	774.8	141021
TRUE	A	1	1	0	0	386	84	1091	733	30.33	1147	141087
TRUE	A	1	1	0	0	472	16	879	267	33.79	1031	141191
TRUE	A	1	1	0	0	340	10	15	67	72.26	482	141220
TRUE	A	1	1	0	0	388	11	453	150	38.72	899.9	141279
TRUE	A	1	1	0	0	232	171	1208	719	35.51	982.9	141534
TRUE	A	1	1	0	0	124	15	89	92	40.69	858.8	141695
TRUE	A	1	1	0	0	408	93	1330	492	32.31	1082	141742
TRUE	A	1	1	0	0	405	21	64	198	31.32	1116	141781
TRUE	A	1	1	0	0	451	93	1134	821	39.21	892.5	141905
TRUE	A	1	1	0	0	429	76	864	637	28.12	1247	142149
TRUE	A	1	1	0	0	453	2	591	8	34.77	1011	142503
TRUE	A	1	1	0	0	212	26	858	133	31.81	1105	142603
TRUE	A	1	1	0	0	231	208	1150	849	27.87	1263	142718
TRUE	A	1	1	0	0	276	92	12	402	31.81	1107	142805
TRUE	A	1	1	0	0	406	35	1067	263	34.53	1021	142956
TRUE	A	1	1	0	0	253	171	365	637	22.44	1575	143302
TRUE	A	1	1	0	0	299	100	1197	685	50.8	696.2	143427
TRUE	A	1	1	0	0	321	107	696	690	51.54	686.4	143461
TRUE	A	1	1	0	0	340	32	238	280	40.94	864.5	143507
TRUE	A	1	1	0	0	122	75	51	490	29.84	1186	143559
TRUE	A	1	1	0	0	298	47	1312	255	33.05	1072	143589
TRUE	A	1	1	0	0	211	157	919	851	35.76	991.8	143812
TRUE	A	1	1	0	0	253	249	642	989	20.47	1733	143845
TRUE	A	1	1	0	0	13	13	56	872	40.2	882.7	143879
TRUE	A	1	1	0	0	361	136	1181	963	35.27	1007	143934
TRUE	A	1	1	0	0	211	25	1349	108	31.07	1143	144020
TRUE	A	1	1	0	0	363	118	836	985	33.05	1076	144187
TRUE	A	1	1	0	0	388	25	604	377	37.24	955.1	144225
TRUE	A	1	1	0	0	472	29	7	450	47.85	743.5	144240
TRUE	A	1	1	0	0	253	209	604	816	39.46	901.8	144291
TRUE	A	1	1	0	0	56	5	1199	92	36.75	968.9	144368
TRUE	A	1	1	0	0	319	25	97	71	41.93	851.3	144724
TRUE	A	1	1	0	0	276	120	983	514	28.86	1238	144787
TRUE	A	1	1	0	0	386	13	275	122	32.55	1099	145075
TRUE	A	1	1	0	0	407	119	917	887	29.59	1209	145076
TRUE	A	1	1	0	0	33	9	1058	798	38.23	937.3	145289
TRUE	A	1	1	0	0	34	7	516	205	38.47	932.4	145447
TRUE	A	1	1	0	0	55	65	1074	967	28.36	1266	145546
TRUE	A	1	1	0	0	274	50	517	282	26.14	1374	145643
TRUE	A	1	1	0	0	57	4	1133	49	36.75	978.6	145816
TRUE	A	1	1	0	0	430	89	5	681	23.43	1536	145962
TRUE	A	1	1	0	0	430	113	218	843	36.5	986.9	146067
TRUE	A	1	1	0	0	189	16	532	46	25.65	1406	146178
TRUE	A	1	1	0	0	340	20	110	129	45.13	799.1	146237
TRUE	A	1	1	0	0	255	36	706	126	26.64	1355	146372
TRUE	A	1	1	0	0	384	59	1205	464	50.31	718.3	146535
TRUE	A	1	1	0	0	319	147	351	695	33.29	1086	146674
TRUE	A	1	1	0	0	296	189	959	895	31.32	1155	146703
TRUE	A	1	1	0	0	101	56	1154	590	36.99	978.5	146781
TRUE	A	1	1	0	0	387	57	330	543	47.35	764.5	146783
TRUE	A	1	1	0	0	99	15	625	115	23.92	1514	146864
TRUE	A	1	1	0	0	321	148	1163	947	46.86	773.6	146984
TRUE	A	1	1	0	0	452	76	225	803	27.62	1312	146998
TRUE	A	1	1	0	0	276	51	1202	211	42.67	849.8	147014
TRUE	A	1	1	0	0	14	5	711	570	41.68	870	147038
TRUE	A	1	1	0	0	318	176	153	1012	44.89	808.5	147146
TRUE	A	1	1	0	0	80	36	520	416	25.9	1402	147208
TRUE	A	1	1	0	0	430	79	6	623	35.02	1039	147561
TRUE	A	1	1	0	0	343	82	115	697	45.13	806.8	147641
TRUE	A	1	1	0	0	340	24	697	146	49.82	731.7	147813
TRUE	A	1	1	0	0	57	9	632	101	29.84	1222	147834
TRUE	A	1	1	0	0	321	33	1247	217	33.79	1079	147874
TRUE	A	1	1	0	0	14	7	913	686	36.25	1007	147995
TRUE	A	1	1	0	0	365	34	1057	248	28.61	1276	148025
TRUE	A	1	1	0	0	296	29	1078	87	33.29	1097	148032
TRUE	A	1	1	0	0	340	106	1116	744	41.43	881.8	148138
TRUE	A	1	1	0	0	430	28	1259	180	43.9	832.6	148194
TRUE	A	1	1	0	0	451	86	979	660	41.19	888.3	148353
TRUE	A	1	1	0	0	253	181	795	701	28.12	1302	148409
TRUE	A	1	1	0	0	189	48	475	250	23.68	1547	148511
TRUE	A	1	1	0	0	299	38	847	244	29.35	1248	148535
TRUE	A	1	1	0	0	340	131	1053	848	40.45	906.2	148621
TRUE	A	1	1	0	0	405	87	1136	911	39.46	929	148641
TRUE	A	1	1	0	0	408	102	34	626	47.6	770.3	148670
TRUE	A	1	1	0	0	385	11	397	68	28.12	1306	148836
TRUE	A	1	1	0	0	388	15	647	205	29.84	1230	148858
TRUE	A	1	1	0	0	277	96	668	467	25.65	1431	148869
TRUE	A	1	1	0	0	36	2	50	89	42.67	860.7	148897
TRUE	A	1	1	0	0	296	61	161	201	42.91	856.5	149023
TRUE	A	1	1	0	0	99	58	860	420	21.7	1694	149052
TRUE	A	1	1	0	0	80	64	200	665	30.83	1193	149180
TRUE	A	1	1	0	0	298	181	407	993	43.9	838.5	149251
TRUE	A	1	1	0	0	146	10	569	162	44.89	820.7	149361
TRUE	A	1	1	0	0	101	24	1254	249	42.67	863.9	149454
TRUE	A	1	1	0	0	406	39	357	277	40.94	900.7	149516
TRUE	A	1	1	0	0	388	51	62	601	38.23	966.3	149773
TRUE	A	1	1	0	0	340	140	1066	897	31.81	1163	149989
TRUE	A	1	1	0	0	123	31	1065	268	26.39	1404	150276
TRUE	A	1	1	0	0	210	4	600	18	30.33	1223	150436
TRUE	A	1	1	0	0	430	8	751	49	33.29	1114	150443
TRUE	A	1	1	0	0	187	3	277	5	21.95	1691	150470
TRUE	A	1	1	0	0	365	57	1082	406	34.03	1091	150490
TRUE	A	1	1	0	0	429	88	13	726	42.91	865.6	150615
TRUE	A	1	1	0	0	409	33	318	289	44.15	841.7	150662
TRUE	A	1	1	0	0	361	117	933	842	27.13	1371	150843
TRUE	A	1	1	0	0	386	60	178	506	32.55	1143	150848
TRUE	A	1	1	0	0	298	135	576	756	44.64	833.5	150871
TRUE	A	1	1	0	0	474	30	1341	469	32.55	1144	150997
TRUE	A	1	1	0	0	407	37	1076	258	24.42	1527	151141
TRUE	A	1	1	0	0	297	97	1270	394	35.02	1065	151172
TRUE	A	1	1	0	0	34	37	1209	929	32.31	1155	151272
TRUE	A	1	1	0	0	452	60	1051	513	38.72	963.7	151299
TRUE	A	1	1	0	0	77	24	1268	426	28.86	1294	151415
TRUE	A	1	1	0	0	388	41	498	472	33.29	1123	151595
TRUE	A	1	1	0	0	408	68	173	342	37.73	991.2	151650
TRUE	A	1	1	0	0	233	2	1336	10	44.39	842.5	151652
TRUE	A	1	1	0	0	232	62	256	261	23.43	1597	151679
TRUE	A	1	1	0	0	231	62	1044	275	33.05	1132	151719
TRUE	A	1	1	0	0	34	17	428	493	36.99	1012	151798
TRUE	A	1	1	0	0	57	14	1210	185	30.33	1238	152223
TRUE	A	1	1	0	0	408	11	1290	100	27.62	1361	152392
TRUE	A	1	1	0	0	451	5	1201	53	30.33	1241	152600
TRUE	A	1	1	0	0	361	110	776	802	32.55	1157	152706
TRUE	A	1	1	0	0	361	134	1284	956	48.34	780	152877
TRUE	A	1	1	0	0	387	4	383	30	36.25	1040	152893
TRUE	A	1	1	0	0	405	17	632	149	36.99	1020	152990
TRUE	A	1	1	0	0	321	82	260	541	23.68	1595	153081
TRUE	A	1	1	0	0	362	34	143	231	29.1	1300	153399
TRUE	A	1	1	0	0	57	22	194	300	33.79	1121	153511
TRUE	A	1	1	0	0	296	216	1052	1003	37.49	1010	153571
TRUE	A	1	1	0	0	384	52	239	390	26.39	1436	153638
TRUE	A	1	1	0	0	405	74	16	799	39.21	966.7	153703
TRUE	A	1	1	0	0	274	167	953	997	59.44	638.4	153845
TRUE	A	1	1	0	0	407	133	1083	933	32.06	1184	153979
TRUE	A	1	1	0	0	409	12	457	100	38.97	976.1	154223
TRUE	A	1	1	0	0	56	32	22	710	39.95	952	154226
TRUE	A	1	1	0	0	189	187	179	870	48.09	791	154239
TRUE	A	1	1	0	0	409	28	332	250	51.3	741.5	154242
TRUE	A	1	1	0	0	320	121	490	810	42.91	887.4	154409
TRUE	A	1	1	0	0	408	101	406	598	37.73	1010	154512
TRUE	A	1	1	0	0	232	53	17	221	37.49	1017	154559
TRUE	A	1	1	0	0	276	26	1123	111	34.77	1097	154607
TRUE	A	1	1	0	0	405	11	144	79	37.98	1004	154623
TRUE	A	1	1	0	0	451	32	913	328	29.1	1311	154706
TRUE	A	1	1	0	0	405	25	1116	240	36.01	1060	154710
TRUE	A	1	1	0	0	35	1	783	17	34.28	1116	155127
TRUE	A	1	1	0	0	474	14	492	132	42.17	908.4	155337
TRUE	A	1	1	0	0	165	59	111	421	26.64	1438	155355
TRUE	A	1	1	0	0	407	48	264	315	29.59	1295	155388
TRUE	A	1	1	0	0	211	1	797	5	21.46	1790	155772
TRUE	A	1	1	0	0	123	134	242	999	32.8	1171	155808
TRUE	A	1	1	0	0	276	108	618	461	50.31	765.1	156081
TRUE	A	1	1	0	0	56	33	76	716	35.02	1100	156266
TRUE	A	1	1	0	0	231	49	614	220	42.67	904.8	156536
TRUE	A	1	1	0	0	57	18	673	247	58.45	660.9	156632
TRUE	A	1	1	0	0	406	30	1190	234	32.06	1206	156720
TRUE	A	1	1	0	0	451	3	1058	46	30.09	1285	156740
TRUE	A	1	1	0	0	363	55	1053	454	23.92	1616	156755
TRUE	A	1	1	0	0	385	41	1144	343	28.86	1342	157021
TRUE	A	1	1	0	0	406	34	319	262	32.8	1181	157030
TRUE	A	1	1	0	0	429	42	1353	328	21.21	1826	157056
TRUE	A	1	1	0	0	340	115	1196	762	37.73	1027	157089
TRUE	A	1	1	0	0	453	73	618	641	44.39	873	157137
TRUE	A	1	1	0	0	78	67	90	929	47.85	810.3	157207
TRUE	A	1	1	0	0	58	42	348	828	32.06	1209	157214
TRUE	A	1	1	0	0	405	30	762	322	39.95	970.8	157274
TRUE	A	1	1	0	0	56	7	189	162	35.27	1100	157290
TRUE	A	1	1	0	0	387	64	619	633	41.43	936.7	157373
TRUE	A	1	1	0	0	384	7	288	47	32.8	1183	157398
TRUE	A	1	1	0	0	13	6	1049	208	28.86	1346	157499
TRUE	A	1	1	0	0	364	4	149	19	25.4	1529	157528
TRUE	A	1	1	0	0	472	31	637	492	51.3	757.5	157551
TRUE	A	1	1	0	0	408	45	364	270	38.97	997.5	157605
TRUE	A	1	1	0	0	299	31	852	203	32.31	1205	157791
TRUE	A	1	1	0	0	406	14	736	166	22.44	1735	157866
TRUE	A	1	1	0	0	274	30	494	155	45.63	853.8	157949
TRUE	A	1	1	0	0	318	166	886	900	37.24	1048	158177
TRUE	A	1	1	0	0	123	33	158	274	35.02	1114	158205
TRUE	A	1	1	0	0	277	34	70	112	24.42	1598	158226
TRUE	A	1	1	0	0	474	3	960	24	36.01	1084	158234
TRUE	A	1	1	0	0	100	75	955	533	20.72	1885	158335
TRUE	A	1	1	0	0	12	2	585	283	50.31	776.8	158469
TRUE	A	1	1	0	0	190	110	792	615	41.93	932.3	158496
TRUE	A	1	1	0	0	190	165	1214	997	44.64	876.8	158709
TRUE	A	1	1	0	0	365	20	406	141	21.46	1824	158725
TRUE	A	1	1	0	0	254	5	748	24	37.24	1051	158770
TRUE	A	1	1	0	0	121	114	469	881	32.55	1203	158776
TRUE	A	1	1	0	0	319	113	782	435	26.14	1499	158920
TRUE	A	1	1	0	0	363	81	803	659	21.21	1849	158986
TRUE	A	1	1	0	0	473	8	1211	94	32.55	1205	159000
TRUE	A	1	1	0	0	255	201	1163	886	30.09	1304	159117
TRUE	A	1	1	0	0	361	18	1329	98	37.49	1047	159172
TRUE	A	1	1	0	0	407	2	869	8	21.7	1809	159235
TRUE	A	1	1	0	0	340	55	468	425	45.87	856.1	159242
TRUE	A	1	1	0	0	143	103	854	793	20.22	1943	159338
TRUE	A	1	1	0	0	187	122	999	699	24.42	1610	159424
TRUE	A	1	1	0	0	35	14	17	382	41.68	945	159706
TRUE	A	1	1	0	0	363	1	202	16	51.54	764.2	159717
TRUE	A	1	1	0	0	406	53	160	347	32.8	1201	159792
TRUE	A	1	1	0	0	429	105	654	930	33.54	1175	159802
TRUE	A	1	1	0	0	121	95	33	748	46.37	850.1	159811
TRUE	A	1	1	0	0	407	94	1221	740	49.08	803.3	159860
TRUE	A	1	1	0	0	296	21	1281	78	39.95	987	159897
TRUE	A	1	1	0	0	320	5	649	47	29.1	1356	159974
TRUE	A	1	1	0	0	453	84	260	812	51.54	766.4	160178
TRUE	A	1	1	0	0	429	83	1105	696	34.28	1153	160201
TRUE	A	1	1	0	0	276	104	94	453	36.25	1091	160318
TRUE	A	1	1	0	0	362	16	118	130	31.32	1263	160430
TRUE	A	1	1	0	0	165	78	1198	556	37.73	1049	160464
TRUE	A	1	1	0	0	473	27	1349	447	57.96	683	160514
TRUE	A	1	1	0	0	384	15	19	137	41.19	961.7	160607
TRUE	A	1	1	0	0	405	98	1041	983	32.8	1208	160653
TRUE	A	1	1	0	0	210	26	8	113	39.95	993.1	160888
TRUE	A	1	1	0	0	254	219	821	920	21.7	1833	161331
TRUE	A	1	1	0	0	473	34	1304	598	58.2	684.5	161551
TRUE	A	1	1	0	0	340	130	881	837	20.72	1923	161557
TRUE	A	1	1	0	0	233	49	637	199	23.92	1666	161588
TRUE	A	1	1	0	0	407	135	1110	951	38.47	1036	161631
TRUE	A	1	1	0	0	122	62	785	433	21.7	1838	161708
TRUE	A	1	1	0	0	146	48	1226	545	33.79	1180	161713
TRUE	A	1	1	0	0	35	31	32	793	41.68	958.6	162006
TRUE	A	1	1	0	0	80	66	295	684	52.04	767.9	162017
TRUE	A	1	1	0	0	121	41	1094	416	35.02	1141	162044
TRUE	A	1	1	0	0	361	112	239	807	42.67	937.1	162118
TRUE	A	1	1	0	0	474	4	633	36	30.58	1308	162184
TRUE	A	1	1	0	0	79	95	1221	987	25.16	1590	162185
TRUE	A	1	1	0	0	362	49	387	344	49.82	803	162198
TRUE	A	1	1	0	0	340	36	54	290	43.9	911.7	162277
TRUE	A	1	1	0	0	255	101	1082	488	27.38	1464	162516
TRUE	A	1	1	0	0	407	97	1228	755	37.49	1070	162591
TRUE	A	1	1	0	0	344	31	1285	295	31.81	1262	162733
TRUE	A	1	1	0	0	277	37	1071	121	35.76	1123	162788
TRUE	A	1	1	0	0	232	195	70	850	34.53	1164	162914
TRUE	A	1	1	0	0	296	190	780	906	28.36	1419	163134
TRUE	A	1	1	0	0	452	15	1204	103	31.57	1276	163304
TRUE	A	1	1	0	0	253	107	906	409	37.49	1075	163328
TRUE	A	1	1	0	0	77	5	606	156	29.35	1373	163391
TRUE	A	1	1	0	0	342	17	537	146	42.42	950.7	163518
TRUE	A	1	1	0	0	58	36	993	747	45.13	894.2	163646
TRUE	A	1	1	0	0	34	10	440	373	36.99	1091	163669
TRUE	A	1	1	0	0	409	45	892	392	41.93	962.9	163701
TRUE	A	1	1	0	0	386	90	824	789	21.95	1840	163728
TRUE	A	1	1	0	0	407	81	1279	636	35.02	1153	163753
TRUE	A	1	1	0	0	11	3	10	653	34.28	1179	163846
TRUE	A	1	1	0	0	275	175	843	743	52.04	777.7	164089
TRUE	A	1	1	0	0	385	15	268	86	32.55	1243	164112
TRUE	A	1	1	0	0	254	98	278	427	56.72	714.1	164238
TRUE	A	1	1	0	0	409	109	619	809	42.67	949.5	164266
TRUE	A	1	1	0	0	210	22	653	88	27.38	1483	164614
TRUE	A	1	1	0	0	362	39	87	274	29.35	1383	164631
TRUE	A	1	1	0	0	318	26	840	128	39.95	1017	164700
TRUE	A	1	1	0	0	166	9	1343	149	47.6	854.7	164950
TRUE	A	1	1	0	0	252	198	150	879	51.54	789.8	165077
TRUE	A	1	1	0	0	474	16	662	172	32.8	1242	165138
TRUE	A	1	1	0	0	167	31	1332	242	38.97	1045	165165
TRUE	A	1	1	0	0	210	9	224	41	28.12	1450	165273
TRUE	A	1	1	0	0	386	104	1287	916	32.55	1252	165314
TRUE	A	1	1	0	0	409	94	321	623	28.61	1426	165422
TRUE	A	1	1	0	0	58	33	678	715	31.57	1293	165469
TRUE	A	1	1	0	0	408	73	1321	383	26.39	1548	165642
TRUE	A	1	1	0	0	145	92	179	916	39.95	1023	165681
TRUE	A	1	1	0	0	212	94	865	496	56.48	723.8	165740
TRUE	A	1	1	0	0	406	103	838	809	31.81	1285	165788
TRUE	A	1	1	0	0	232	136	918	518	30.83	1327	165921
TRUE	A	1	1	0	0	58	3	255	39	41.19	994	165997
TRUE	A	1	1	0	0	430	36	950	229	35.76	1146	166170
TRUE	A	1	1	0	0	474	13	1059	125	35.51	1154	166209
TRUE	A	1	1	0	0	165	106	237	698	38.23	1073	166308
TRUE	A	1	1	0	0	36	8	81	278	48.83	840.1	166349
TRUE	A	1	1	0	0	277	142	7	751	42.17	973	166391
TRUE	A	1	1	0	0	319	78	302	260	36.25	1133	166599
TRUE	A	1	1	0	0	385	69	1215	650	25.16	1633	166611
TRUE	A	1	1	0	0	102	11	7	136	32.31	1274	166948
TRUE	A	1	1	0	0	123	99	961	812	21.46	1920	167017
TRUE	A	1	1	0	0	318	61	309	342	40.2	1027	167347
TRUE	A	1	1	0	0	361	62	970	485	35.76	1155	167407
TRUE	A	1	1	0	0	386	44	648	399	24.66	1675	167494
TRUE	A	1	1	0	0	321	2	1082	12	30.83	1340	167527
TRUE	A	1	1	0	0	405	45	1217	488	30.58	1351	167572
TRUE	A	1	1	0	0	56	42	125	779	36.75	1125	167655
TRUE	A	1	1	0	0	124	34	497	180	34.77	1190	167765
TRUE	A	1	1	0	0	143	105	376	806	28.86	1436	168012
TRUE	A	1	1	0	0	430	38	420	240	31.32	1323	168058
TRUE	A	1	1	0	0	210	187	680	988	35.02	1184	168136
TRUE	A	1	1	0	0	408	87	406	447	40.45	1026	168250
TRUE	A	1	1	0	0	409	18	446	138	40.45	1026	168299
TRUE	A	1	1	0	0	341	122	760	900	31.32	1326	168441
TRUE	A	1	1	0	0	321	30	802	196	36.99	1123	168474
TRUE	A	1	1	0	0	320	32	732	318	37.98	1094	168516
TRUE	A	1	1	0	0	406	70	188	476	37.49	1109	168553
TRUE	A	1	1	0	0	122	148	18	938	39.95	1041	168674
TRUE	A	1	1	0	0	473	1	996	7	34.53	1206	168838
TRUE	A	1	1	0	0	12	9	1058	623	36.01	1157	168875
TRUE	A	1	1	0	0	101	21	1338	234	44.15	944.4	169050
TRUE	A	1	1	0	0	405	68	295	722	40.45	1032	169260
TRUE	A	1	1	0	0	274	117	419	579	38.97	1072	169325
TRUE	A	1	1	0	0	405	103	1126	1016	36.25	1153	169506
TRUE	A	1	1	0	0	343	61	1287	533	25.65	1630	169512
TRUE	A	1	1	0	0	254	160	964	734	20.96	1994	169531
TRUE	A	1	1	0	0	299	65	485	475	31.81	1315	169573
TRUE	A	1	1	0	0	452	9	110	56	40.2	1041	169641
TRUE	A	1	1	0	0	320	111	192	728	42.42	987.8	169898
TRUE	A	1	1	0	0	365	1	139	7	39.95	1049	169949
TRUE	A	1	1	0	0	277	44	1135	157	37.73	1111	170037
TRUE	A	1	1	0	0	79	57	275	651	36.01	1166	170238
TRUE	A	1	1	0	0	253	92	1313	337	36.25	1158	170257
TRUE	A	1	1	0	0	210	51	212	334	49.32	851.7	170336
TRUE	A	1	1	0	0	121	10	869	113	34.53	1217	170377
TRUE	A	1	1	0	0	233	74	1223	316	26.88	1563	170420
TRUE	A	1	1	0	0	231	218	121	903	35.51	1184	170503
TRUE	A	1	1	0	0	57	36	589	392	31.81	1322	170517
TRUE	A	1	1	0	0	277	53	1058	222	31.32	1343	170586
TRUE	A	1	1	0	0	297	2	490	11	33.54	1256	170777
TRUE	A	1	1	0	0	143	85	636	691	30.09	1400	170791
TRUE	A	1	1	0	0	56	3	1281	69	35.76	1178	170846
TRUE	A	1	1	0	0	430	86	1104	674	23.43	1800	171020
TRUE	A	1	1	0	0	211	102	564	568	49.08	859.4	171024
TRUE	A	1	1	0	0	341	97	344	689	45.13	934.9	171090
TRUE	A	1	1	0	0	343	23	991	241	34.53	1222	171113
TRUE	A	1	1	0	0	341	136	350	961	36.01	1172	171154
TRUE	A	1	1	0	0	212	123	130	651	24.42	1729	171169
TRUE	A	1	1	0	0	343	3	1042	52	23.68	1783	171177
TRUE	A	1	1	0	0	406	107	11	820	55.49	760.9	171192
TRUE	A	1	1	0	0	165	61	530	437	34.28	1233	171369
TRUE	A	1	1	0	0	276	181	138	937	38.97	1085	171389
TRUE	A	1	1	0	0	275	122	1194	499	42.42	996.7	171435
TRUE	A	1	1	0	0	452	77	232	813	35.02	1208	171532
TRUE	A	1	1	0	0	187	53	603	324	28.36	1493	171699
TRUE	A	1	1	0	0	277	122	516	668	33.29	1272	171733
TRUE	A	1	1	0	0	188	3	955	28	63.38	668.3	171758
TRUE	A	1	1	0	0	340	26	92	173	49.82	850.4	171782
TRUE	A	1	1	0	0	188	118	1235	558	28.12	1507	171805
TRUE	A	1	1	0	0	275	119	852	477	38.47	1101	171833
TRUE	A	1	1	0	0	79	59	1099	674	29.84	1420	171878
TRUE	A	1	1	0	0	406	25	776	221	30.09	1409	171887
TRUE	A	1	1	0	0	297	6	330	25	23.92	1774	172061
TRUE	A	1	1	0	0	143	63	78	513	25.9	1639	172067
TRUE	A	1	1	0	0	143	15	225	156	55.24	768.5	172149
TRUE	A	1	1	0	0	255	18	832	78	31.32	1356	172152
TRUE	A	1	1	0	0	342	20	1339	155	22.94	1852	172227
TRUE	A	1	1	0	0	452	4	600	24	37.73	1126	172245
TRUE	A	1	1	0	0	429	14	534	126	34.53	1231	172317
TRUE	A	1	1	0	0	123	49	1124	408	30.09	1413	172419
TRUE	A	1	1	0	0	451	109	683	904	31.07	1369	172449
TRUE	A	1	1	0	0	121	32	860	337	29.84	1426	172526
TRUE	A	1	1	0	0	340	38	1325	307	53.02	802.6	172568
TRUE	A	1	1	0	0	340	11	218	64	35.27	1207	172605
TRUE	A	1	1	0	0	233	4	1298	19	40.94	1040	172684
TRUE	A	1	1	0	0	77	21	1251	368	31.81	1339	172715
TRUE	A	1	1	0	0	58	34	1243	716	30.58	1393	172750
TRUE	A	1	1	0	0	232	206	720	915	34.53	1235	172864
TRUE	A	1	1	0	0	385	43	1052	377	29.1	1465	172865
TRUE	A	1	1	0	0	386	105	590	923	35.51	1200	172866
TRUE	A	1	1	0	0	299	132	742	846	27.38	1558	172962
TRUE	A	1	1	0	0	189	192	562	894	38.23	1117	173065
TRUE	A	1	1	0	0	428	130	571	1016	33.79	1264	173099
TRUE	A	1	1	0	0	388	45	992	557	33.54	1273	173102
TRUE	A	1	1	0	0	233	41	795	173	29.35	1455	173140
TRUE	A	1	1	0	0	430	11	238	68	27.87	1532	173143
TRUE	A	1	1	0	0	252	203	1186	904	58.94	725	173269
TRUE	A	1	1	0	0	385	39	1136	327	30.09	1420	173280
TRUE	A	1	1	0	0	35	7	1174	251	40.45	1057	173329
TRUE	A	1	1	0	0	211	145	307	800	25.9	1652	173440
TRUE	A	1	1	0	0	102	53	1026	712	36.75	1164	173479
TRUE	A	1	1	0	0	384	50	208	369	33.79	1266	173498
TRUE	A	1	1	0	0	452	65	481	695	40.94	1046	173631
TRUE	A	1	1	0	0	255	204	13	896	36.75	1166	173700
TRUE	A	1	1	0	0	296	97	43	412	67.33	636.3	173718
TRUE	A	1	1	0	0	472	33	955	526	37.98	1128	173725
TRUE	A	1	1	0	0	122	57	74	408	35.76	1199	173797
TRUE	A	1	1	0	0	388	69	1046	769	28.61	1499	173867
TRUE	A	1	1	0	0	212	49	1333	241	25.4	1690	174033
TRUE	A	1	1	0	0	212	63	823	348	48.34	888.9	174221
TRUE	A	1	1	0	0	453	75	954	697	38.97	1103	174241
TRUE	A	1	1	0	0	386	115	866	1007	30.09	1428	174267
TRUE	A	1	1	0	0	298	33	207	176	47.35	908	174333
TRUE	A	1	1	0	0	232	38	856	179	31.57	1362	174386
TRUE	A	1	1	0	0	317	15	383	120	43.65	986	174526
TRUE	A	1	1	0	0	12	5	271	557	33.79	1274	174550
TRUE	A	1	1	0	0	407	120	350	891	51.79	831.9	174708
TRUE	A	1	1	0	0	146	114	397	949	48.83	882.6	174764
TRUE	A	1	1	0	0	344	35	271	347	38.23	1128	174804
TRUE	A	1	1	0	0	57	79	580	746	26.39	1635	174978
TRUE	A	1	1	0	0	14	10	1005	710	36.99	1167	175119
TRUE	A	1	1	0	0	385	16	727	85	21.21	2037	175207
TRUE	A	1	1	0	0	277	51	24	206	45.38	952.4	175237
TRUE	A	1	1	0	0	102	15	126	168	28.12	1537	175260
TRUE	A	1	1	0	0	385	76	1297	700	22.94	1885	175274
TRUE	A	1	1	0	0	341	143	1273	1000	28.86	1498	175308
TRUE	A	1	1	0	0	343	22	249	224	38.72	1117	175346
TRUE	A	1	1	0	0	36	24	1185	773	37.24	1162	175428
TRUE	A	1	1	0	0	385	89	346	762	32.06	1350	175471
TRUE	A	1	1	0	0	474	44	776	930	29.35	1475	175550
TRUE	A	1	1	0	0	407	71	238	556	38.97	1113	175798
TRUE	A	1	1	0	0	407	33	696	239	28.36	1529	175800
TRUE	A	1	1	0	0	100	22	899	146	35.76	1213	175908
TRUE	A	1	1	0	0	274	137	1067	686	34.53	1257	175915
TRUE	A	1	1	0	0	252	207	975	909	35.02	1239	175935
TRUE	A	1	1	0	0	407	44	67	306	36.25	1198	176090
TRUE	A	1	1	0	0	296	116	1340	530	34.77	1250	176243
TRUE	A	1	1	0	0	387	26	515	231	28.61	1520	176341
TRUE	A	1	1	0	0	452	79	307	853	78.92	551.1	176344
TRUE	A	1	1	0	0	406	6	977	40	34.03	1278	176381
TRUE	A	1	1	0	0	472	39	1198	707	40.69	1069	176401
TRUE	A	1	1	0	0	453	13	1172	97	28.86	1508	176472
TRUE	A	1	1	0	0	388	13	418	164	26.88	1620	176535
TRUE	A	1	1	0	0	233	174	618	885	43.65	999.5	176909
TRUE	A	1	1	0	0	275	1	576	7	40.94	1066	176993
TRUE	A	1	1	0	0	430	2	861	15	28.12	1553	177026
TRUE	A	1	1	0	0	388	17	194	240	30.09	1453	177223
TRUE	A	1	1	0	0	253	80	128	292	48.83	895.5	177303
TRUE	A	1	1	0	0	453	39	673	288	31.32	1397	177369
TRUE	A	1	1	0	0	188	37	210	194	35.76	1224	177413
TRUE	A	1	1	0	0	277	26	436	82	33.29	1315	177468
TRUE	A	1	1	0	0	384	160	423	986	30.33	1443	177486
TRUE	A	1	1	0	0	77	70	1332	982	27.38	1600	177574
TRUE	A	1	1	0	0	231	232	1316	969	33.29	1316	177665
TRUE	A	1	1	0	0	274	84	74	436	45.87	956.5	177900
TRUE	A	1	1	0	0	231	161	411	643	26.88	1632	177939
TRUE	A	1	1	0	0	343	35	1201	419	22.69	1935	178027
TRUE	A	1	1	0	0	362	77	81	634	42.17	1041	178067
TRUE	A	1	1	0	0	342	49	1292	294	31.07	1414	178125
TRUE	A	1	1	0	0	209	110	283	682	36.75	1196	178240
TRUE	A	1	1	0	0	231	177	137	698	26.88	1636	178279
TRUE	A	1	1	0	0	430	41	902	294	41.19	1068	178315
TRUE	A	1	1	0	0	274	164	497	973	39.95	1101	178316
TRUE	A	1	1	0	0	11	6	385	778	36.75	1197	178389
TRUE	A	1	1	0	0	275	234	741	966	36.75	1197	178390
TRUE	A	1	1	0	0	340	71	613	553	34.77	1266	178491
TRUE	A	1	1	0	0	78	5	882	76	30.58	1440	178521
TRUE	A	1	1	0	0	453	53	1285	466	36.99	1190	178557
TRUE	A	1	1	0	0	255	67	245	301	26.64	1654	178603
TRUE	A	1	1	0	0	211	77	250	449	41.43	1064	178710
TRUE	A	1	1	0	0	210	76	333	472	26.64	1655	178755
TRUE	A	1	1	0	0	430	90	743	695	28.86	1528	178757
TRUE	A	1	1	0	0	145	1	151	13	33.79	1305	178790
TRUE	A	1	1	0	0	321	5	305	22	59.44	742	178828
TRUE	A	1	1	0	0	276	89	1165	399	28.86	1529	178854
TRUE	A	1	1	0	0	384	82	659	575	52.78	836	178898
TRUE	A	1	1	0	0	276	111	1060	479	36.01	1226	179036
TRUE	A	1	1	0	0	230	70	382	413	26.14	1689	179067
TRUE	A	1	1	0	0	276	45	848	193	30.83	1433	179082
TRUE	A	1	1	0	0	344	7	1150	34	32.06	1378	179191
TRUE	A	1	1	0	0	451	99	219	869	33.54	1318	179193
TRUE	A	1	1	0	0	274	146	228	758	51.05	865.9	179235
TRUE	A	1	1	0	0	428	8	610	72	34.53	1281	179353
TRUE	A	1	1	0	0	385	74	1113	689	26.64	1661	179385
TRUE	A	1	1	0	0	121	8	294	103	33.79	1310	179414
TRUE	A	1	1	0	0	146	23	318	319	35.76	1238	179459
TRUE	A	1	1	0	0	210	162	217	891	41.43	1068	179487
TRUE	A	1	1	0	0	406	105	1120	817	84.35	524.9	179511
TRUE	A	1	1	0	0	340	147	635	953	36.99	1197	179558
TRUE	A	1	1	0	0	298	7	1041	39	47.11	940.4	179609
TRUE	A	1	1	0	0	341	25	1258	184	28.12	1577	179792
TRUE	A	1	1	0	0	212	78	1242	438	27.13	1635	179818
TRUE	A	1	1	0	0	209	14	1141	183	40.45	1097	179887
TRUE	A	1	1	0	0	12	10	1167	658	34.77	1276	179917
TRUE	A	1	1	0	0	36	20	1101	620	39.21	1132	180030
TRUE	A	1	1	0	0	277	27	1087	83	23.92	1856	180035
TRUE	A	1	1	0	0	189	8	905	30	33.54	1324	180038
TRUE	A	1	1	0	0	429	78	1340	658	29.59	1501	180149
TRUE	A	1	1	0	0	277	57	1196	264	31.32	1419	180233
TRUE	A	1	1	0	0	318	136	161	754	48.09	924.5	180278
TRUE	A	1	1	0	0	14	1	1156	18	30.83	1443	180384
TRUE	A	1	1	0	0	212	116	438	605	35.27	1262	180407
TRUE	A	1	1	0	0	406	8	575	95	31.07	1432	180480
TRUE	A	1	1	0	0	299	11	736	74	32.8	1358	180574
TRUE	A	1	1	0	0	187	71	446	420	30.09	1480	180597
TRUE	A	1	1	0	0	121	43	698	429	33.54	1328	180611
TRUE	A	1	1	0	0	384	49	1284	368	33.79	1318	180615
TRUE	A	1	1	0	0	79	48	89	556	23.92	1863	180714
TRUE	A	1	1	0	0	187	54	485	330	28.36	1571	180715
TRUE	A	1	1	0	0	388	50	456	593	28.61	1558	180744
TRUE	A	1	1	0	0	453	26	963	197	41.93	1064	180932
TRUE	A	1	1	0	0	407	10	783	53	31.32	1425	181026
TRUE	A	1	1	0	0	405	19	272	186	46.86	952.8	181027
TRUE	A	1	1	0	0	428	91	1087	676	34.53	1293	181043
TRUE	A	1	1	0	0	190	2	1108	5	25.16	1776	181186
TRUE	A	1	1	0	0	453	11	971	89	47.35	944.1	181263
TRUE	A	1	1	0	0	190	67	920	381	25.9	1727	181283
TRUE	A	1	1	0	0	252	102	274	441	35.27	1268	181322
TRUE	A	1	1	0	0	408	27	695	194	30.83	1451	181362
TRUE	A	1	1	0	0	296	26	497	81	22.44	1993	181379
TRUE	A	1	1	0	0	472	3	410	70	43.16	1037	181441
TRUE	A	1	1	0	0	165	9	1187	97	29.59	1514	181631
TRUE	A	1	1	0	0	212	130	1125	682	48.09	932	181731
TRUE	A	1	1	0	0	365	8	666	46	33.79	1327	181746
TRUE	A	1	1	0	0	342	164	1184	969	47.11	951.6	181751
TRUE	A	1	1	0	0	452	59	1163	510	36.01	1245	181805
TRUE	A	1	1	0	0	254	23	1220	146	28.61	1567	181827
TRUE	A	1	1	0	0	386	68	172	578	33.79	1328	181940
TRUE	A	1	1	0	0	451	63	348	476	35.76	1255	182043
TRUE	A	1	1	0	0	146	25	1049	335	31.57	1422	182077
TRUE	A	1	1	0	0	428	61	954	469	31.07	1445	182083
TRUE	A	1	1	0	0	187	180	435	961	31.32	1434	182117
TRUE	A	1	1	0	0	232	59	768	253	48.83	919.9	182143
TRUE	A	1	1	0	0	320	12	232	107	35.51	1265	182164
TRUE	A	1	1	0	0	363	34	1159	282	29.59	1518	182185
TRUE	A	1	1	0	0	233	80	825	339	37.98	1183	182199
TRUE	A	1	1	0	0	387	88	285	733	36.75	1224	182308
TRUE	A	1	1	0	0	212	43	603	203	26.14	1720	182327
TRUE	A	1	1	0	0	496	5	1071	519	58.2	773	182434
TRUE	A	1	1	0	0	209	131	1030	737	40.94	1099	182485
TRUE	A	1	1	0	0	34	34	521	849	42.17	1067	182493
TRUE	A	1	1	0	0	124	150	1088	947	26.39	1707	182642
TRUE	A	1	1	0	0	166	1	508	14	37.24	1210	182743
TRUE	A	1	1	0	0	166	124	573	832	22.44	2008	182746
TRUE	A	1	1	0	0	321	25	378	159	26.14	1725	182838
TRUE	A	1	1	0	0	342	67	750	460	29.59	1525	182966
TRUE	A	1	1	0	0	386	79	821	669	30.58	1476	182985
TRUE	A	1	1	0	0	319	124	851	563	37.24	1213	183169
TRUE	A	1	1	0	0	276	143	1143	624	50.8	889.5	183238
TRUE	A	1	1	0	0	453	45	1103	364	36.75	1230	183244
TRUE	A	1	1	0	0	58	45	1207	858	31.81	1421	183275
TRUE	A	1	1	0	0	453	55	1070	493	39.95	1131	183281
TRUE	A	1	1	0	0	406	111	789	842	38.23	1183	183357
TRUE	A	1	1	0	0	252	79	72	351	51.54	877.6	183419
TRUE	A	1	1	0	0	387	54	1308	523	30.09	1504	183430
TRUE	A	1	1	0	0	362	68	337	536	36.99	1223	183481
TRUE	A	1	1	0	0	473	23	932	406	36.25	1250	183679
TRUE	A	1	1	0	0	364	74	240	687	27.87	1627	183822
TRUE	A	1	1	0	0	343	59	1269	527	24.66	1839	183857
TRUE	A	1	1	0	0	232	56	305	240	27.62	1642	183872
TRUE	A	1	1	0	0	165	21	994	201	49.08	924.5	183966
TRUE	A	1	1	0	0	252	167	1226	720	31.81	1427	184020
TRUE	A	1	1	0	0	405	58	1113	614	41.93	1083	184028
TRUE	A	1	1	0	0	363	59	673	488	41.43	1096	184049
TRUE	A	1	1	0	0	254	207	213	891	27.38	1659	184159
TRUE	A	1	1	0	0	319	168	721	884	49.32	921	184208
TRUE	A	1	1	0	0	363	22	1115	224	35.51	1280	184389
TRUE	A	1	1	0	0	430	24	383	148	44.15	1030	184407
TRUE	A	1	1	0	0	57	5	42	75	37.73	1205	184434
TRUE	A	1	1	0	0	406	61	717	386	38.23	1191	184530
TRUE	A	1	1	0	0	253	84	526	308	35.02	1301	184683
TRUE	A	1	1	0	0	362	40	1170	276	21.46	2123	184740
TRUE	A	1	1	0	0	406	99	705	796	29.59	1541	184868
TRUE	A	1	1	0	0	386	95	164	831	38.23	1194	185012
TRUE	A	1	1	0	0	143	55	592	475	35.02	1304	185225
TRUE	A	1	1	0	0	363	3	1176	45	38.47	1187	185232
TRUE	A	1	1	0	0	297	14	584	70	33.54	1362	185270
TRUE	A	1	1	0	0	321	116	120	754	31.81	1437	185402
TRUE	A	1	1	0	0	408	10	1155	99	33.79	1354	185459
TRUE	A	1	1	0	0	341	102	807	712	33.05	1384	185460
TRUE	A	1	1	0	0	386	39	383	382	31.57	1449	185485
TRUE	A	1	1	0	0	453	37	321	264	36.01	1271	185522
TRUE	A	1	1	0	0	299	137	89	880	43.65	1048	185540
TRUE	A	1	1	0	0	211	8	390	45	30.58	1497	185669
TRUE	A	1	1	0	0	407	70	919	544	39.21	1168	185683
TRUE	A	1	1	0	0	102	43	1068	626	27.62	1658	185737
TRUE	A	1	1	0	0	253	106	489	409	37.24	1230	185746
TRUE	A	1	1	0	0	190	55	895	306	36.5	1255	185780
TRUE	A	1	1	0	0	276	37	106	154	39.95	1148	185899
TRUE	A	1	1	0	0	429	5	62	45	44.64	1028	185988
TRUE	A	1	1	0	0	340	82	76	626	31.07	1476	186002
TRUE	A	1	1	0	0	209	89	1253	549	26.64	1722	186011
TRUE	A	1	1	0	0	386	6	465	70	43.41	1057	186049
TRUE	A	1	1	0	0	472	41	854	797	74.97	612.1	186071
TRUE	A	1	1	0	0	452	49	1111	360	33.54	1369	186124
TRUE	A	1	1	0	0	122	10	1243	54	35.51	1294	186292
TRUE	A	1	1	0	0	363	7	897	105	31.32	1467	186318
TRUE	A	1	1	0	0	254	16	1176	103	30.83	1492	186448
TRUE	A	1	1	0	0	384	34	617	310	50.31	914.5	186554
TRUE	A	1	1	0	0	123	124	1187	937	22.44	2050	186558
TRUE	A	1	1	0	0	277	140	991	748	54.5	844.3	186584
TRUE	A	1	1	0	0	321	19	575	110	29.84	1543	186685
TRUE	A	1	1	0	0	362	55	271	370	23.68	1945	186739
TRUE	A	1	1	0	0	385	8	760	49	22.44	2053	186779
TRUE	A	1	1	0	0	474	33	550	508	34.28	1344	186783
TRUE	A	1	1	0	0	144	22	1158	170	29.59	1557	186807
TRUE	A	1	1	0	0	252	44	22	159	39.46	1168	186811
TRUE	A	1	1	0	0	211	6	1175	24	33.29	1384	186824
TRUE	A	1	1	0	0	320	135	366	898	36.5	1263	186874
TRUE	A	1	1	0	0	386	97	1100	840	32.55	1416	186951
TRUE	A	1	1	0	0	428	58	286	455	48.58	949.1	186963
TRUE	A	1	1	0	0	452	18	829	134	34.03	1355	186967
TRUE	A	1	1	0	0	275	38	1272	119	39.21	1177	187120
TRUE	A	1	1	0	0	364	51	1291	509	30.33	1521	187133
TRUE	A	1	1	0	0	35	18	200	433	39.71	1163	187162
TRUE	A	1	1	0	0	255	167	677	744	24.66	1872	187195
TRUE	A	1	1	0	0	252	105	102	460	34.28	1347	187265
TRUE	A	1	1	0	0	406	13	823	161	33.54	1377	187326
TRUE	A	1	1	0	0	384	1	298	10	30.09	1536	187410
TRUE	A	1	1	0	0	453	105	304	1016	41.93	1103	187429
TRUE	A	1	1	0	0	121	4	1342	27	35.27	1311	187467
TRUE	A	1	1	0	0	343	111	99	941	44.15	1048	187522
TRUE	A	1	1	0	0	209	5	880	54	34.53	1340	187606
TRUE	A	1	1	0	0	343	7	938	72	29.84	1551	187613
TRUE	A	1	1	0	0	58	14	129	405	33.54	1380	187665
TRUE	A	1	1	0	0	167	28	776	231	37.73	1227	187722
TRUE	A	1	1	0	0	364	87	372	800	34.77	1332	187798
TRUE	A	1	1	0	0	321	56	316	422	35.02	1323	187889
TRUE	A	1	1	0	0	474	35	1297	596	54.5	850.2	187903
TRUE	A	1	1	0	0	321	85	366	543	26.39	1756	187916
TRUE	A	1	1	0	0	317	41	1232	229	23.92	1937	187924
TRUE	A	1	1	0	0	299	121	785	797	25.16	1843	187951
TRUE	A	1	1	0	0	297	101	814	422	31.07	1492	188033
TRUE	A	1	1	0	0	211	61	1279	357	40.94	1133	188040
TRUE	A	1	1	0	0	36	16	834	436	31.32	1482	188233
TRUE	A	1	1	0	0	365	43	729	309	36.99	1255	188243
TRUE	A	1	1	0	0	36	13	298	411	44.39	1046	188341
TRUE	A	1	1	0	0	451	14	553	239	32.55	1427	188371
TRUE	A	1	1	0	0	79	98	67	991	24.17	1923	188437
TRUE	A	1	1	0	0	13	12	88	731	38.97	1193	188470
TRUE	A	1	1	0	0	342	42	1282	263	27.87	1669	188570
TRUE	A	1	1	0	0	11	7	307	794	35.76	1301	188580
TRUE	A	1	1	0	0	255	72	1236	336	28.36	1641	188719
TRUE	A	1	1	0	0	254	26	536	172	42.91	1085	188763
TRUE	A	1	1	0	0	430	21	393	134	38.47	1211	188839
TRUE	A	1	1	0	0	187	141	304	801	50.31	926.1	188921
TRUE	A	1	1	0	0	407	58	968	415	36.99	1260	188955
TRUE	A	1	1	0	0	166	152	1241	983	36.25	1285	188959
TRUE	A	1	1	0	0	276	117	371	505	29.35	1588	189003
TRUE	A	1	1	0	0	319	156	795	758	35.51	1313	189040
TRUE	A	1	1	0	0	388	20	298	245	33.79	1381	189161
TRUE	A	1	1	0	0	387	22	824	197	32.55	1433	189173
TRUE	A	1	1	0	0	407	52	884	359	23.43	1992	189215
TRUE	A	1	1	0	0	406	40	171	279	35.02	1333	189261
TRUE	A	1	1	0	0	361	21	368	113	43.41	1076	189289
TRUE	A	1	1	0	0	451	4	1128	47	30.58	1527	189312
TRUE	A	1	1	0	0	387	12	677	105	36.25	1288	189313
TRUE	A	1	1	0	0	452	27	822	177	30.33	1540	189466
TRUE	A	1	1	0	0	57	12	214	143	34.53	1354	189496
TRUE	A	1	1	0	0	429	92	203	757	36.75	1272	189519
TRUE	A	1	1	0	0	209	4	183	43	31.81	1469	189536
TRUE	A	1	1	0	0	168	88	544	833	29.84	1566	189543
TRUE	A	1	1	0	0	212	192	1031	1014	48.09	972.1	189553
TRUE	A	1	1	0	0	12	15	711	902	35.51	1317	189650
TRUE	A	1	1	0	0	189	10	932	39	33.29	1405	189674
TRUE	A	1	1	0	0	297	21	906	88	43.16	1084	189708
TRUE	A	1	1	0	0	211	86	1248	481	29.59	1581	189719
TRUE	A	1	1	0	0	55	1	416	22	31.32	1494	189730
TRUE	A	1	1	0	0	341	66	504	542	36.25	1291	189791
TRUE	A	1	1	0	0	319	193	449	1004	39.95	1174	190107
TRUE	A	1	1	0	0	406	22	80	211	41.19	1139	190139
TRUE	A	1	1	0	0	79	35	736	377	38.23	1227	190184
TRUE	A	1	1	0	0	319	79	1089	263	22.69	2067	190184
TRUE	A	1	1	0	0	363	26	1146	257	32.8	1430	190193
TRUE	A	1	1	0	0	296	69	315	234	34.28	1368	190216
TRUE	A	1	1	0	0	452	16	57	108	39.46	1189	190219
TRUE	A	1	1	0	0	343	4	82	57	40.2	1168	190337
TRUE	A	1	1	0	0	430	59	89	419	43.16	1088	190343
TRUE	A	1	1	0	0	253	14	683	76	34.77	1350	190369
TRUE	A	1	1	0	0	473	31	698	505	44.39	1058	190382
TRUE	A	1	1	0	0	211	169	989	894	34.53	1360	190400
TRUE	A	1	1	0	0	124	135	1055	887	26.14	1796	190405
TRUE	A	1	1	0	0	36	12	184	393	47.35	991.8	190417
TRUE	A	1	1	0	0	341	76	164	612	41.19	1140	190420
TRUE	A	1	1	0	0	276	122	962	528	29.59	1587	190451
TRUE	A	1	1	0	0	14	6	1114	597	30.83	1524	190474
TRUE	A	1	1	0	0	211	43	266	184	32.31	1454	190474
TRUE	A	1	1	0	0	321	102	919	620	48.34	971.9	190498
TRUE	A	1	1	0	0	362	44	834	290	22.44	2094	190599
TRUE	A	1	1	0	0	232	104	1144	415	23.68	1987	190732
TRUE	A	1	1	0	0	144	7	985	44	40.94	1149	190757
TRUE	A	1	1	0	0	343	92	260	760	47.6	988.5	190774
TRUE	A	1	1	0	0	386	117	198	1012	32.06	1468	190813
TRUE	A	1	1	0	0	100	27	1128	172	38.97	1208	190843
TRUE	A	1	1	0	0	451	11	1257	163	35.51	1326	190880
TRUE	A	1	1	0	0	188	78	1257	328	38.23	1232	190890
TRUE	A	1	1	0	0	143	114	1058	849	27.13	1736	190939
TRUE	A	1	1	0	0	409	8	161	71	40.69	1157	190979
TRUE	A	1	1	0	0	230	169	292	930	42.91	1098	191084
TRUE	A	1	1	0	0	385	27	372	178	33.54	1406	191150
TRUE	A	1	1	0	0	78	8	695	95	32.31	1459	191162
TRUE	A	1	1	0	0	211	26	865	118	42.17	1118	191176
TRUE	A	1	1	0	0	296	93	620	377	40.45	1167	191370
TRUE	A	1	1	0	0	430	93	932	717	30.33	1556	191375
TRUE	A	1	1	0	0	386	83	894	703	29.59	1595	191395
TRUE	A	1	1	0	0	428	71	995	545	27.87	1694	191403
TRUE	A	1	1	0	0	230	85	927	477	31.57	1495	191418
TRUE	A	1	1	0	0	275	177	1338	743	29.1	1623	191488
TRUE	A	1	1	0	0	318	82	243	477	35.02	1349	191572
TRUE	A	1	1	0	0	407	40	717	276	33.54	1409	191616
TRUE	A	1	1	0	0	407	84	981	644	26.64	1775	191650
TRUE	A	1	1	0	0	143	68	1204	559	38.47	1229	191683
TRUE	A	1	1	0	0	232	43	88	198	49.57	953.7	191691
TRUE	A	1	1	0	0	405	31	1121	324	34.53	1369	191707
TRUE	A	1	1	0	0	121	27	596	303	32.55	1453	191830
TRUE	A	1	1	0	0	231	219	318	905	33.05	1432	191861
TRUE	A	1	1	0	0	190	133	1282	738	41.19	1150	191970
TRUE	A	1	1	0	0	78	34	1211	431	53.02	893.4	192080
TRUE	A	1	1	0	0	429	21	741	186	32.55	1455	192120
TRUE	A	1	1	0	0	232	158	18	668	51.54	919.5	192184
TRUE	A	1	1	0	0	361	114	999	821	41.93	1130	192184
TRUE	A	1	1	0	0	343	24	497	246	33.05	1435	192227
TRUE	A	1	1	0	0	298	114	644	656	21.21	2235	192229
TRUE	A	1	1	0	0	165	148	535	997	51.05	928.7	192251
TRUE	A	1	1	0	0	343	32	1241	371	28.61	1658	192346
TRUE	A	1	1	0	0	231	100	1231	404	35.76	1327	192349
TRUE	A	1	1	0	0	472	32	441	526	80.89	586.6	192389
TRUE	A	1	1	0	0	101	67	379	641	46.37	1023	192390
TRUE	A	1	1	0	0	451	83	501	653	37.98	1250	192479
TRUE	A	1	1	0	0	165	112	577	772	27.38	1735	192569
TRUE	A	1	1	0	0	406	50	37	334	39.95	1189	192590
TRUE	A	1	1	0	0	473	24	1013	410	34.28	1387	192729
TRUE	A	1	1	0	0	212	77	1087	437	41.19	1155	192948
TRUE	A	1	1	0	0	297	15	883	78	48.09	989.5	192950
TRUE	A	1	1	0	0	78	15	966	158	31.57	1508	192962
TRUE	A	1	1	0	0	190	122	1034	690	46.61	1021	192985
TRUE	A	1	1	0	0	340	151	755	1000	38.72	1230	193052
TRUE	A	1	1	0	0	452	51	1042	390	27.38	1741	193208
TRUE	A	1	1	0	0	321	113	429	720	24.91	1913	193222
TRUE	A	1	1	0	0	361	130	974	903	33.05	1442	193267
TRUE	A	1	1	0	0	473	10	935	114	48.34	986.1	193275
TRUE	A	1	1	0	0	277	65	141	312	40.94	1165	193338
TRUE	A	1	1	0	0	277	39	1153	132	34.03	1401	193361
TRUE	A	1	1	0	0	451	117	987	945	32.06	1488	193394
TRUE	A	1	1	0	0	99	3	959	28	29.35	1625	193406
TRUE	A	1	1	0	0	299	74	877	541	37.98	1256	193486
TRUE	A	1	1	0	0	122	97	736	658	22.44	2127	193547
TRUE	A	1	1	0	0	317	94	398	609	35.76	1337	193813
TRUE	A	1	1	0	0	296	19	608	71	20.96	2281	193845
TRUE	A	1	1	0	0	474	22	732	336	34.03	1405	193906
TRUE	A	1	1	0	0	318	20	992	107	35.27	1357	194096
TRUE	A	1	1	0	0	167	123	1176	641	40.94	1169	194101
TRUE	A	1	1	0	0	386	57	830	487	31.32	1529	194182
TRUE	A	1	1	0	0	405	96	1325	969	38.47	1246	194392
TRUE	A	1	1	0	0	473	28	954	457	32.31	1485	194483
TRUE	A	1	1	0	0	407	43	1001	298	29.35	1636	194625
TRUE	A	1	1	0	0	451	16	620	256	35.27	1361	194670
TRUE	A	1	1	0	0	36	14	847	428	34.03	1411	194673
TRUE	A	1	1	0	0	274	98	1155	489	24.91	1928	194727
TRUE	A	1	1	0	0	78	69	806	959	27.87	1725	194877
TRUE	A	1	1	0	0	405	28	411	253	56.97	843.7	194902
TRUE	A	1	1	0	0	428	26	715	303	36.75	1308	194940
TRUE	A	1	1	0	0	212	145	637	771	26.64	1806	195013
TRUE	A	1	1	0	0	341	9	329	56	31.07	1548	195023
TRUE	A	1	1	0	0	274	141	465	720	45.63	1054	195049
TRUE	A	1	1	0	0	495	12	946	307	35.27	1364	195082
TRUE	A	1	1	0	0	320	23	513	214	30.83	1561	195177
TRUE	A	1	1	0	0	166	18	1292	178	37.98	1268	195222
TRUE	A	1	1	0	0	36	35	1197	975	44.64	1079	195383
TRUE	A	1	1	0	0	276	69	1200	279	26.39	1827	195502
TRUE	A	1	1	0	0	78	31	1346	370	33.29	1448	195526
TRUE	A	1	1	0	0	361	29	1027	199	37.24	1296	195623
TRUE	A	1	1	0	0	430	6	870	41	31.32	1540	195625
TRUE	A	1	1	0	0	384	19	214	199	36.75	1313	195640
TRUE	A	1	1	0	0	187	51	593	317	33.29	1450	195697
TRUE	A	1	1	0	0	299	119	1026	787	35.27	1369	195733
TRUE	A	1	1	0	0	363	43	56	324	43.41	1112	195739
TRUE	A	1	1	0	0	474	8	726	62	28.36	1703	195817
TRUE	A	1	1	0	0	317	50	1012	288	33.54	1440	195858
TRUE	A	1	1	0	0	276	194	719	983	49.82	969.6	195865
TRUE	A	1	1	0	0	232	32	1319	174	50.56	955.6	195903
TRUE	A	1	1	0	0	406	36	539	272	30.58	1580	195907
TRUE	A	1	1	0	0	102	36	1022	558	28.12	1719	196019
TRUE	A	1	1	0	0	166	115	593	782	40.94	1181	196020
TRUE	A	1	1	0	0	253	18	552	82	34.28	1411	196075
TRUE	A	1	1	0	0	77	64	722	893	31.07	1556	196092
TRUE	A	1	1	0	0	166	39	1169	299	27.13	1783	196102
TRUE	A	1	1	0	0	298	26	1053	110	33.29	1453	196182
TRUE	A	1	1	0	0	231	163	775	648	47.11	1027	196214
TRUE	A	1	1	0	0	297	52	825	208	37.73	1283	196327
TRUE	A	1	1	0	0	428	85	1123	649	31.81	1523	196466
TRUE	A	1	1	0	0	252	205	210	911	62.89	770.6	196491
TRUE	A	1	1	0	0	230	164	1081	904	34.53	1404	196494
TRUE	A	1	1	0	0	342	167	769	973	47.35	1024	196625
TRUE	A	1	1	0	0	167	81	1178	454	36.75	1320	196627
TRUE	A	1	1	0	0	430	80	1032	635	29.59	1639	196672
TRUE	A	1	1	0	0	361	22	1056	117	36.5	1330	196809
TRUE	A	1	1	0	0	321	71	682	493	27.87	1742	196826
TRUE	A	1	1	0	0	409	5	431	45	41.93	1158	196904
TRUE	A	1	1	0	0	318	28	1351	162	32.06	1515	196935
TRUE	A	1	1	0	0	340	155	121	1015	43.65	1113	196976
TRUE	A	1	1	0	0	296	48	993	160	35.51	1369	197107
TRUE	A	1	1	0	0	365	64	733	450	28.86	1685	197139
TRUE	A	1	1	0	0	472	28	864	416	31.57	1541	197192
TRUE	A	1	1	0	0	277	99	1210	477	37.24	1306	197229
TRUE	A	1	1	0	0	231	188	464	728	27.38	1777	197251
TRUE	A	1	1	0	0	408	13	701	122	33.54	1450	197265
TRUE	A	1	1	0	0	188	176	119	884	33.05	1472	197300
TRUE	A	1	1	0	0	145	8	1017	127	29.35	1658	197319
TRUE	A	1	1	0	0	409	64	1296	472	28.12	1731	197381
TRUE	A	1	1	0	0	386	54	1057	468	30.58	1592	197416
TRUE	A	1	1	0	0	296	201	576	934	24.17	2015	197498
TRUE	A	1	1	0	0	363	19	1103	208	34.53	1411	197609
TRUE	A	1	1	0	0	451	92	429	812	38.72	1259	197652
TRUE	A	1	1	0	0	363	8	225	161	41.93	1163	197678
TRUE	A	1	1	0	0	407	76	1334	597	36.01	1355	197764
TRUE	A	1	1	0	0	407	21	32	150	36.25	1346	197795
TRUE	A	1	1	0	0	123	40	1140	312	21.46	2274	197809
TRUE	A	1	1	0	0	317	39	915	231	37.98	1285	197879
TRUE	A	1	1	0	0	252	211	877	934	41.43	1178	197962
TRUE	A	1	1	0	0	361	85	61	641	44.15	1107	198069
TRUE	A	1	1	0	0	298	189	128	1016	38.47	1271	198288
TRUE	A	1	1	0	0	429	47	766	361	31.81	1538	198339
TRUE	A	1	1	0	0	275	105	466	412	32.31	1514	198387
TRUE	A	1	1	0	0	406	24	1075	221	34.53	1418	198483
TRUE	A	1	1	0	0	210	53	918	342	31.81	1539	198494
TRUE	A	1	1	0	0	296	2	1255	11	41.43	1182	198556
TRUE	A	1	1	0	0	168	4	236	49	27.38	1789	198574
TRUE	A	1	1	0	0	428	55	1326	434	31.81	1540	198596
TRUE	A	1	1	0	0	231	13	1158	50	34.77	1409	198601
TRUE	A	1	1	0	0	319	153	345	732	31.32	1564	198633
TRUE	A	1	1	0	0	428	12	400	83	30.83	1589	198679
TRUE	A	1	1	0	0	363	79	82	655	24.91	1967	198692
TRUE	A	1	1	0	0	409	112	745	879	51.54	950.9	198728
TRUE	A	1	1	0	0	496	8	1251	909	43.9	1117	198746
TRUE	A	1	1	0	0	253	123	174	458	32.55	1506	198747
TRUE	A	1	1	0	0	210	34	174	136	32.06	1530	198921
TRUE	A	1	1	0	0	190	130	1067	723	30.33	1617	198945
TRUE	A	1	1	0	0	11	10	708	927	40.69	1206	199022
TRUE	A	1	1	0	0	343	114	914	967	65.85	745.4	199022
TRUE	A	1	1	0	0	319	2	145	10	45.13	1088	199033
TRUE	A	1	1	0	0	189	18	553	58	29.59	1659	199097
TRUE	A	1	1	0	0	361	83	971	632	31.07	1580	199121
TRUE	A	1	1	0	0	231	199	662	791	38.47	1277	199150
TRUE	A	1	1	0	0	317	18	1292	125	38.72	1269	199238
TRUE	A	1	1	0	0	452	82	1151	875	32.06	1534	199426
TRUE	A	1	1	0	0	365	14	1240	82	31.07	1583	199455
TRUE	A	1	1	0	0	430	34	389	222	27.62	1782	199591
TRUE	A	1	1	0	0	453	17	158	119	31.57	1560	199632
TRUE	A	1	1	0	0	299	44	937	287	28.61	1722	199710
TRUE	A	1	1	0	0	100	49	248	326	57.22	860.9	199735
TRUE	A	1	1	0	0	453	94	213	903	53.76	916.6	199811
TRUE	A	1	1	0	0	343	10	1282	87	33.05	1492	199936
TRUE	A	1	1	0	0	187	21	947	73	32.06	1538	199985
TRUE	A	1	1	0	0	276	19	167	83	26.39	1870	200069
TRUE	A	1	1	0	0	318	46	835	274	31.57	1563	200090
TRUE	A	1	1	0	0	255	231	1066	973	23.43	2106	200106
TRUE	A	1	1	0	0	167	3	1206	19	33.79	1461	200148
TRUE	A	1	1	0	0	80	7	67	73	31.07	1589	200203
TRUE	A	1	1	0	0	189	138	1241	674	35.27	1401	200346
TRUE	A	1	1	0	0	407	30	64	210	37.49	1319	200436
TRUE	A	1	1	0	0	277	12	699	32	29.1	1699	200451
TRUE	A	1	1	0	0	277	42	345	151	43.9	1126	200454
TRUE	A	1	1	0	0	319	197	1316	1015	35.51	1392	200458
TRUE	A	1	1	0	0	474	42	1261	896	36.25	1364	200514
TRUE	A	1	1	0	0	409	90	710	590	31.81	1554	200517
TRUE	A	1	1	0	0	496	2	401	242	43.16	1146	200579
TRUE	A	1	1	0	0	343	71	1187	607	32.55	1520	200595
TRUE	A	1	1	0	0	321	10	1302	62	36.5	1356	200639
TRUE	A	1	1	0	0	451	100	18	872	54.5	908.5	200770
TRUE	A	1	1	0	0	122	44	1121	340	32.31	1534	200977
TRUE	A	1	1	0	0	453	59	922	546	34.03	1457	201045
TRUE	A	1	1	0	0	406	56	665	364	38.72	1281	201059
TRUE	A	1	1	0	0	406	123	1157	970	38.23	1297	201080
TRUE	A	1	1	0	0	296	166	56	746	58.2	852.4	201166
TRUE	A	1	1	0	0	189	9	830	35	41.19	1205	201180
TRUE	A	1	1	0	0	276	178	433	935	35.51	1397	201218
TRUE	A	1	1	0	0	296	43	293	140	38.47	1290	201248
TRUE	A	1	1	0	0	299	4	93	41	40.2	1235	201270
TRUE	A	1	1	0	0	384	40	35	324	38.47	1291	201372
TRUE	A	1	1	0	0	321	72	379	498	27.87	1783	201445
TRUE	A	1	1	0	0	211	20	889	95	41.19	1207	201551
TRUE	A	1	1	0	0	430	57	1182	401	35.27	1410	201609
TRUE	A	1	1	0	0	428	109	354	819	36.25	1372	201642
TRUE	A	1	1	0	0	189	150	1226	713	32.06	1551	201691
TRUE	A	1	1	0	0	277	208	1297	1011	41.93	1187	201714
TRUE	A	1	1	0	0	55	23	216	430	33.79	1473	201764
TRUE	A	1	1	0	0	364	85	168	796	41.68	1195	201882
TRUE	A	1	1	0	0	430	110	226	833	38.97	1278	201887
TRUE	A	1	1	0	0	363	66	1227	604	37.73	1321	202077
TRUE	A	1	1	0	0	385	52	611	477	30.83	1617	202139
TRUE	A	1	1	0	0	453	82	999	799	43.65	1142	202143
TRUE	A	1	1	0	0	121	98	27	803	48.58	1026	202148
TRUE	A	1	1	0	0	124	41	1341	236	29.35	1699	202200
TRUE	A	1	1	0	0	430	71	1007	561	34.28	1455	202291
TRUE	A	1	1	0	0	321	4	1299	17	36.5	1367	202319
TRUE	A	1	1	0	0	187	133	163	764	25.4	1964	202342
TRUE	A	1	1	0	0	210	145	400	812	59.93	832.8	202359
TRUE	A	1	1	0	0	168	125	258	1013	28.86	1730	202432
TRUE	A	1	1	0	0	252	171	292	737	33.79	1478	202459
TRUE	A	1	1	0	0	188	29	865	155	26.88	1858	202494
TRUE	A	1	1	0	0	252	75	125	344	28.86	1731	202497
TRUE	A	1	1	0	0	472	25	822	354	36.75	1359	202540
TRUE	A	1	1	0	0	453	38	830	282	35.02	1426	202557
TRUE	A	1	1	0	0	230	42	777	209	50.31	993.4	202652
TRUE	A	1	1	0	0	165	2	348	7	39.95	1251	202715
TRUE	A	1	1	0	0	232	176	895	748	57.46	870.1	202733
TRUE	A	1	1	0	0	253	153	782	566	37.24	1343	202760
TRUE	A	1	1	0	0	317	116	1207	814	38.23	1309	202868
TRUE	A	1	1	0	0	344	27	720	257	34.28	1460	202892
TRUE	A	1	1	0	0	167	111	1336	590	63.63	786.7	202964
TRUE	A	1	1	0	0	231	202	127	817	45.38	1103	203005
TRUE	A	1	1	0	0	387	108	342	942	38.97	1285	203098
TRUE	A	1	1	0	0	297	106	455	486	45.63	1098	203119
TRUE	A	1	1	0	0	189	60	786	321	33.54	1494	203170
TRUE	A	1	1	0	0	190	132	1338	734	39.46	1270	203174
TRUE	A	1	1	0	0	385	34	1135	300	29.1	1722	203192
TRUE	A	1	1	0	0	188	60	1354	237	22.44	2233	203195
TRUE	A	1	1	0	0	77	28	98	507	33.79	1483	203234
TRUE	A	1	1	0	0	386	16	278	136	32.31	1552	203301
TRUE	A	1	1	0	0	385	78	1003	713	29.1	1723	203309
TRUE	A	1	1	0	0	386	25	1123	273	30.83	1627	203342
TRUE	A	1	1	0	0	57	51	897	495	26.14	1918	203344
TRUE	A	1	1	0	0	298	68	267	383	34.53	1452	203345
TRUE	A	1	1	0	0	361	72	1005	543	33.05	1518	203378
TRUE	A	1	1	0	0	252	59	327	232	47.6	1054	203410
TRUE	A	1	1	0	0	212	13	1224	51	36.01	1393	203424
TRUE	A	1	1	0	0	361	90	506	686	28.12	1784	203424
TRUE	A	1	1	0	0	429	27	1149	219	28.86	1739	203424
TRUE	A	1	1	0	0	230	110	958	620	41.68	1204	203429
TRUE	A	1	1	0	0	405	24	1103	228	36.25	1384	203447
TRUE	A	1	1	0	0	365	40	342	298	35.02	1433	203463
TRUE	A	1	1	0	0	428	29	882	315	35.27	1423	203463
TRUE	A	1	1	0	0	497	1	458	225	51.05	983	203472
TRUE	A	1	1	0	0	187	185	220	986	42.91	1170	203507
TRUE	A	1	1	0	0	407	17	956	104	31.32	1604	203647
TRUE	A	1	1	0	0	57	75	1268	711	30.09	1670	203729
TRUE	A	1	1	0	0	317	79	488	471	52.28	961	203739
TRUE	A	1	1	0	0	297	139	1205	738	42.17	1192	203746
TRUE	A	1	1	0	0	12	19	627	998	35.76	1405	203787
TRUE	A	1	1	0	0	409	106	304	789	40.69	1235	203811
TRUE	A	1	1	0	0	77	14	682	269	28.12	1788	203813
TRUE	A	1	1	0	0	428	36	1074	347	30.09	1671	203882
TRUE	A	1	1	0	0	276	100	213	435	40.45	1244	204019
TRUE	A	1	1	0	0	342	45	1115	270	29.1	1729	204052
TRUE	A	1	1	0	0	408	57	136	317	32.31	1558	204088
TRUE	A	1	1	0	0	231	83	657	352	23.18	2171	204103
TRUE	A	1	1	0	0	233	91	930	374	36.01	1398	204180
TRUE	A	1	1	0	0	298	9	1169	39	30.58	1647	204186
TRUE	A	1	1	0	0	364	57	765	546	39.95	1261	204216
TRUE	A	1	1	0	0	79	4	862	37	30.33	1661	204281
TRUE	A	1	1	0	0	388	26	235	387	39.21	1285	204287
TRUE	A	1	1	0	0	344	54	595	609	22.94	2197	204319
TRUE	A	1	1	0	0	343	2	973	31	35.27	1429	204351
TRUE	A	1	1	0	0	187	32	1273	153	35.02	1439	204391
TRUE	A	1	1	0	0	188	193	446	967	43.9	1149	204484
TRUE	A	1	1	0	0	405	4	302	27	34.28	1471	204512
TRUE	A	1	1	0	0	340	2	231	34	40.69	1240	204525
TRUE	A	1	1	0	0	385	19	1165	99	29.84	1690	204525
TRUE	A	1	1	0	0	321	48	894	361	36.25	1392	204564
TRUE	A	1	1	0	0	299	128	509	836	36.99	1364	204593
TRUE	A	1	1	0	0	405	22	79	215	45.87	1100	204600
TRUE	A	1	1	0	0	495	8	461	222	65.36	772.5	204725
TRUE	A	1	1	0	0	384	25	897	260	36.75	1374	204728
TRUE	A	1	1	0	0	405	75	887	803	37.24	1356	204764
TRUE	A	1	1	0	0	474	7	770	55	31.57	1600	204772
TRUE	A	1	1	0	0	233	104	1273	421	42.17	1198	204867
TRUE	A	1	1	0	0	361	17	57	89	44.89	1126	204880
TRUE	A	1	1	0	0	79	17	1305	181	29.59	1708	205016
TRUE	A	1	1	0	0	233	8	456	38	32.55	1553	205023
TRUE	A	1	1	0	0	406	31	512	236	35.02	1444	205027
TRUE	A	1	1	0	0	483	1	1021	111	63.63	795.2	205162
TRUE	A	1	1	0	0	254	108	211	466	31.32	1616	205180
TRUE	A	1	1	0	0	299	99	696	679	29.1	1739	205185
TRUE	A	1	1	0	0	340	1	1329	6	28.36	1785	205226
TRUE	A	1	1	0	0	232	49	121	210	38.72	1308	205295
TRUE	A	1	1	0	0	252	123	995	523	30.83	1643	205334
TRUE	A	1	1	0	0	343	8	1065	79	31.57	1604	205372
TRUE	A	1	1	0	0	453	79	570	779	52.04	973.7	205443
TRUE	A	1	1	0	0	274	37	1085	210	36.75	1379	205498
TRUE	A	1	1	0	0	386	47	1121	434	27.62	1835	205498
TRUE	A	1	1	0	0	452	6	795	26	27.38	1852	205536
TRUE	A	1	1	0	0	362	88	488	737	36.5	1389	205604
TRUE	A	1	1	0	0	122	134	472	836	33.29	1523	205628
TRUE	A	1	1	0	0	388	82	503	891	31.57	1607	205674
TRUE	A	1	1	0	0	299	5	401	42	37.73	1345	205743
TRUE	A	1	1	0	0	165	8	180	87	37.73	1345	205752
TRUE	A	1	1	0	0	253	186	1344	714	42.91	1182	205754
TRUE	A	1	1	0	0	190	140	264	786	47.6	1067	205854
TRUE	A	1	1	0	0	253	202	328	783	53.27	953.1	205866
TRUE	A	1	1	0	0	276	83	629	381	39.71	1280	206000
TRUE	A	1	1	0	0	452	69	1316	709	36.75	1383	206052
TRUE	A	1	1	0	0	320	82	389	557	39.21	1296	206057
TRUE	A	1	1	0	0	77	16	34	293	34.53	1472	206134
TRUE	A	1	1	0	0	406	75	120	529	36.75	1384	206196
TRUE	A	1	1	0	0	451	72	176	563	37.73	1349	206339
TRUE	A	1	1	0	0	253	139	1258	521	30.09	1692	206459
TRUE	A	1	1	0	0	277	126	964	680	33.05	1541	206470
TRUE	A	1	1	0	0	320	36	514	341	21.7	2346	206471
TRUE	A	1	1	0	0	363	84	492	677	30.09	1693	206535
TRUE	A	1	1	0	0	232	199	1160	869	45.63	1117	206565
TRUE	A	1	1	0	0	299	24	1118	165	31.07	1640	206578
TRUE	A	1	1	0	0	321	11	413	65	41.93	1215	206631
TRUE	A	1	1	0	0	385	46	1137	418	26.64	1913	206631
TRUE	A	1	1	0	0	210	117	413	705	53.52	952.4	206669
TRUE	A	1	1	0	0	340	65	24	522	44.39	1148	206689
TRUE	A	1	1	0	0	321	7	684	38	36.01	1416	206721
TRUE	A	1	1	0	0	344	85	507	1013	39.46	1292	206746
TRUE	A	1	1	0	0	430	10	119	69	52.53	970.9	206802
TRUE	A	1	1	0	0	209	69	412	471	31.32	1628	206808
TRUE	A	1	1	0	0	344	46	1320	491	28.61	1783	206838
TRUE	A	1	1	0	0	317	111	1052	732	39.21	1301	206901
TRUE	A	1	1	0	0	187	127	1009	713	22.2	2300	206983
TRUE	A	1	1	0	0	386	11	809	90	37.49	1362	207032
TRUE	A	1	1	0	0	254	80	115	381	62.89	812.1	207095
TRUE	A	1	1	0	0	451	48	518	416	35.51	1439	207214
TRUE	A	1	1	0	0	275	113	1244	457	45.87	1114	207243
TRUE	A	1	1	0	0	453	97	624	950	39.71	1287	207247
TRUE	A	1	1	0	0	297	17	117	84	40.94	1249	207280
TRUE	A	1	1	0	0	320	115	719	734	34.28	1491	207307
TRUE	A	1	1	0	0	341	52	940	430	36.99	1384	207561
TRUE	A	1	1	0	0	102	44	635	635	28.61	1790	207639
TRUE	A	1	1	0	0	101	72	460	656	47.6	1076	207671
TRUE	A	1	1	0	0	231	45	210	197	38.97	1315	207700
TRUE	A	1	1	0	0	78	60	102	828	68.81	744.8	207795
TRUE	A	1	1	0	0	343	77	1166	655	31.32	1637	207836
TRUE	A	1	1	0	0	474	40	1115	839	33.79	1518	207929
TRUE	A	1	1	0	0	452	46	218	315	37.98	1350	207932
TRUE	A	1	1	0	0	387	21	1069	181	37.98	1350	207961
TRUE	A	1	1	0	0	453	18	297	128	33.79	1518	208023
TRUE	A	1	1	0	0	472	40	684	708	50.06	1025	208074
TRUE	A	1	1	0	0	253	197	949	765	40.45	1269	208102
TRUE	A	1	1	0	0	277	28	88	91	34.53	1487	208156
TRUE	A	1	1	0	0	385	116	457	977	27.13	1892	208165
TRUE	A	1	1	0	0	77	67	1265	958	38.97	1318	208183
TRUE	A	1	1	0	0	254	48	456	263	37.24	1379	208203
TRUE	A	1	1	0	0	121	20	1214	270	31.57	1627	208254
TRUE	A	1	1	0	0	168	18	5	129	21.21	2422	208254
TRUE	A	1	1	0	0	386	28	452	292	31.32	1640	208339
TRUE	A	1	1	0	0	387	65	1102	636	32.31	1590	208353
TRUE	A	1	1	0	0	317	42	593	232	31.32	1641	208366
TRUE	A	1	1	0	0	35	40	525	938	33.29	1544	208409
TRUE	A	1	1	0	0	318	145	285	785	34.53	1489	208460
TRUE	A	1	1	0	0	472	35	1143	558	36.01	1429	208583
TRUE	A	1	1	0	0	211	123	362	664	38.47	1337	208598
TRUE	A	1	1	0	0	166	49	766	386	36.25	1420	208708
TRUE	A	1	1	0	0	254	126	837	575	26.39	1951	208791
TRUE	A	1	1	0	0	319	181	1105	934	23.68	2175	208815
TRUE	A	1	1	0	0	275	79	986	278	36.75	1402	208864
TRUE	A	1	1	0	0	406	112	554	849	38.47	1339	208897
TRUE	A	1	1	0	0	211	98	340	530	39.71	1298	208907
TRUE	A	1	1	0	0	429	113	371	975	29.35	1756	208940
TRUE	A	1	1	0	0	296	71	79	244	42.91	1202	209166
TRUE	A	1	1	0	0	190	73	1061	407	26.14	1974	209197
TRUE	A	1	1	0	0	317	117	1111	817	35.51	1453	209253
TRUE	A	1	1	0	0	452	32	672	194	32.06	1610	209274
TRUE	A	1	1	0	0	189	5	319	24	42.67	1210	209325
TRUE	A	1	1	0	0	342	61	1318	424	39.46	1309	209427
TRUE	A	1	1	0	0	384	43	778	340	54.26	952.1	209462
TRUE	A	1	1	0	0	428	98	324	732	36.01	1435	209472
TRUE	A	1	1	0	0	143	14	267	153	41.43	1247	209498
TRUE	A	1	1	0	0	232	21	723	118	30.83	1676	209524
TRUE	A	1	1	0	0	101	83	1143	816	41.68	1240	209566
TRUE	A	1	1	0	0	319	70	278	237	42.67	1211	209570
TRUE	A	1	1	0	0	428	96	1050	709	50.56	1022	209574
TRUE	A	1	1	0	0	297	49	648	188	35.76	1445	209579
TRUE	A	1	1	0	0	79	8	1259	98	31.81	1625	209603
TRUE	A	1	1	0	0	317	135	661	1003	26.88	1923	209648
TRUE	A	1	1	0	0	363	21	1093	217	35.27	1466	209655
TRUE	A	1	1	0	0	297	157	1172	858	29.84	1733	209663
TRUE	A	1	1	0	0	166	104	1063	742	27.87	1856	209690
TRUE	A	1	1	0	0	363	18	797	208	34.53	1500	209954
TRUE	A	1	1	0	0	209	101	1131	642	22.44	2308	210004
TRUE	A	1	1	0	0	276	20	1208	87	34.03	1523	210134
TRUE	A	1	1	0	0	254	198	749	853	50.06	1035	210192
TRUE	A	1	1	0	0	255	112	69	542	38.23	1357	210370
TRUE	A	1	1	0	0	406	128	1131	995	34.53	1503	210395
TRUE	A	1	1	0	0	165	38	834	269	35.02	1482	210446
TRUE	A	1	1	0	0	405	37	910	435	37.49	1385	210454
TRUE	A	1	1	0	0	78	12	123	136	38.23	1358	210484
TRUE	A	1	1	0	0	430	12	577	72	42.17	1232	210622
TRUE	A	1	1	0	0	406	89	957	703	36.25	1433	210625
TRUE	A	1	1	0	0	451	45	1006	386	29.1	1785	210636
TRUE	A	1	1	0	0	428	20	401	259	46.61	1115	210677
TRUE	A	1	1	0	0	299	117	148	766	43.65	1190	210693
TRUE	A	1	1	0	0	388	55	1106	623	28.12	1849	210771
TRUE	A	1	1	0	0	187	63	1112	377	30.83	1686	210785
TRUE	A	1	1	0	0	232	70	1247	299	41.43	1255	210825
TRUE	A	1	1	0	0	101	49	1312	544	33.54	1551	210897
TRUE	A	1	1	0	0	190	157	954	939	26.88	1935	210912
TRUE	A	1	1	0	0	79	66	267	836	33.29	1562	210932
TRUE	A	1	1	0	0	190	166	155	1003	36.5	1425	210940
TRUE	A	1	1	0	0	80	67	1073	696	32.06	1623	210942
TRUE	A	1	1	0	0	320	80	523	536	33.29	1563	210955
TRUE	A	1	1	0	0	386	49	313	451	55.74	933.6	210998
TRUE	A	1	1	0	0	276	4	162	13	22.94	2269	211031
TRUE	A	1	1	0	0	188	14	385	99	31.32	1662	211086
TRUE	A	1	1	0	0	296	188	653	888	34.53	1508	211105
TRUE	A	1	1	0	0	230	172	493	936	33.79	1541	211118
TRUE	A	1	1	0	0	453	65	186	590	45.87	1135	211119
TRUE	A	1	1	0	0	122	77	1093	496	55.74	934.4	211166
TRUE	A	1	1	0	0	384	57	547	453	30.83	1690	211250
TRUE	A	1	1	0	0	341	19	1029	157	32.31	1613	211254
TRUE	A	1	1	0	0	123	36	1158	293	28.86	1806	211263
TRUE	A	1	1	0	0	429	107	1326	942	38.47	1354	211287
TRUE	A	1	1	0	0	102	7	868	90	31.32	1664	211386
TRUE	A	1	1	0	0	211	149	37	817	44.89	1162	211459
TRUE	A	1	1	0	0	407	96	362	751	52.04	1002	211498
TRUE	A	1	1	0	0	230	66	1066	392	36.75	1419	211502
TRUE	A	1	1	0	0	167	4	1341	18	34.53	1511	211504
TRUE	A	1	1	0	0	190	116	137	663	30.09	1734	211545
TRUE	A	1	1	0	0	233	15	1228	52	35.02	1490	211603
TRUE	A	1	1	0	0	451	1	789	16	34.03	1533	211619
TRUE	A	1	1	0	0	320	112	1312	731	38.72	1348	211648
TRUE	A	1	1	0	0	453	8	534	57	41.68	1253	211834
TRUE	A	1	1	0	0	385	6	1199	36	27.62	1892	211948
TRUE	A	1	1	0	0	255	209	669	901	24.17	2163	211977
TRUE	A	1	1	0	0	321	17	543	92	32.31	1618	211999
TRUE	A	1	1	0	0	321	96	1006	583	32.8	1594	212030
TRUE	A	1	1	0	0	209	31	188	349	43.9	1192	212120
TRUE	A	1	1	0	0	452	80	1176	858	34.77	1505	212149
TRUE	A	1	1	0	0	121	92	560	698	31.57	1658	212250
TRUE	A	1	1	0	0	429	10	1010	99	43.9	1193	212332
TRUE	A	1	1	0	0	14	11	1001	761	33.05	1585	212417
TRUE	A	1	1	0	0	190	163	812	992	39.21	1337	212533
TRUE	A	1	1	0	0	365	56	746	405	33.05	1587	212614
TRUE	A	1	1	0	0	77	48	82	765	29.84	1757	212626
TRUE	A	1	1	0	0	495	3	389	148	44.15	1188	212636
TRUE	A	1	1	0	0	409	111	1053	874	29.84	1758	212713
TRUE	A	1	1	0	0	168	5	224	62	33.29	1576	212747
TRUE	A	1	1	0	0	230	57	1238	311	40.69	1290	212875
TRUE	A	1	1	0	0	187	19	324	65	55.24	950.9	213002
TRUE	A	1	1	0	0	362	65	889	481	31.57	1665	213086
TRUE	A	1	1	0	0	408	67	1320	345	34.03	1544	213128
TRUE	A	1	1	0	0	276	12	1351	46	31.07	1693	213279
TRUE	A	1	1	0	0	277	190	353	903	37.98	1385	213286
TRUE	A	1	1	0	0	405	54	947	580	39.21	1341	213291
TRUE	A	1	1	0	0	363	12	1088	183	31.81	1654	213306
TRUE	A	1	1	0	0	231	18	1176	67	33.29	1581	213390
TRUE	A	1	1	0	0	319	144	1353	686	23.92	2200	213402
TRUE	A	1	1	0	0	409	2	717	23	33.54	1570	213556
TRUE	A	1	1	0	0	321	89	1262	569	35.02	1504	213560
TRUE	A	1	1	0	0	296	171	1167	775	35.27	1494	213608
TRUE	A	1	1	0	0	340	54	1246	423	58.7	897.6	213631
TRUE	A	1	1	0	0	406	134	450	1016	28.36	1858	213657
TRUE	A	1	1	0	0	146	7	298	145	32.31	1631	213674
TRUE	A	1	1	0	0	122	23	1191	109	25.4	2078	214073
TRUE	A	1	1	0	0	189	73	565	450	42.67	1238	214116
TRUE	A	1	1	0	0	253	178	918	678	37.98	1390	214124
TRUE	A	1	1	0	0	407	100	579	783	34.53	1530	214175
TRUE	A	1	1	0	0	212	188	804	978	27.62	1912	214181
TRUE	A	1	1	0	0	253	157	934	579	35.27	1498	214213
TRUE	A	1	1	0	0	453	98	1190	950	40.2	1314	214247
TRUE	A	1	1	0	0	144	70	599	577	38.23	1383	214343
TRUE	A	1	1	0	0	340	148	1344	968	40.69	1299	214359
TRUE	A	1	1	0	0	146	106	412	899	48.58	1088	214406
TRUE	A	1	1	0	0	121	44	163	427	30.33	1743	214413
TRUE	A	1	1	0	0	188	19	718	127	31.07	1702	214436
TRUE	A	1	1	0	0	385	101	1007	881	30.09	1758	214478
TRUE	A	1	1	0	0	212	6	1069	23	42.91	1233	214575
TRUE	A	1	1	0	0	297	24	273	96	32.31	1638	214619
TRUE	A	1	1	0	0	317	131	674	993	30.09	1760	214687
TRUE	A	1	1	0	0	275	130	561	557	23.68	2236	214689
TRUE	A	1	1	0	0	387	86	48	729	32.55	1627	214800
TRUE	A	1	1	0	0	189	19	890	60	37.49	1413	214829
TRUE	A	1	1	0	0	55	51	165	862	34.28	1546	214847
TRUE	A	1	1	0	0	252	152	476	673	31.81	1666	214877
TRUE	A	1	1	0	0	363	86	956	684	35.51	1492	214913
TRUE	A	1	1	0	0	384	141	956	905	24.66	2149	214914
TRUE	A	1	1	0	0	190	49	1242	269	33.05	1605	215009
TRUE	A	1	1	0	0	58	31	633	703	30.83	1721	215067
TRUE	A	1	1	0	0	297	47	256	181	34.77	1525	215083
TRUE	A	1	1	0	0	453	103	42	1002	51.3	1034	215159
TRUE	A	1	1	0	0	453	5	469	44	34.28	1548	215188
TRUE	A	1	1	0	0	99	52	834	400	26.39	2011	215199
TRUE	A	1	1	0	0	319	110	941	408	47.11	1127	215205
TRUE	A	1	1	0	0	296	123	615	548	29.84	1779	215220
TRUE	A	1	1	0	0	387	1	100	15	36.25	1464	215275
TRUE	A	1	1	0	0	299	57	115	414	41.93	1267	215333
TRUE	A	1	1	0	0	407	79	1010	619	27.87	1906	215347
TRUE	A	1	1	0	0	210	167	763	903	36.75	1445	215351
TRUE	A	1	1	0	0	168	77	341	743	33.29	1595	215353
TRUE	A	1	1	0	0	255	82	1333	394	37.24	1427	215423
TRUE	A	1	1	0	0	144	2	777	19	32.8	1620	215446
TRUE	A	1	1	0	0	387	62	1320	618	34.53	1539	215495
TRUE	A	1	1	0	0	165	31	111	236	43.16	1232	215532
TRUE	A	1	1	0	0	274	75	88	397	41.68	1276	215598
TRUE	A	1	1	0	0	167	103	1117	571	30.09	1768	215636
TRUE	A	1	1	0	0	252	166	1121	717	35.76	1488	215719
TRUE	A	1	1	0	0	102	20	1147	267	31.81	1672	215720
TRUE	A	1	1	0	0	408	3	1096	48	32.31	1647	215739
TRUE	A	1	1	0	0	318	50	173	303	30.33	1754	215754
TRUE	A	1	1	0	0	252	226	547	989	38.72	1375	215796
TRUE	A	1	1	0	0	429	23	1002	209	34.53	1541	215807
TRUE	A	1	1	0	0	255	21	66	84	32.8	1623	215867
TRUE	A	1	1	0	0	409	99	888	676	37.73	1411	215940
TRUE	A	1	1	0	0	386	107	910	931	32.31	1648	215944
TRUE	A	1	1	0	0	317	9	474	73	39.21	1358	215959
TRUE	A	1	1	0	0	343	18	861	138	39.46	1350	215985
TRUE	A	1	1	0	0	122	17	509	88	21.21	2512	215994
TRUE	A	1	1	0	0	298	4	216	24	44.15	1207	216023
TRUE	A	1	1	0	0	189	70	1225	435	37.49	1422	216069
TRUE	A	1	1	0	0	406	115	488	867	33.54	1589	216107
TRUE	A	1	1	0	0	296	1	725	6	26.88	1983	216139
TRUE	A	1	1	0	0	146	74	859	670	42.91	1242	216172
TRUE	A	1	1	0	0	317	4	633	30	31.07	1716	216186
TRUE	A	1	1	0	0	297	167	708	915	26.39	2021	216217
TRUE	A	1	1	0	0	36	21	260	655	42.91	1243	216233
TRUE	A	1	1	0	0	212	52	1163	256	34.28	1556	216282
TRUE	A	1	1	0	0	342	65	910	453	36.99	1442	216284
TRUE	A	1	1	0	0	342	142	829	797	55.24	965.6	216289
TRUE	A	1	1	0	0	472	21	1105	305	40.69	1311	216302
TRUE	A	1	1	0	0	190	162	288	966	40.45	1320	216405
TRUE	A	1	1	0	0	297	18	459	82	30.83	1731	216431
TRUE	A	1	1	0	0	297	152	408	835	31.07	1718	216434
TRUE	A	1	1	0	0	364	47	1176	463	27.87	1916	216473
TRUE	A	1	1	0	0	407	16	29	97	37.73	1415	216484
TRUE	A	1	1	0	0	364	35	609	348	36.25	1473	216498
TRUE	A	1	1	0	0	428	38	998	360	29.35	1819	216498
TRUE	A	1	1	0	0	363	76	1050	647	32.31	1653	216503
TRUE	A	1	1	0	0	231	35	1146	129	34.77	1536	216516
TRUE	A	1	1	0	0	344	33	1030	334	47.85	1117	216671
TRUE	A	1	1	0	0	406	122	534	964	39.71	1346	216701
TRUE	A	1	1	0	0	189	36	404	192	32.8	1630	216796
TRUE	A	1	1	0	0	319	176	471	912	26.39	2026	216809
TRUE	A	1	1	0	0	386	103	434	908	36.25	1475	216818
TRUE	A	1	1	0	0	472	26	749	387	34.77	1538	216874
TRUE	A	1	1	0	0	146	82	1206	727	31.57	1694	216887
TRUE	A	1	1	0	0	321	23	134	152	40.69	1315	216991
TRUE	A	1	1	0	0	35	30	120	644	37.24	1437	217001
TRUE	A	1	1	0	0	407	57	93	410	39.46	1357	217048
TRUE	A	1	1	0	0	254	199	853	853	31.57	1697	217168
TRUE	A	1	1	0	0	58	28	513	641	34.03	1574	217217
TRUE	A	1	1	0	0	428	31	448	324	34.53	1552	217230
TRUE	A	1	1	0	0	318	44	1173	263	47.35	1132	217300
TRUE	A	1	1	0	0	254	18	1320	112	38.23	1402	217311
TRUE	A	1	1	0	0	365	61	179	432	35.27	1520	217373
TRUE	A	1	1	0	0	189	12	1031	41	36.5	1469	217387
TRUE	A	1	1	0	0	495	6	413	194	45.38	1183	217584
TRUE	A	1	1	0	0	406	117	996	882	39.46	1360	217657
TRUE	A	1	1	0	0	78	11	518	122	28.61	1877	217705
TRUE	A	1	1	0	0	124	46	550	304	40.94	1312	217740
TRUE	A	1	1	0	0	319	36	1284	110	33.54	1602	217847
TRUE	A	1	1	0	0	211	136	535	750	39.21	1370	217905
TRUE	A	1	1	0	0	343	40	113	442	41.19	1305	217912
TRUE	A	1	1	0	0	296	13	1306	47	56.72	947.5	217931
TRUE	A	1	1	0	0	80	16	378	194	30.09	1787	217978
TRUE	A	1	1	0	0	453	100	194	982	52.04	1033	218023
TRUE	A	1	1	0	0	384	9	330	53	28.61	1880	218050
TRUE	A	1	1	0	0	340	27	321	181	40.45	1330	218093
TRUE	A	1	1	0	0	276	30	928	122	35.76	1504	218150
TRUE	A	1	1	0	0	231	124	837	510	28.12	1914	218160
TRUE	A	1	1	0	0	429	57	562	427	31.57	1705	218210
TRUE	A	1	1	0	0	212	174	706	923	30.09	1789	218302
TRUE	A	1	1	0	0	232	22	1312	118	57.46	937.1	218351
TRUE	A	1	1	0	0	474	32	276	503	40.2	1340	218404
TRUE	A	1	1	0	0	318	168	447	928	37.73	1428	218442
TRUE	A	1	1	0	0	386	89	251	790	34.77	1549	218470
TRUE	A	1	1	0	0	429	29	485	222	33.54	1606	218472
TRUE	A	1	1	0	0	146	64	317	602	31.81	1694	218521
TRUE	A	1	1	0	0	386	41	692	389	36.75	1467	218524
TRUE	A	1	1	0	0	451	75	83	568	34.28	1572	218528
TRUE	A	1	1	0	0	102	26	1068	331	29.35	1837	218562
TRUE	A	1	1	0	0	277	66	211	313	43.65	1235	218585
TRUE	A	1	1	0	0	190	47	423	269	36.25	1487	218614
TRUE	A	1	1	0	0	275	52	944	168	36.75	1467	218622
TRUE	A	1	1	0	0	254	3	1087	20	36.5	1477	218658
TRUE	A	1	1	0	0	34	28	299	714	44.39	1215	218660
TRUE	A	1	1	0	0	388	7	378	116	34.53	1562	218706
TRUE	A	1	1	0	0	274	160	725	891	56.72	950.9	218710
TRUE	A	1	1	0	0	167	19	314	140	36.5	1478	218771
TRUE	A	1	1	0	0	407	50	730	330	30.83	1750	218797
TRUE	A	1	1	0	0	187	105	1002	571	51.3	1052	218819
TRUE	A	1	1	0	0	79	27	467	261	32.55	1658	218891
TRUE	A	1	1	0	0	321	109	530	692	35.02	1543	219067
TRUE	A	1	1	0	0	77	44	965	730	57.46	940.4	219103
TRUE	A	1	1	0	0	317	35	899	214	39.95	1353	219208
TRUE	A	1	1	0	0	188	128	161	607	39.71	1362	219279
TRUE	A	1	1	0	0	321	120	370	788	35.76	1512	219289
TRUE	A	1	1	0	0	122	107	940	689	21.95	2464	219299
TRUE	A	1	1	0	0	275	56	815	194	38.23	1416	219432
TRUE	A	1	1	0	0	299	25	319	171	38.23	1416	219457
TRUE	A	1	1	0	0	386	81	567	671	37.98	1425	219498
TRUE	A	1	1	0	0	428	102	1188	747	39.71	1363	219518
TRUE	A	1	1	0	0	341	37	233	304	37.98	1427	219727
TRUE	A	1	1	0	0	275	61	1152	221	37.73	1436	219751
TRUE	A	1	1	0	0	297	60	1210	261	37.49	1446	219769
TRUE	A	1	1	0	0	124	1	48	8	42.17	1285	219794
TRUE	A	1	1	0	0	340	35	479	290	36.01	1506	219826
TRUE	A	1	1	0	0	233	135	1081	653	46.37	1169	219849
TRUE	A	1	1	0	0	297	103	1170	466	37.24	1456	219891
TRUE	A	1	1	0	0	165	10	1217	101	28.61	1898	220146
TRUE	A	1	1	0	0	385	7	1218	47	28.61	1898	220147
TRUE	A	1	1	0	0	453	9	425	67	33.54	1619	220156
TRUE	A	1	1	0	0	297	98	491	397	40.94	1326	220166
TRUE	A	1	1	0	0	187	98	386	524	35.27	1540	220191
TRUE	A	1	1	0	0	320	28	1322	293	43.65	1244	220263
TRUE	A	1	1	0	0	254	197	439	852	30.58	1776	220267
TRUE	A	1	1	0	0	212	81	226	446	31.57	1721	220304
TRUE	A	1	1	0	0	168	68	77	643	35.51	1530	220352
TRUE	A	1	1	0	0	408	1	695	31	26.88	2022	220369
TRUE	A	1	1	0	0	451	58	1082	454	31.57	1722	220381
TRUE	A	1	1	0	0	386	118	1286	1013	39.21	1386	220396
TRUE	A	1	1	0	0	277	107	600	513	35.27	1541	220401
TRUE	A	1	1	0	0	319	55	970	199	38.72	1404	220412
TRUE	A	1	1	0	0	340	8	172	60	38.97	1395	220474
TRUE	A	1	1	0	0	231	99	131	400	43.9	1239	220505
TRUE	A	1	1	0	0	451	6	771	62	36.5	1490	220542
TRUE	A	1	1	0	0	385	97	1045	835	32.8	1658	220565
TRUE	A	1	1	0	0	361	133	1042	942	34.77	1565	220649
TRUE	A	1	1	0	0	319	34	104	103	41.68	1306	220695
TRUE	A	1	1	0	0	124	117	1318	763	40.69	1338	220763
TRUE	A	1	1	0	0	230	37	477	191	31.32	1739	220816
TRUE	A	1	1	0	0	255	16	892	72	31.32	1739	220823
TRUE	A	1	1	0	0	297	144	444	769	30.09	1810	220844
TRUE	A	1	1	0	0	451	49	923	416	32.8	1661	220904
TRUE	A	1	1	0	0	409	102	701	736	38.97	1398	220936
TRUE	A	1	1	0	0	384	140	374	905	36.25	1503	220940
TRUE	A	1	1	0	0	342	5	682	50	23.92	2278	220952
TRUE	A	1	1	0	0	340	93	125	674	25.16	2167	221036
TRUE	A	1	1	0	0	233	111	1161	464	40.45	1348	221040
TRUE	A	1	1	0	0	99	44	1127	349	42.17	1293	221105
TRUE	A	1	1	0	0	451	24	1147	291	42.67	1278	221133
TRUE	A	1	1	0	0	121	15	922	152	31.07	1756	221240
TRUE	A	1	1	0	0	344	3	662	20	33.54	1627	221272
TRUE	A	1	1	0	0	165	12	977	127	35.02	1558	221278
TRUE	A	1	1	0	0	275	242	543	990	32.55	1677	221384
TRUE	A	1	1	0	0	276	13	1121	60	35.27	1548	221417
TRUE	A	1	1	0	0	165	120	605	821	32.31	1690	221421
TRUE	A	1	1	0	0	230	12	1046	64	31.81	1717	221430
TRUE	A	1	1	0	0	408	88	695	458	43.65	1251	221448
TRUE	A	1	1	0	0	211	65	989	381	32.8	1665	221462
TRUE	A	1	1	0	0	58	51	844	913	32.55	1678	221506
TRUE	A	1	1	0	0	385	119	54	998	38.47	1420	221520
TRUE	A	1	1	0	0	212	34	581	174	36.01	1517	221539
TRUE	A	1	1	0	0	388	54	890	623	38.23	1430	221617
TRUE	A	1	1	0	0	364	82	1210	765	33.29	1642	221623
TRUE	A	1	1	0	0	363	45	975	344	40.69	1343	221639
TRUE	A	1	1	0	0	188	69	737	268	29.84	1832	221694
TRUE	A	1	1	0	0	77	13	57	269	38.72	1412	221703
TRUE	A	1	1	0	0	320	26	1273	266	35.02	1561	221718
TRUE	A	1	1	0	0	384	157	1168	972	27.87	1962	221724
TRUE	A	1	1	0	0	318	170	86	945	39.95	1369	221744
TRUE	A	1	1	0	0	408	92	656	488	35.02	1562	221750
TRUE	A	1	1	0	0	253	206	1176	808	49.82	1098	221892
TRUE	A	1	1	0	0	188	42	901	195	27.38	1999	221915
TRUE	A	1	1	0	0	80	13	106	166	62.64	873.8	221938
TRUE	A	1	1	0	0	407	34	321	255	36.5	1500	221951
TRUE	A	1	1	0	0	472	18	624	276	32.55	1682	221989
TRUE	A	1	1	0	0	342	29	1221	193	30.09	1820	222060
TRUE	A	1	1	0	0	451	8	1173	131	35.76	1532	222103
TRUE	A	1	1	0	0	99	49	942	386	30.09	1821	222117
TRUE	A	1	1	0	0	364	5	163	33	31.81	1722	222185
TRUE	A	1	1	0	0	35	39	223	873	43.41	1264	222407
TRUE	A	1	1	0	0	253	101	215	387	58.7	934.5	222407
TRUE	A	1	1	0	0	386	85	1231	743	32.31	1698	222449
TRUE	A	1	1	0	0	452	43	164	286	33.05	1660	222464
TRUE	A	1	1	0	0	252	11	152	69	31.32	1752	222493
TRUE	A	1	1	0	0	232	51	360	216	44.15	1244	222639
TRUE	A	1	1	0	0	121	3	1050	27	33.54	1637	222650
TRUE	A	1	1	0	0	231	193	1308	759	27.87	1971	222718
TRUE	A	1	1	0	0	340	145	480	917	36.01	1526	222742
TRUE	A	1	1	0	0	296	79	991	291	40.45	1358	222755
TRUE	A	1	1	0	0	297	79	1285	343	35.27	1558	222824
TRUE	A	1	1	0	0	321	49	357	368	40.2	1368	222920
TRUE	A	1	1	0	0	233	198	273	993	36.01	1527	222954
TRUE	A	1	1	0	0	209	98	1228	613	25.16	2187	223034
TRUE	A	1	1	0	0	210	30	771	118	28.86	1906	223036
TRUE	A	1	1	0	0	297	36	1321	131	37.73	1458	223045
TRUE	A	1	1	0	0	165	143	1314	960	29.35	1875	223128
TRUE	A	1	1	0	0	80	2	832	30	33.05	1665	223134
TRUE	A	1	1	0	0	209	188	370	905	38.72	1422	223185
TRUE	A	1	1	0	0	451	61	796	470	28.36	1941	223206
TRUE	A	1	1	0	0	101	33	1299	376	31.07	1772	223269
TRUE	A	1	1	0	0	79	70	951	855	32.55	1691	223275
TRUE	A	1	1	0	0	57	102	646	938	31.81	1731	223307
TRUE	A	1	1	0	0	277	195	1137	951	39.71	1387	223322
TRUE	A	1	1	0	0	430	117	1140	852	30.09	1831	223329
TRUE	A	1	1	0	0	230	171	18	936	39.21	1405	223331
TRUE	A	1	1	0	0	428	37	54	349	30.58	1801	223375
TRUE	A	1	1	0	0	166	79	300	605	37.98	1451	223458
TRUE	A	1	1	0	0	58	19	28	513	40.45	1363	223502
TRUE	A	1	1	0	0	275	111	149	457	37.73	1461	223504
TRUE	A	1	1	0	0	123	5	519	28	30.83	1789	223674
TRUE	A	1	1	0	0	298	31	336	164	31.07	1776	223805
TRUE	A	1	1	0	0	102	50	1113	686	58.2	948.4	223820
TRUE	A	1	1	0	0	388	32	1081	433	33.54	1646	223884
TRUE	A	1	1	0	0	341	53	1208	440	35.76	1544	223888
TRUE	A	1	1	0	0	429	99	287	895	30.33	1821	223932
TRUE	A	1	1	0	0	408	52	1231	287	29.84	1852	224074
TRUE	A	1	1	0	0	122	25	741	120	37.49	1474	224077
TRUE	A	1	1	0	0	233	87	980	356	36.5	1514	224105
TRUE	A	1	1	0	0	190	128	1293	708	34.28	1613	224140
TRUE	A	1	1	0	0	343	63	1245	540	29.59	1869	224303
TRUE	A	1	1	0	0	190	156	548	930	66.84	827.8	224333
TRUE	A	1	1	0	0	78	3	749	41	34.77	1591	224336
TRUE	A	1	1	0	0	453	66	1292	591	38.97	1420	224415
TRUE	A	1	1	0	0	231	111	255	449	40.69	1360	224435
TRUE	A	1	1	0	0	233	110	717	456	33.54	1650	224450
TRUE	A	1	1	0	0	365	121	690	969	36.75	1506	224462
TRUE	A	1	1	0	0	386	23	365	266	30.58	1811	224518
TRUE	A	1	1	0	0	78	7	329	91	35.51	1559	224530
TRUE	A	1	1	0	0	407	45	843	305	32.8	1689	224571
TRUE	A	1	1	0	0	253	19	91	89	45.87	1207	224574
TRUE	A	1	1	0	0	319	30	1146	97	33.79	1639	224577
TRUE	A	1	1	0	0	57	92	404	844	29.59	1872	224590
TRUE	A	1	1	0	0	364	95	81	838	47.11	1176	224601
TRUE	A	1	1	0	0	384	120	1097	830	24.66	2246	224607
TRUE	A	1	1	0	0	122	21	1247	107	33.79	1640	224649
TRUE	A	1	1	0	0	277	93	1024	457	31.32	1769	224664
TRUE	A	1	1	0	0	166	155	1314	993	36.01	1539	224684
TRUE	A	1	1	0	0	254	56	557	292	36.99	1498	224692
TRUE	A	1	1	0	0	252	22	221	98	41.93	1322	224751
TRUE	A	1	1	0	0	364	77	461	708	37.73	1469	224769
TRUE	A	1	1	0	0	430	75	646	587	38.23	1450	224780
TRUE	A	1	1	0	0	210	19	985	84	49.08	1130	224882
TRUE	A	1	1	0	0	233	65	451	289	36.25	1530	224898
TRUE	A	1	1	0	0	299	145	231	920	33.29	1666	224924
TRUE	A	1	1	0	0	254	35	1344	220	32.31	1717	224942
TRUE	A	1	1	0	0	342	40	1294	259	28.86	1923	225023
TRUE	A	1	1	0	0	342	4	1050	42	35.51	1563	225033
TRUE	A	1	1	0	0	230	151	393	844	44.15	1257	225077
TRUE	A	1	1	0	0	144	127	844	993	27.38	2028	225124
TRUE	A	1	1	0	0	212	86	550	465	29.59	1876	225144
TRUE	A	1	1	0	0	255	137	288	619	34.28	1620	225152
TRUE	A	1	1	0	0	212	136	480	714	29.84	1861	225181
TRUE	A	1	1	0	0	121	122	594	979	66.84	831.1	225220
TRUE	A	1	1	0	0	321	143	843	922	31.07	1787	225220
TRUE	A	1	1	0	0	430	53	699	376	34.77	1597	225223
TRUE	A	1	1	0	0	232	225	1089	1012	43.9	1266	225269
TRUE	A	1	1	0	0	384	73	1117	517	31.81	1746	225275
TRUE	A	1	1	0	0	275	208	473	829	34.03	1633	225348
TRUE	A	1	1	0	0	254	209	593	902	37.24	1493	225445
TRUE	A	1	1	0	0	384	35	1039	310	29.35	1895	225475
TRUE	A	1	1	0	0	78	44	545	640	31.07	1791	225606
TRUE	A	1	1	0	0	187	186	578	988	29.84	1865	225631
TRUE	A	1	1	0	0	453	20	488	144	35.02	1589	225662
TRUE	A	1	1	0	0	167	140	1345	741	33.54	1659	225668
TRUE	A	1	1	0	0	341	126	302	932	42.17	1320	225671
TRUE	A	1	1	0	0	363	69	841	620	35.51	1567	225690
TRUE	A	1	1	0	0	165	123	1053	831	38.97	1429	225739
TRUE	A	1	1	0	0	296	89	369	348	48.83	1140	225759
TRUE	A	1	1	0	0	232	58	1025	245	36.99	1505	225824
TRUE	A	1	1	0	0	299	16	1202	125	40.2	1386	225903
TRUE	A	1	1	0	0	362	43	1257	286	32.31	1725	225924
TRUE	A	1	1	0	0	385	66	1010	630	29.84	1867	225945
TRUE	A	1	1	0	0	453	28	128	213	42.91	1299	225981
TRUE	A	1	1	0	0	168	24	172	200	21.95	2539	226006
TRUE	A	1	1	0	0	233	167	869	848	35.51	1570	226026
TRUE	A	1	1	0	0	230	139	1236	737	45.87	1216	226115
TRUE	A	1	1	0	0	430	42	835	302	36.25	1538	226154
TRUE	A	1	1	0	0	276	151	738	680	62.64	890.4	226166
TRUE	A	1	1	0	0	121	5	684	68	34.03	1639	226172
TRUE	A	1	1	0	0	319	61	271	211	40.94	1363	226228
TRUE	A	1	1	0	0	276	201	945	1012	41.68	1339	226229
TRUE	A	1	1	0	0	452	17	607	123	30.33	1841	226382
TRUE	A	1	1	0	0	144	18	1164	110	32.55	1715	226425
TRUE	A	1	1	0	0	340	57	1188	454	66.84	835.6	226437
TRUE	A	1	1	0	0	254	7	781	55	36.99	1510	226438
TRUE	A	1	1	0	0	212	8	1134	37	33.05	1690	226473
TRUE	A	1	1	0	0	317	60	1155	357	34.28	1629	226486
TRUE	A	1	1	0	0	340	31	353	236	37.73	1481	226531
TRUE	A	1	1	0	0	473	26	1020	434	39.71	1407	226545
TRUE	A	1	1	0	0	231	95	62	395	35.76	1563	226614
TRUE	A	1	1	0	0	167	108	838	580	34.28	1630	226624
TRUE	A	1	1	0	0	232	146	318	582	37.98	1472	226656
TRUE	A	1	1	0	0	210	106	1147	650	25.65	2180	226697
TRUE	A	1	1	0	0	388	87	536	948	35.27	1585	226712
TRUE	A	1	1	0	0	79	52	817	576	32.8	1705	226795
TRUE	A	1	1	0	0	165	137	336	941	32.8	1705	226816
TRUE	A	1	1	0	0	189	160	592	754	29.35	1906	226870
TRUE	A	1	1	0	0	451	79	678	612	27.13	2064	226997
TRUE	A	1	1	0	0	384	3	120	33	38.23	1465	227065
TRUE	A	1	1	0	0	188	163	1141	823	21.95	2553	227185
TRUE	A	1	1	0	0	319	82	1201	275	37.73	1485	227190
TRUE	A	1	1	0	0	497	5	280	494	35.02	1600	227226
TRUE	A	1	1	0	0	407	113	888	840	31.57	1775	227251
TRUE	A	1	1	0	0	319	15	554	46	24.42	2296	227257
TRUE	A	1	1	0	0	317	58	1286	341	31.57	1775	227262
TRUE	A	1	1	0	0	342	75	1096	476	34.28	1636	227348
TRUE	A	1	1	0	0	275	190	260	790	42.17	1330	227366
TRUE	A	1	1	0	0	56	60	1069	992	32.06	1750	227461
TRUE	A	1	1	0	0	190	26	1329	120	31.81	1764	227582
TRUE	A	1	1	0	0	277	21	7	52	35.27	1592	227589
TRUE	A	1	1	0	0	384	38	638	321	33.05	1699	227645
TRUE	A	1	1	0	0	321	135	1156	838	36.25	1549	227680
TRUE	A	1	1	0	0	188	16	950	112	31.81	1766	227749
TRUE	A	1	1	0	0	276	106	1181	453	32.06	1752	227750
TRUE	A	1	1	0	0	145	83	782	852	33.29	1688	227824
TRUE	A	1	1	0	0	342	72	882	465	35.27	1594	227914
TRUE	A	1	1	0	0	79	77	506	890	27.13	2072	227931
TRUE	A	1	1	0	0	254	138	434	635	39.46	1425	228035
TRUE	A	1	1	0	0	363	108	119	830	38.47	1463	228263
TRUE	A	1	1	0	0	210	24	1026	107	31.57	1785	228418
TRUE	A	1	1	0	0	277	10	676	24	30.58	1842	228455
TRUE	A	1	1	0	0	362	97	1016	857	37.24	1513	228498
TRUE	A	1	1	0	0	57	47	559	457	41.68	1352	228504
TRUE	A	1	1	0	0	298	180	1297	990	53.76	1048	228553
TRUE	A	1	1	0	0	275	46	783	144	35.27	1599	228605
TRUE	A	1	1	0	0	297	80	243	350	40.94	1377	228607
TRUE	A	1	1	0	0	231	61	634	270	20.22	2788	228617
TRUE	A	1	1	0	0	277	55	996	246	36.75	1535	228653
TRUE	A	1	1	0	0	474	5	805	41	31.81	1773	228684
TRUE	A	1	1	0	0	340	118	894	767	34.77	1623	228885
TRUE	A	1	1	0	0	252	104	384	454	36.5	1547	228904
TRUE	A	1	1	0	0	210	84	639	555	52.28	1080	228947
TRUE	A	1	1	0	0	407	24	1054	186	31.32	1803	229032
TRUE	A	1	1	0	0	35	36	663	840	43.65	1294	229052
TRUE	A	1	1	0	0	408	65	851	336	29.35	1926	229134
TRUE	A	1	1	0	0	124	126	228	828	43.9	1287	229136
TRUE	A	1	1	0	0	318	95	348	568	32.8	1723	229144
TRUE	A	1	1	0	0	254	191	1066	840	22.94	2464	229150
TRUE	A	1	1	0	0	78	27	518	312	30.09	1878	229151
TRUE	A	1	1	0	0	187	123	208	712	39.95	1417	229524
TRUE	A	1	1	0	0	406	130	744	1004	35.27	1605	229556
TRUE	A	1	1	0	0	210	180	114	964	43.65	1297	229560
TRUE	A	1	1	0	0	344	30	786	269	39.21	1444	229565
TRUE	A	1	1	0	0	78	48	1300	663	29.35	1929	229581
TRUE	A	1	1	0	0	187	90	979	496	53.02	1068	229587
TRUE	A	1	1	0	0	144	17	995	104	30.58	1852	229619
TRUE	A	1	1	0	0	252	85	354	389	37.49	1511	229644
TRUE	A	1	1	0	0	77	8	305	191	37.49	1511	229685
TRUE	A	1	1	0	0	365	13	560	82	31.57	1795	229800
TRUE	A	1	1	0	0	230	10	773	60	32.06	1768	229839
TRUE	A	1	1	0	0	99	126	328	972	35.76	1585	229851
TRUE	A	1	1	0	0	100	119	737	958	26.14	2170	230007
TRUE	A	1	1	0	0	190	149	1086	868	35.27	1609	230135
TRUE	A	1	1	0	0	121	85	1155	666	29.59	1919	230256
TRUE	A	1	1	0	0	277	67	1243	318	35.76	1588	230271
TRUE	A	1	1	0	0	122	43	1101	338	35.02	1622	230312
TRUE	A	1	1	0	0	320	70	412	484	23.68	2399	230325
TRUE	A	1	1	0	0	144	46	905	358	36.25	1567	230393
TRUE	A	1	1	0	0	143	91	1329	741	42.42	1340	230467
TRUE	A	1	1	0	0	384	131	1272	881	35.27	1612	230467
TRUE	A	1	1	0	0	408	70	1145	352	36.99	1537	230500
TRUE	A	1	1	0	0	254	133	493	627	34.28	1658	230524
TRUE	A	1	1	0	0	428	94	1296	693	29.84	1905	230558
TRUE	A	1	1	0	0	297	83	175	356	71.77	792.4	230576
TRUE	A	1	1	0	0	298	24	957	107	35.27	1613	230612
TRUE	A	1	1	0	0	275	45	537	141	50.06	1136	230621
TRUE	A	1	1	0	0	187	18	459	56	34.53	1648	230679
TRUE	A	1	1	0	0	384	69	1098	502	29.59	1922	230691
TRUE	A	1	1	0	0	252	121	928	514	35.51	1602	230693
TRUE	A	1	1	0	0	188	50	524	214	35.51	1602	230707
TRUE	A	1	1	0	0	298	162	570	875	43.41	1311	230752
TRUE	A	1	1	0	0	209	122	570	710	36.5	1559	230769
TRUE	A	1	1	0	0	144	108	612	883	31.57	1803	230786
TRUE	A	1	1	0	0	121	45	60	434	32.55	1749	230803
TRUE	A	1	1	0	0	78	56	1246	723	27.38	2080	230858
TRUE	A	1	1	0	0	209	92	1121	560	36.25	1571	231009
TRUE	A	1	1	0	0	233	166	404	841	45.63	1249	231041
TRUE	A	1	1	0	0	343	76	674	642	34.53	1650	231047
TRUE	A	1	1	0	0	144	114	870	943	31.57	1805	231067
TRUE	A	1	1	0	0	386	76	1035	631	31.81	1791	231070
TRUE	A	1	1	0	0	340	28	555	200	39.95	1426	231091
TRUE	A	1	1	0	0	297	137	1215	729	42.42	1344	231123
TRUE	A	1	1	0	0	145	11	1033	153	30.58	1864	231134
TRUE	A	1	1	0	0	12	6	1196	573	35.51	1605	231190
TRUE	A	1	1	0	0	209	183	1145	863	26.39	2162	231315
TRUE	A	1	1	0	0	252	76	206	347	34.03	1676	231323
TRUE	A	1	1	0	0	230	127	972	690	28.12	2029	231335
TRUE	A	1	1	0	0	167	73	595	425	25.65	2225	231383
TRUE	A	1	1	0	0	100	9	43	55	30.09	1898	231507
TRUE	A	1	1	0	0	231	94	1307	389	30.09	1898	231510
TRUE	A	1	1	0	0	233	93	1197	389	32.06	1781	231513
TRUE	A	1	1	0	0	233	30	17	109	44.64	1279	231536
TRUE	A	1	1	0	0	385	102	1139	885	33.05	1728	231560
TRUE	A	1	1	0	0	168	78	393	744	35.76	1597	231569
TRUE	A	1	1	0	0	317	40	131	230	35.76	1597	231572
TRUE	A	1	1	0	0	387	110	774	985	34.28	1666	231632
TRUE	A	1	1	0	0	362	51	554	348	32.31	1770	231842
TRUE	A	1	1	0	0	275	117	16	464	27.87	2052	231862
TRUE	A	1	1	0	0	122	142	215	908	29.84	1917	231898
TRUE	A	1	1	0	0	252	70	1274	310	61.41	931.3	231898
TRUE	A	1	1	0	0	342	22	879	158	28.86	1982	231914
TRUE	A	1	1	0	0	364	32	869	316	37.73	1516	231931
TRUE	A	1	1	0	0	274	12	870	51	29.1	1966	231937
TRUE	A	1	1	0	0	362	107	152	992	41.93	1365	232070
TRUE	A	1	1	0	0	211	115	44	643	36.25	1579	232082
TRUE	A	1	1	0	0	340	123	695	800	35.76	1601	232168
TRUE	A	1	1	0	0	143	121	1344	893	53.76	1065	232219
TRUE	A	1	1	0	0	362	12	812	117	33.79	1696	232284
TRUE	A	1	1	0	0	364	11	1264	59	34.77	1648	232323
TRUE	A	1	1	0	0	188	140	1175	702	40.2	1426	232420
TRUE	A	1	1	0	0	320	133	1317	895	38.72	1480	232433
TRUE	A	1	1	0	0	36	32	911	890	38.97	1471	232436
TRUE	A	1	1	0	0	297	107	764	502	41.68	1375	232439
TRUE	A	1	1	0	0	318	47	1124	292	24.91	2302	232486
TRUE	A	1	1	0	0	363	58	1109	478	27.62	2077	232602
TRUE	A	1	1	0	0	212	12	36	48	36.25	1582	232610
TRUE	A	1	1	0	0	387	27	158	245	32.55	1763	232660
TRUE	A	1	1	0	0	253	54	768	190	35.02	1638	232661
TRUE	A	1	1	0	0	144	30	591	236	47.85	1199	232663
TRUE	A	1	1	0	0	212	99	845	520	54.5	1053	232674
TRUE	A	1	1	0	0	276	140	335	607	36.99	1551	232713
TRUE	A	1	1	0	0	362	99	430	891	35.76	1605	232782
TRUE	A	1	1	0	0	124	37	13	204	41.68	1378	232810
TRUE	A	1	1	0	0	451	90	218	778	37.24	1543	232927
TRUE	A	1	1	0	0	55	20	108	393	55.24	1040	232946
TRUE	A	1	1	0	0	385	61	585	584	39.46	1456	232963
TRUE	A	1	1	0	0	297	162	142	892	45.38	1266	233025
TRUE	A	1	1	0	0	430	46	18	326	43.16	1332	233072
TRUE	A	1	1	0	0	405	89	336	924	38.23	1504	233102
TRUE	A	1	1	0	0	55	41	1265	627	28.86	1993	233130
TRUE	A	1	1	0	0	252	233	881	1007	31.81	1807	233160
TRUE	A	1	1	0	0	189	11	954	39	30.83	1866	233195
TRUE	A	1	1	0	0	102	49	71	674	35.27	1631	233207
TRUE	A	1	1	0	0	451	116	1344	948	49.57	1161	233273
TRUE	A	1	1	0	0	232	8	982	49	52.53	1096	233347
TRUE	A	1	1	0	0	102	28	1343	347	26.39	2181	233385
TRUE	A	1	1	0	0	190	150	900	897	50.56	1138	233387
TRUE	A	1	1	0	0	233	27	1342	98	29.59	1945	233402
TRUE	A	1	1	0	0	253	226	1235	921	35.02	1644	233439
TRUE	A	1	1	0	0	274	27	680	135	39.71	1451	233566
TRUE	A	1	1	0	0	210	93	1270	609	27.38	2104	233573
TRUE	A	1	1	0	0	318	21	567	109	34.03	1693	233612
TRUE	A	1	1	0	0	144	78	314	645	62.89	916.2	233624
TRUE	A	1	1	0	0	408	4	301	57	46.61	1236	233626
TRUE	A	1	1	0	0	277	5	917	13	39.21	1469	233634
TRUE	A	1	1	0	0	298	63	413	365	38.72	1488	233657
TRUE	A	1	1	0	0	361	68	201	530	38.97	1479	233664
TRUE	A	1	1	0	0	124	104	1208	699	42.42	1359	233678
TRUE	A	1	1	0	0	124	149	440	948	38.97	1479	233698
TRUE	A	1	1	0	0	388	52	516	605	25.16	2292	233737
TRUE	A	1	1	0	0	362	69	105	555	40.2	1434	233738
TRUE	A	1	1	0	0	317	46	1019	264	35.51	1623	233753
TRUE	A	1	1	0	0	255	103	1151	514	35.51	1623	233763
TRUE	A	1	1	0	0	451	15	567	240	37.49	1538	233783
TRUE	A	1	1	0	0	189	69	1135	427	33.79	1706	233788
TRUE	A	1	1	0	0	341	56	675	454	35.76	1613	233819
TRUE	A	1	1	0	0	254	115	71	497	49.32	1170	233938
TRUE	A	1	1	0	0	387	50	895	511	29.1	1983	233993
TRUE	A	1	1	0	0	275	10	1013	29	38.72	1490	233994
TRUE	A	1	1	0	0	409	22	1337	150	33.54	1721	234027
TRUE	A	1	1	0	0	364	31	869	272	37.24	1550	234031
TRUE	A	1	1	0	0	232	18	100	103	32.55	1773	234059
TRUE	A	1	1	0	0	274	154	262	803	44.15	1308	234086
TRUE	A	1	1	0	0	252	71	1111	311	51.3	1125	234088
TRUE	A	1	1	0	0	299	136	1053	874	34.28	1684	234097
TRUE	A	1	1	0	0	363	13	495	188	37.24	1550	234098
TRUE	A	1	1	0	0	102	56	558	764	33.79	1709	234120
TRUE	A	1	1	0	0	405	93	697	939	67.33	857.6	234132
TRUE	A	1	1	0	0	255	61	560	245	36.99	1561	234201
TRUE	A	1	1	0	0	428	76	748	577	29.35	1968	234212
TRUE	A	1	1	0	0	473	17	590	333	34.77	1661	234226
TRUE	A	1	1	0	0	341	110	583	798	49.82	1160	234254
TRUE	A	1	1	0	0	274	5	959	24	37.24	1552	234292
TRUE	A	1	1	0	0	101	1	867	16	32.06	1803	234353
TRUE	A	1	1	0	0	319	196	808	1015	42.17	1371	234372
TRUE	A	1	1	0	0	123	21	1031	195	36.75	1573	234427
TRUE	A	1	1	0	0	319	28	633	89	27.62	2093	234451
TRUE	A	1	1	0	0	385	25	479	150	34.77	1663	234461
TRUE	A	1	1	0	0	121	115	939	886	34.03	1699	234528
TRUE	A	1	1	0	0	363	93	770	725	31.32	1847	234548
TRUE	A	1	1	0	0	232	177	1072	747	35.51	1629	234549
TRUE	A	1	1	0	0	387	103	1187	891	40.2	1439	234556
TRUE	A	1	1	0	0	343	39	878	440	33.29	1738	234573
TRUE	A	1	1	0	0	102	29	1051	362	32.06	1805	234668
TRUE	A	1	1	0	0	146	3	1183	90	33.05	1752	234733
TRUE	A	1	1	0	0	276	84	467	380	32.8	1765	234777
TRUE	A	1	1	0	0	232	102	810	394	34.77	1665	234785
TRUE	A	1	1	0	0	408	2	748	42	35.02	1654	234850
TRUE	A	1	1	0	0	275	6	1083	18	29.35	1974	234853
TRUE	A	1	1	0	0	386	116	1274	1010	36.01	1609	234897
TRUE	A	1	1	0	0	365	4	237	24	40.94	1415	234946
TRUE	A	1	1	0	0	209	90	138	554	39.71	1459	234958
TRUE	A	1	1	0	0	386	50	119	459	41.43	1399	234973
TRUE	A	1	1	0	0	296	30	1261	87	35.51	1632	235015
TRUE	A	1	1	0	0	340	29	1176	211	33.79	1716	235085
TRUE	A	1	1	0	0	274	26	988	129	38.23	1517	235086
TRUE	A	1	1	0	0	319	60	833	209	34.77	1667	235095
TRUE	A	1	1	0	0	297	35	1294	131	36.75	1578	235161
TRUE	A	1	1	0	0	388	36	1094	448	32.06	1809	235192
TRUE	A	1	1	0	0	121	99	685	804	36.99	1568	235220
TRUE	A	1	1	0	0	362	64	744	460	33.05	1756	235256
TRUE	A	1	1	0	0	451	107	161	899	40.2	1443	235259
TRUE	A	1	1	0	0	298	48	949	266	36.99	1569	235282
TRUE	A	1	1	0	0	407	114	381	845	58.45	992.8	235302
TRUE	A	1	1	0	0	210	116	270	701	32.55	1783	235347
TRUE	A	1	1	0	0	57	34	124	362	34.53	1681	235354
TRUE	A	1	1	0	0	145	3	675	42	31.07	1868	235375
TRUE	A	1	1	0	0	407	31	890	222	29.84	1946	235426
TRUE	A	1	1	0	0	210	20	259	87	35.51	1636	235520
TRUE	A	1	1	0	0	252	234	1043	1009	33.29	1745	235531
TRUE	A	1	1	0	0	298	39	1147	209	35.51	1637	235695
TRUE	A	1	1	0	0	145	29	876	324	26.39	2203	235718
TRUE	A	1	1	0	0	165	29	1248	229	30.09	1932	235736
TRUE	A	1	1	0	0	319	104	762	373	33.05	1759	235739
TRUE	A	1	1	0	0	254	76	1110	370	28.36	2050	235785
TRUE	A	1	1	0	0	342	50	42	296	42.17	1379	235886
TRUE	A	1	1	0	0	430	129	1022	921	34.28	1698	235980
TRUE	A	1	1	0	0	123	103	1222	827	30.83	1888	236017
TRUE	A	1	1	0	0	298	28	687	131	35.02	1662	236028
TRUE	A	1	1	0	0	364	3	1262	14	32.55	1788	236079
TRUE	A	1	1	0	0	453	90	42	857	49.57	1175	236108
TRUE	A	1	1	0	0	451	101	813	871	28.36	2054	236196
TRUE	A	1	1	0	0	297	104	950	475	41.93	1390	236267
TRUE	A	1	1	0	0	79	44	586	521	33.54	1737	236268
TRUE	A	1	1	0	0	343	17	593	126	35.76	1630	236313
TRUE	A	1	1	0	0	408	6	411	59	34.28	1700	236364
TRUE	A	1	1	0	0	296	181	1188	823	34.53	1689	236395
TRUE	A	1	1	0	0	318	161	507	869	22.94	2542	236398
TRUE	A	1	1	0	0	429	87	1230	717	26.88	2169	236456
TRUE	A	1	1	0	0	342	84	27	496	30.33	1923	236494
TRUE	A	1	1	0	0	165	44	687	309	33.54	1739	236495
TRUE	A	1	1	0	0	408	91	424	484	36.5	1598	236498
TRUE	A	1	1	0	0	319	138	417	628	37.49	1556	236516
TRUE	A	1	1	0	0	297	149	763	821	29.84	1955	236550
TRUE	A	1	1	0	0	210	109	1293	674	35.51	1643	236568
TRUE	A	1	1	0	0	121	22	248	286	39.95	1460	236591
TRUE	A	1	1	0	0	188	85	295	355	34.53	1690	236636
TRUE	A	1	1	0	0	253	13	162	76	41.68	1400	236636
TRUE	A	1	1	0	0	121	58	1168	501	33.29	1753	236669
TRUE	A	1	1	0	0	146	88	192	762	59.68	978.1	236698
TRUE	A	1	1	0	0	341	13	1036	114	33.05	1767	236737
TRUE	A	1	1	0	0	298	139	888	771	32.8	1780	236750
TRUE	A	1	1	0	0	361	6	875	37	33.54	1741	236758
TRUE	A	1	1	0	0	124	75	238	505	36.5	1600	236853
TRUE	A	1	1	0	0	255	8	592	33	33.54	1742	236855
TRUE	A	1	1	0	0	123	4	1183	22	34.28	1704	236894
TRUE	A	1	1	0	0	165	42	1279	284	33.54	1742	236951
TRUE	A	1	1	0	0	144	126	350	995	56.72	1030	236984
TRUE	A	1	1	0	0	319	162	693	847	38.23	1529	236999
TRUE	A	1	1	0	0	275	106	1010	421	40.94	1428	237098
TRUE	A	1	1	0	0	190	152	354	907	43.16	1355	237108
TRUE	A	1	1	0	0	365	116	573	928	38.72	1511	237170
TRUE	A	1	1	0	0	255	127	288	584	39.46	1482	237192
TRUE	A	1	1	0	0	56	55	30	958	49.08	1192	237250
TRUE	A	1	1	0	0	297	108	1005	509	35.02	1671	237277
TRUE	A	1	1	0	0	253	127	1048	479	38.72	1512	237313
TRUE	A	1	1	0	0	386	40	675	383	29.35	1994	237344
TRUE	A	1	1	0	0	102	65	1353	967	32.31	1812	237377
[truncated: 23,103 more rows]

## Sheet: Fig.5c
Ki67_WT untreated
Display	Row	Column	Plane	Timepoint	Time [s]	Field	Object ID	X	Y	Class A Selected - Cell Area [µm²]	Class A Selected - Cell Width [µm]	Class A Selected - Cell Length [µm]	Class A Selected - Intensity Cell Alexa 594 Mean	Class A Selected - Intensity Cell Alexa 594 Sum	Class A Selected - Object No in Cells	Class A Selected - Object No in Class A			Background Intensity to substract	New Cell Sum intensity		New Cell Sum Intensity Sorted	New sum intentity negative values replaced
TRUE	A	1	1	0	0	655	29	467	940	50.62	6.97	8.673	1217	999150	87	68			164110	835040		835040	835040		WT vs. WT+TCPOBOP p=0.022
TRUE	A	1	1	0	0	722	25	440	781	95.38	9.157	12.61	1102	1705350	77	52			309222	1.39613e+06		1.39613e+06	1.39613e+06
TRUE	A	1	1	0	0	823	28	539	835	73	7.773	10.98	960.4	1137070	56	46			236666	900404		900404	900404
TRUE	A	1	1	0	0	656	18	906	973	55.92	6.917	9.038	598.8	543123	70	47			181293	361830		361830	361830		WT vs. Setd8-LKO+TCPOBOP p=3.2e*-17
TRUE	A	1	1	0	0	780	22	958	963	93.78	9.13	13.01	429.8	653679	66	39			304035	349644		349644	349644
TRUE	A	1	1	0	0	698	33	630	987	66.84	8.265	9.191	420.3	455657	105	75			216695	238962		238962	238962
TRUE	A	1	1	0	0	885	18	1321	803	131.6	11.34	13.75	380.3	811542	45	26			426647	384895		384895	384895
TRUE	A	1	1	0	0	656	15	811	933	74.48	8.023	10.68	335.4	405189	65	43			241464	163725		163725	163725
TRUE	A	1	1	0	0	719	15	336	741	119.9	10.19	14.52	228.1	443581	61	40			388716	54865.2		54865.2	54865.2
TRUE	A	1	1	0	0	846	6	908	93	125.5	10.9	13.47	204.4	416112	7	7			406871	9241		9241	9241
TRUE	A	1	1	0	0	825	2	176	119	94.46	9.423	11.77	191.6	293479	2	2			306239	-12760.3		-12760.3	0
TRUE	A	1	1	0	0	638	6	435	709	52.22	6.475	9.241	185.7	157249	39	22			169297	-12048.2		-12048.2	0
TRUE	A	1	1	0	0	784	4	866	329	55.61	7.449	8.997	184.4	166350	15	7			180288	-13937.6		-13937.6	0
TRUE	A	1	1	0	0	661	8	627	529	54.26	7.449	8.891	182.3	160389	30	18			175911	-15521.9		-15521.9	0
TRUE	A	1	1	0	0	704	7	579	476	53.09	6.663	9.504	181.8	156571	45	23			172118	-15546.8		-15546.8	0
TRUE	A	1	1	0	0	701	1	825	145	81.88	8.457	11.58	180.4	239599	11	5			265455	-25856		-25856	0
TRUE	A	1	1	0	0	639	2	205	523	147	11.34	15.23	179.5	427942	20	12			476574	-48632		-48632	0
TRUE	A	1	1	0	0	884	7	984	617	69.05	7.725	10.54	179.1	200631	9	8			223860	-23229.1		-23229.1	0
TRUE	A	1	1	0	0	661	14	592	828	69.05	7.946	10.67	178	199410	54	35			223860	-24450.1		-24450.1	0
TRUE	A	1	1	0	0	660	8	139	427	82.25	8.939	11.29	174	232123	34	23			266654	-34531.5		-34531.5	0
TRUE	A	1	1	0	0	698	19	422	730	95.32	9.157	12.69	169.1	261427	71	48			309027	-47600.4		-47600.4	0
TRUE	A	1	1	0	0	658	7	1218	560	77.5	8.457	10.06	168.4	211684	31	20			251255	-39571		-39571	0
TRUE	A	1	1	0	0	720	5	202	390	124.6	10.9	13.74	167.9	339288	25	17			403953	-64665.2		-64665.2	0
TRUE	A	1	1	0	0	699	9	210	415	73.93	8.428	10.94	166.4	199543	32	22			239681	-40138.1		-40138.1	0
TRUE	A	1	1	0	0	703	14	1033	688	51.98	6.626	8.705	166.2	140141	51	35			168519	-28378.2		-28378.2	0
TRUE	A	1	1	0	0	763	11	899	865	61.16	7.449	9.935	166.1	164725	68	30			198281	-33555.7		-33555.7	0
TRUE	A	1	1	0	0	639	7	689	976	69.49	8.428	9.938	165.9	187003	42	24			225287	-38283.6		-38283.6	0
TRUE	A	1	1	0	0	661	10	594	535	65.36	7.725	9.713	165.9	175881	33	20			211897	-36016.1		-36016.1	0
TRUE	A	1	1	0	0	661	13	563	755	55.61	6.953	9.823	165.2	149013	48	32			180288	-31274.6		-31274.6	0
TRUE	A	1	1	0	0	636	7	1112	826	72.2	8.023	10.78	164.3	192343	26	19			234072	-41729.4		-41729.4	0
TRUE	A	1	1	0	0	661	5	545	477	94.15	9.757	11.92	163	248890	25	14			305234	-56344.3		-56344.3	0
TRUE	A	1	1	0	0	661	12	349	707	65.73	7.449	10.63	162.6	173331	46	30			213097	-39765.7		-39765.7	0
TRUE	A	1	1	0	0	700	6	525	151	53.95	6.97	9.038	162.6	142240	16	11			174906	-32665.9		-32665.9	0
TRUE	A	1	1	0	0	762	3	158	667	66.53	7.466	10.34	162.2	175066	11	8			215690	-40624.3		-40624.3	0
TRUE	A	1	1	0	0	658	10	502	616	58.7	6.953	9.823	161.2	153415	34	23			190305	-36890.4		-36890.4	0
TRUE	A	1	1	0	0	825	12	516	401	77.25	8.687	11.03	161	201697	22	16			250444	-48747.5		-48747.5	0
TRUE	A	1	1	0	0	825	4	494	135	64.37	7.71	9.997	160.8	167864	4	4			208688	-40823.5		-40823.5	0
TRUE	A	1	1	0	0	826	21	173	789	133.1	11.1	14.67	160.2	345693	55	41			431510	-85817.2		-85817.2	0
TRUE	A	1	1	0	0	640	11	155	954	86.13	8.842	11.26	160	223559	37	25			279233	-55674.5		-55674.5	0
TRUE	A	1	1	0	0	760	25	537	1000	89.22	8.939	12.48	159.7	231115	80	56			289251	-58136.2		-58136.2	0
TRUE	A	1	1	0	0	660	7	858	395	74.42	8.8	10.33	159.2	192154	28	20			241270	-49115.6		-49115.6	0
TRUE	A	1	1	0	0	822	4	946	179	76.45	8.023	11.09	158.1	196012	4	4			247851	-51838.9		-51838.9	0
TRUE	A	1	1	0	0	846	7	419	118	58.7	6.953	9.488	157.4	149843	10	9			190305	-40462.4		-40462.4	0
TRUE	A	1	1	0	0	701	9	1075	761	78.36	8.953	10.13	156	198317	43	24			254043	-55726.1		-55726.1	0
TRUE	A	1	1	0	0	659	6	66	484	70.6	8.673	10.06	156	178623	34	17			228885	-50262.2		-50262.2	0
TRUE	A	1	1	0	0	698	7	582	411	127.3	10.97	13.55	156	322059	40	24			412707	-90647.6		-90647.6	0
TRUE	A	1	1	0	0	889	25	401	846	66.71	7.466	10.3	155.4	168119	71	44			216274	-48154.8		-48154.8	0
TRUE	A	1	1	0	0	719	12	130	540	103.6	10.23	12.01	155.3	261100	47	31			335871	-74771.2		-74771.2	0
TRUE	A	1	1	0	0	843	21	1137	586	59.74	7.231	9.886	154.8	150012	52	44			193677	-43665.1		-43665.1	0
TRUE	A	1	1	0	0	764	5	308	775	79.66	8.842	10.69	154.3	199294	26	12			258258	-58963.7		-58963.7	0
TRUE	A	1	1	0	0	700	3	1290	111	91.07	9.238	12.04	153.9	227239	10	6			295249	-68009.9		-68009.9	0
TRUE	A	1	1	0	0	763	6	789	541	60.67	7.757	9.038	153.7	151282	48	20			196692	-45410.1		-45410.1	0
TRUE	A	1	1	0	0	779	3	478	153	53.76	7.162	8.673	152	132542	14	7			174290	-41747.9		-41747.9	0
TRUE	A	1	1	0	0	658	13	178	733	81.08	8.786	11.32	151.2	198883	41	28			262861	-63978.4		-63978.4	0
TRUE	A	1	1	0	0	783	6	814	721	51.48	6.953	8.328	151.2	126227	28	14			166898	-40671.2		-40671.2	0
TRUE	A	1	1	0	0	825	5	1158	184	58.82	7.162	9.556	150.7	143749	7	6			190694	-46945.4		-46945.4	0
TRUE	A	1	1	0	0	699	8	1206	389	95.32	8.994	12.69	150	231907	29	19			309027	-77120.4		-77120.4	0
TRUE	A	1	1	0	0	638	5	1082	635	73.12	8.442	10.72	150	177865	35	20			237055	-59190		-59190	0
TRUE	A	1	1	0	0	700	20	934	721	76.52	8.687	10.33	149.2	185182	48	32			248078	-62895.8		-62895.8	0
TRUE	A	1	1	0	0	762	4	280	671	59.13	7.58	9.038	148.9	142834	12	9			191699	-48865.5		-48865.5	0
TRUE	A	1	1	0	0	720	1	286	35	63.01	7.597	10.3	147.9	151193	1	1			204278	-53085.4		-53085.4	0
TRUE	A	1	1	0	0	638	9	460	960	50	6.663	8.573	146.4	118741	52	31			162100	-43359		-43359	0
TRUE	A	1	1	0	0	661	7	409	521	62.09	7.449	9.735	146.2	147184	29	17			201296	-54111.8		-54111.8	0
TRUE	A	1	1	0	0	698	10	499	483	53.46	7.449	8.747	145.4	126084	50	30			173317	-47233.3		-47233.3	0
TRUE	A	1	1	0	0	825	6	1018	190	54.44	7.383	8.705	144.9	127958	8	7			176494	-48536.5		-48536.5	0
TRUE	A	1	1	0	0	700	13	956	496	84.35	8.884	12.33	144.9	198226	36	23			273463	-75236.7		-75236.7	0
TRUE	A	1	1	0	0	719	3	133	374	70.6	7.961	10.5	144.7	165648	28	16			228885	-63237.2		-63237.2	0
TRUE	A	1	1	0	0	698	3	552	85	65.48	7.725	9.914	144.4	153331	11	8			212286	-58955.2		-58955.2	0
TRUE	A	1	1	0	0	761	36	640	1000	66.96	8.22	9.36	144.2	156628	105	74			217084	-60456.3		-60456.3	0
TRUE	A	1	1	0	0	660	5	88	322	92.73	8.994	12.66	144.2	216858	22	15			300631	-83772.7		-83772.7	0
TRUE	A	1	1	0	0	658	12	317	721	82.74	8.8	11.59	144.1	193419	39	26			268243	-74824.1		-74824.1	0
TRUE	A	1	1	0	0	661	6	242	483	55.74	6.97	9.773	144.1	130245	27	15			180709	-50464.1		-50464.1	0
TRUE	A	1	1	0	0	698	9	384	484	55.49	7.162	9.217	144	129582	49	29			179899	-50316.6		-50316.6	0
TRUE	A	1	1	0	0	661	18	441	999	55.92	6.97	9.823	143.5	130111	68	43			181293	-51181.6		-51181.6	0
TRUE	A	1	1	0	0	841	7	635	482	51.91	6.532	9.241	143.1	120453	45	20			168292	-47839.2		-47839.2	0
TRUE	A	1	1	0	0	656	12	183	862	170.5	13.41	16.56	142.7	394679	58	38			552761	-158082		-158082	0
TRUE	A	1	1	0	0	781	2	621	132	61.53	7.515	9.455	142.4	142127	9	6			199480	-57353.3		-57353.3	0
TRUE	A	1	1	0	0	660	9	38	435	81.51	8.842	11.85	141.8	187464	36	25			264255	-76791.4		-76791.4	0
TRUE	A	1	1	0	0	779	6	708	258	60.61	7.564	9.735	141.7	139337	23	12			196498	-57160.6		-57160.6	0
TRUE	A	1	1	0	0	703	11	809	434	109	10.04	13.77	141.6	250426	35	28			353378	-102952		-102952	0
TRUE	A	1	1	0	0	766	7	725	613	101.5	9.945	12.48	140.9	231952	40	16			329063	-97111		-97111	0
TRUE	A	1	1	0	0	700	5	599	147	89.52	9.423	11.55	140.6	204141	15	10			290224	-86082.8		-86082.8	0
TRUE	A	1	1	0	0	661	4	802	418	74.23	8.457	10.7	140.6	169257	23	12			240654	-71396.7		-71396.7	0
TRUE	A	1	1	0	0	698	21	904	753	61.47	7.231	10.13	140.3	139924	75	51			199286	-59361.7		-59361.7	0
TRUE	A	1	1	0	0	661	2	253	376	51.05	7.058	8.691	140	115942	20	10			165504	-49562.1		-49562.1	0
TRUE	A	1	1	0	0	700	23	520	995	57.59	7.023	9.738	139.9	130682	71	50			186707	-56024.8		-56024.8	0
TRUE	A	1	1	0	0	661	15	293	896	67.82	8.023	9.973	139.8	153812	59	39			219872	-66060.4		-66060.4	0
TRUE	A	1	1	0	0	703	13	735	651	133.1	11.26	14.53	139.6	301310	48	34			431510	-130200		-130200	0
TRUE	A	1	1	0	0	784	8	244	548	101.7	9.591	12.88	139.2	229663	37	18			329711	-100048		-100048	0
TRUE	A	1	1	0	0	784	7	604	527	75.41	8.145	11.17	139.1	170158	35	16			244479	-74321.2		-74321.2	0
TRUE	A	1	1	0	0	659	3	128	137	89.89	9.449	11.16	138.8	202422	10	5			291423	-89001.4		-89001.4	0
TRUE	A	1	1	0	0	660	6	270	354	67.51	8.008	10.14	138.7	151894	24	16			218867	-66973.4		-66973.4	0
TRUE	A	1	1	0	0	722	17	262	364	55.18	7.58	8.673	138.6	124064	48	32			178894	-54829.6		-54829.6	0
TRUE	A	1	1	0	0	699	11	1121	455	57.53	7.162	9.387	138.4	129105	37	25			186512	-57407.3		-57407.3	0
TRUE	A	1	1	0	0	783	2	998	223	76.95	9.062	10.13	138.3	172600	4	2			249472	-76871.9		-76871.9	0
TRUE	A	1	1	0	0	638	2	586	187	53.15	7.162	8.97	137.6	118621	11	4			172312	-53691.3		-53691.3	0
TRUE	A	1	1	0	0	698	8	877	420	58.45	7.162	9.997	137.6	130414	41	25			189495	-59080.9		-59080.9	0
TRUE	A	1	1	0	0	723	22	1027	591	67.76	8.023	10.67	137.3	150933	40	32			219678	-68744.9		-68744.9	0
TRUE	A	1	1	0	0	765	12	777	579	51.42	6.953	8.901	136.9	114204	34	18			166704	-52499.6		-52499.6	0
TRUE	A	1	1	0	0	640	6	180	811	57.59	7.449	9.449	136.8	127804	30	20			186707	-58902.8		-58902.8	0
TRUE	A	1	1	0	0	779	17	702	959	82.87	8.994	11.03	136.8	183838	79	46			268665	-84826.5		-84826.5	0
TRUE	A	1	1	0	0	718	5	1289	230	82.31	8.786	11.03	136.7	182533	14	8			266849	-84316		-84316	0
TRUE	A	1	1	0	0	779	8	522	324	80.95	8.884	12.04	136.7	179502	30	16			262440	-82937.9		-82937.9	0
TRUE	A	1	1	0	0	661	16	47	953	73.31	8.573	10.08	136.5	162345	65	40			237671	-75326		-75326	0
TRUE	A	1	1	0	0	843	17	1261	393	56.17	7.162	9.187	136.5	124359	37	36			182103	-57744.1		-57744.1	0
TRUE	A	1	1	0	0	636	8	231	971	109.6	10.19	13.29	136.4	242522	33	23			355323	-112801		-112801	0
TRUE	A	1	1	0	0	702	9	1020	402	50.06	6.899	8.673	136.2	110592	34	21			162295	-51702.5		-51702.5	0
TRUE	A	1	1	0	0	661	11	57	682	53.64	6.681	9.507	136	118286	44	28			173901	-55614.9		-55614.9	0
TRUE	A	1	1	0	0	845	15	614	978	99.57	9.857	12.47	135.7	219196	32	21			322806	-103610		-103610	0
TRUE	A	1	1	0	0	704	2	385	150	73.12	7.946	11.22	135.7	160928	10	6			237055	-76127		-76127	0
TRUE	A	1	1	0	0	702	15	489	723	67.14	7.515	10.46	135.3	147395	61	35			217668	-70272.9		-70272.9	0
TRUE	A	1	1	0	0	656	4	832	347	72.57	7.961	11.15	135.3	159302	26	16			235272	-75969.9		-75969.9	0
TRUE	A	1	1	0	0	703	3	734	82	69.92	8.457	9.553	135.3	153477	9	7			226681	-73203.6		-73203.6	0
TRUE	A	1	1	0	0	698	4	254	118	53.52	6.626	9.455	135.2	117322	14	10			173512	-56189.8		-56189.8	0
TRUE	A	1	1	0	0	701	4	527	429	71.64	8.22	10.54	134.9	156712	26	13			232257	-75544.9		-75544.9	0
TRUE	A	1	1	0	0	722	20	836	407	69.86	7.725	10.67	134.8	152775	55	36			226486	-73711.1		-73711.1	0
TRUE	A	1	1	0	0	698	14	1302	526	54.69	6.97	9.307	134.2	119077	58	37			177305	-58228		-58228	0
TRUE	A	1	1	0	0	656	3	907	248	54.94	7.162	9.191	134.1	119458	19	13			178115	-58657.5		-58657.5	0
TRUE	A	1	1	0	0	700	16	705	597	80.15	8.457	12.04	133.9	174047	40	26			259846	-85799.3		-85799.3	0
TRUE	A	1	1	0	0	700	15	782	547	58.94	7.162	9.594	133.8	127947	38	25			191083	-63136.5		-63136.5	0
TRUE	A	1	1	0	0	640	7	390	817	92.55	9.54	12.83	133.8	200780	31	21			300047	-99267.1		-99267.1	0
TRUE	A	1	1	0	0	655	3	656	114	101.5	9.782	12.61	133.5	219855	9	4			329063	-109208		-109208	0
TRUE	A	1	1	0	0	702	10	463	401	55.06	7.058	9.4	133.2	118926	35	22			178505	-59578.5		-59578.5	0
TRUE	A	1	1	0	0	704	9	659	547	67.76	7.961	10.33	133.1	146268	49	26			219678	-73409.9		-73409.9	0
TRUE	A	1	1	0	0	763	8	1155	777	112.6	9.591	13.2	133	242870	64	26			365049	-122179		-122179	0
TRUE	A	1	1	0	0	765	7	661	356	93.16	9.238	12.75	132.7	200442	23	13			302025	-101583		-101583	0
TRUE	A	1	1	0	0	846	8	436	159	54.69	6.953	9.093	132.5	117518	13	11			177305	-59787		-59787	0
TRUE	A	1	1	0	0	658	11	220	674	89.65	9.436	11.72	132.4	192550	37	24			290645	-98095.3		-98095.3	0
TRUE	A	1	1	0	0	842	7	158	350	58.51	6.97	9.763	132.4	125656	26	15			189689	-64033.4		-64033.4	0
TRUE	A	1	1	0	0	721	9	1306	663	57.28	6.755	9.642	132.2	122779	44	21			185702	-62922.8		-62922.8	0
TRUE	A	1	1	0	0	699	20	117	788	103.8	10.43	12.23	132.1	222470	69	46			336520	-114050		-114050	0
TRUE	A	1	1	0	0	717	31	527	590	113.4	9.782	13.92	132.1	242943	57	44			367643	-124700		-124700	0
TRUE	A	1	1	0	0	825	31	531	973	59.68	7.466	9.423	131.9	127703	71	57			193483	-65779.6		-65779.6	0
TRUE	A	1	1	0	0	638	4	725	620	67.88	7.58	10.55	131.8	145115	34	19			220067	-74952		-74952	0
TRUE	A	1	1	0	0	661	9	981	536	62.83	7.332	9.938	131.7	134185	31	19			203695	-69509.9		-69509.9	0
TRUE	A	1	1	0	0	637	14	1120	411	70.6	8.22	10.08	131.4	150445	44	24			228885	-78440.2		-78440.2	0
TRUE	A	1	1	0	0	658	8	688	576	61.35	7.71	9.36	131.3	130678	32	21			198897	-68218.7		-68218.7	0
TRUE	A	1	1	0	0	717	29	431	574	176.9	12.69	17.08	131.2	376452	52	41			573510	-197058		-197058	0
TRUE	A	1	1	0	0	760	9	62	399	55.8	7.162	9.11	131	118581	32	25			180904	-62322.6		-62322.6	0
TRUE	A	1	1	0	0	700	2	1338	51	91.5	9.553	11.66	130.9	194237	2	2			296643	-102406		-102406	0
TRUE	A	1	1	0	0	701	5	962	436	66.84	8.023	9.763	130.7	141714	28	15			216695	-74981.3		-74981.3	0
TRUE	A	1	1	0	0	641	2	949	147	79.47	8.687	11.02	129.9	167476	5	3			257642	-90165.7		-90165.7	0
TRUE	A	1	1	0	0	701	8	384	655	57.09	7.58	8.817	129.9	120297	37	22			185086	-64788.8		-64788.8	0
TRUE	A	1	1	0	0	723	17	81	502	55.98	6.899	9.671	129.8	117860	33	25			181487	-63627.2		-63627.2	0
TRUE	A	1	1	0	0	660	15	975	764	96.86	9.857	11.94	129.6	203651	52	35			314020	-110369		-110369	0
TRUE	A	1	1	0	0	703	6	774	144	54.32	6.899	9.658	129.5	114058	15	13			176105	-62047.4		-62047.4	0
TRUE	A	1	1	0	0	719	11	599	515	58.33	7.058	10.06	129.3	122292	44	28			189106	-66813.9		-66813.9	0
TRUE	A	1	1	0	0	718	11	831	814	50.37	6.97	8.842	128.7	105185	42	24			163300	-58114.5		-58114.5	0
TRUE	A	1	1	0	0	639	1	24	110	98.83	9.982	12.03	128.5	205942	5	3			320407	-114465		-114465	0
TRUE	A	1	1	0	0	637	21	725	494	76.64	9.277	9.886	128.4	159562	58	34			248467	-88904.9		-88904.9	0
TRUE	A	1	1	0	0	638	3	559	207	84.96	8.573	11.45	128.4	176874	13	5			275440	-98566.3		-98566.3	0
TRUE	A	1	1	0	0	825	18	429	596	57.09	7.332	9.517	128.2	118682	37	30			185086	-66403.8		-66403.8	0
TRUE	A	1	1	0	0	717	32	360	602	147	12	14.66	128.1	305349	58	45			476574	-171225		-171225	0
TRUE	A	1	1	0	0	826	28	187	935	69.92	8.457	10.37	127.9	145025	65	51			226681	-81655.6		-81655.6	0
TRUE	A	1	1	0	0	700	14	649	546	77.19	8.265	11.03	127.8	159974	37	24			250250	-90276		-90276	0
TRUE	A	1	1	0	0	826	4	312	269	77.44	8.687	11.59	127.7	160401	18	9			251060	-90659.5		-90659.5	0
TRUE	A	1	1	0	0	717	14	123	224	58.94	6.917	9.823	127.1	121504	24	18			191083	-69579.5		-69579.5	0
TRUE	A	1	1	0	0	842	12	738	471	132.6	11.52	14.17	127	273001	39	23			429889	-156888		-156888	0
TRUE	A	1	1	0	0	885	16	231	484	68.13	7.725	10.56	126.8	140163	33	21			220877	-80714.5		-80714.5	0
TRUE	A	1	1	0	0	700	9	541	304	101.2	9.591	13	126.8	208030	24	17			328090	-120060		-120060	0
TRUE	A	1	1	0	0	701	3	648	338	71.34	8.442	10.04	126.6	146501	19	9			231284	-84783.3		-84783.3	0
TRUE	A	1	1	0	0	658	3	658	205	61.59	7.852	9.591	126.5	126384	11	8			199675	-73290.8		-73290.8	0
TRUE	A	1	1	0	0	825	8	1153	215	67.33	7.946	10.43	126.4	138014	13	10			218284	-80269.9		-80269.9	0
TRUE	A	1	1	0	0	702	13	562	633	61.22	7.597	9.763	126.4	125482	52	30			198475	-72993.2		-72993.2	0
TRUE	A	1	1	0	0	824	10	1277	607	66.16	7.58	10.53	126.4	135577	41	24			214491	-78913.7		-78913.7	0
TRUE	A	1	1	0	0	658	5	351	383	62.95	7.725	10.37	126.3	128957	24	15			204084	-75126.9		-75126.9	0
TRUE	A	1	1	0	0	699	12	127	480	99.76	9.945	12.74	126.2	204141	39	27			323422	-119281		-119281	0
TRUE	A	1	1	0	0	639	3	658	680	56.29	6.755	9.585	126.1	115159	25	15			182492	-67333.2		-67333.2	0
TRUE	A	1	1	0	0	698	1	394	17	60.48	7.058	9.839	126.1	123662	2	1			196076	-72414.2		-72414.2	0
TRUE	A	1	1	0	0	699	7	1267	382	58.51	7.162	9.994	125.7	119299	27	17			189689	-70390.4		-70390.4	0
TRUE	A	1	1	0	0	826	3	307	211	103.6	9.423	13.1	125.7	211267	13	5			335871	-124604		-124604	0
TRUE	A	1	1	0	0	642	14	535	698	69.05	8.084	10.37	125.4	140480	59	36			223860	-83380.1		-83380.1	0
TRUE	A	1	1	0	0	884	2	1063	417	69.36	8.023	10.01	125.4	141090	2	2			224865	-83775.1		-83775.1	0
TRUE	A	1	1	0	0	640	12	421	960	58.14	7.162	9.697	125.4	118260	38	26			188490	-70229.9		-70229.9	0
TRUE	A	1	1	0	0	781	1	299	46	55.74	7.231	8.953	125.3	113252	4	3			180709	-67457.1		-67457.1	0
TRUE	A	1	1	0	0	699	17	22	578	85.52	8.544	11.67	125	173350	49	35			277256	-103906		-103906	0
TRUE	A	1	1	0	0	846	12	287	938	99.2	9.238	13.12	125	201044	42	31			321606	-120562		-120562	0
TRUE	A	1	1	0	0	760	23	154	959	60.36	7.852	9.137	124.7	122127	75	52			195687	-73560.1		-73560.1	0
TRUE	A	1	1	0	0	658	2	985	189	84.1	8.673	11.57	124.6	170011	9	6			272652	-102641		-102641	0
TRUE	A	1	1	0	0	764	6	884	921	62.89	7.332	10.38	124.6	127064	33	14			203889	-76825.4		-76825.4	0
TRUE	A	1	1	0	0	764	4	172	765	61.72	6.97	9.895	124.5	124662	25	11			200096	-75434.2		-75434.2	0
TRUE	A	1	1	0	0	656	13	929	895	68.44	7.71	10.69	124.5	138195	61	39			221882	-83687.5		-83687.5	0
TRUE	A	1	1	0	0	658	1	595	142	69.92	8.22	10.29	124.1	140782	6	3			226681	-85898.6		-85898.6	0
TRUE	A	1	1	0	0	698	6	300	392	128.9	10.7	14.85	123.9	258982	38	23			417894	-158912		-158912	0
TRUE	A	1	1	0	0	779	7	505	284	51.48	6.755	9.238	123.9	103455	25	13			166898	-63443.2		-63443.2	0
TRUE	A	1	1	0	0	704	18	942	881	50.5	6.899	8.747	123.7	101283	76	40			163721	-62438		-62438	0
TRUE	A	1	1	0	0	722	19	632	393	60.3	7.383	9.823	123.5	120806	54	35			195493	-74686.6		-74686.6	0
TRUE	A	1	1	0	0	719	8	79	464	96.06	9.757	12.27	123.5	192385	39	23			311427	-119042		-119042	0
TRUE	A	1	1	0	0	763	7	897	705	87.24	8.994	12.17	123.1	174229	60	25			282832	-108603		-108603	0
TRUE	A	1	1	0	0	717	23	217	480	92.61	9.331	12.25	123	184725	43	32			300242	-115517		-115517	0
TRUE	A	1	1	0	0	702	12	842	624	54.07	7.383	9.423	122.9	107786	50	28			175295	-67508.9		-67508.9	0
TRUE	A	1	1	0	0	764	7	1014	981	88.6	9.757	11.06	122.9	176589	37	17			287241	-110652		-110652	0
TRUE	A	1	1	0	0	827	20	734	606	65.73	7.946	9.455	122.9	130979	55	37			213097	-82117.7		-82117.7	0
TRUE	A	1	1	0	0	658	9	593	584	64.49	7.852	10.14	122.9	128521	33	22			209077	-80555.6		-80555.6	0
TRUE	A	1	1	0	0	639	5	884	817	74.85	8.457	10.66	122.6	148890	32	17			242664	-93773.7		-93773.7	0
TRUE	A	1	1	0	0	699	22	1182	805	57.22	7.332	9.387	122.6	113800	73	49			185507	-71707.2		-71707.2	0
TRUE	A	1	1	0	0	884	6	1099	555	57.71	7.162	8.973	122.6	114758	7	7			187096	-72337.8		-72337.8	0
TRUE	A	1	1	0	0	824	2	137	132	117.8	10.48	14.6	122.6	234097	9	5			381908	-147811		-147811	0
TRUE	A	1	1	0	0	719	14	939	601	63.26	7.946	9.798	122.5	125711	52	34			205089	-79377.9		-79377.9	0
TRUE	A	1	1	0	0	783	9	1292	824	61.9	7.946	9.307	122.2	122735	35	18			200680	-77944.8		-77944.8	0
TRUE	A	1	1	0	0	702	22	623	978	59	7.383	10.13	122	116716	80	49			191278	-74562		-74562	0
TRUE	A	1	1	0	0	780	7	243	352	83.61	8.457	11.59	121.9	165317	28	15			271064	-105747		-105747	0
TRUE	A	1	1	0	0	780	6	891	299	73.12	8.442	10.24	121.9	144533	24	12			237055	-92522		-92522	0
TRUE	A	1	1	0	0	723	28	1244	740	52.35	6.626	8.457	121.8	103435	48	38			169719	-66283.7		-66283.7	0
TRUE	A	1	1	0	0	704	16	935	784	50.13	6.953	8.288	121.8	99019	71	38			162521	-63502.5		-63502.5	0
TRUE	A	1	1	0	0	659	1	871	90	79.78	8.573	11.63	121.7	157528	7	3			258647	-101119		-101119	0
TRUE	A	1	1	0	0	825	3	1206	139	186.9	14.13	15.89	121.7	368979	3	3			605930	-236951		-236951	0
TRUE	A	1	1	0	0	700	18	602	652	55.55	6.755	9.556	121.7	109622	45	29			180093	-70471.1		-70471.1	0
TRUE	A	1	1	0	0	703	12	307	486	81.08	8.325	11.57	121.5	159794	40	30			262861	-103067		-103067	0
TRUE	A	1	1	0	0	637	18	818	474	52.16	6.917	9.093	121.3	102645	55	31			169103	-66457.7		-66457.7	0
TRUE	A	1	1	0	0	827	9	603	245	65.79	7.58	10.01	121.2	129333	25	17			213291	-83958.2		-83958.2	0
TRUE	A	1	1	0	0	785	14	664	501	76.76	8.22	10.82	121.1	150745	28	19			248856	-98110.9		-98110.9	0
TRUE	A	1	1	0	0	785	12	1152	472	97.97	9.238	12.74	120.7	191808	25	17			317619	-125811		-125811	0
TRUE	A	1	1	0	0	824	6	1056	484	91.5	9.449	10.98	120.6	178983	29	16			296643	-117660		-117660	0
TRUE	A	1	1	0	0	699	19	94	755	54.38	6.953	9.241	120.4	106227	68	45			176300	-70073		-70073	0
TRUE	A	1	1	0	0	703	7	420	154	74.79	7.961	11.22	120.4	146040	16	14			242469	-96429.2		-96429.2	0
TRUE	A	1	1	0	0	722	22	542	452	134.4	11.2	14.16	120.3	262292	60	39			435725	-173433		-173433	0
TRUE	A	1	1	0	0	700	17	392	630	80.28	8.428	11.47	120.1	156388	42	27			260268	-103880		-103880	0
TRUE	A	1	1	0	0	719	2	418	308	64.31	7.515	9.823	120.1	125245	22	14			208493	-83248		-83248	0
TRUE	A	1	1	0	0	827	23	1018	654	73.31	8.145	10.67	120	142723	60	42			237671	-94948		-94948	0
TRUE	A	1	1	0	0	719	9	509	468	63.94	7.383	10.08	120	124464	40	24			207293	-82829.5		-82829.5	0
TRUE	A	1	1	0	0	723	12	270	361	50.68	7.162	8.673	120	98620	24	19			164305	-65684.6		-65684.6	0
TRUE	A	1	1	0	0	657	8	760	713	87.8	8.457	11.93	120	170825	42	24			284648	-113823		-113823	0
TRUE	A	1	1	0	0	765	2	344	114	61.41	7.757	9.334	119.9	119380	11	6			199091	-79711.2		-79711.2	0
TRUE	A	1	1	0	0	704	8	1156	495	61.22	7.231	10.13	119.7	118874	46	24			198475	-79601.2		-79601.2	0
TRUE	A	1	1	0	0	698	17	448	602	71.03	7.725	10.85	119.4	137580	64	43			230279	-92699.3		-92699.3	0
TRUE	A	1	1	0	0	642	12	866	668	51.05	6.917	9.028	119.4	98880	57	34			165504	-66624.1		-66624.1	0
TRUE	A	1	1	0	0	702	17	1012	838	64.31	7.946	10.06	119.4	124482	69	39			208493	-84011		-84011	0
TRUE	A	1	1	0	0	659	11	370	890	58.33	7.597	9.238	119.2	112788	57	33			189106	-76317.9		-76317.9	0
TRUE	A	1	1	0	0	699	23	914	811	68.68	7.757	11.03	119	132616	74	50			222661	-90044.6		-90044.6	0
TRUE	A	1	1	0	0	826	15	374	547	64.49	7.383	10.34	119	124514	38	27			209077	-84562.6		-84562.6	0
TRUE	A	1	1	0	0	780	14	591	776	114.2	10.89	12.56	119	220379	49	25			370236	-149857		-149857	0
TRUE	A	1	1	0	0	660	11	1322	538	72.82	8.442	10.72	118.9	140457	42	28			236082	-95625.4		-95625.4	0
TRUE	A	1	1	0	0	657	5	23	568	94.21	8.994	12.18	118.9	181722	36	21			305429	-123707		-123707	0
TRUE	A	1	1	0	0	700	10	90	319	78.06	8.8	10.88	118.9	150560	27	18			253071	-102511		-102511	0
TRUE	A	1	1	0	0	827	18	1013	558	92.61	9.436	12.4	118.8	178406	49	33			300242	-121836		-121836	0
TRUE	A	1	1	0	0	825	1	428	74	71.27	8.687	9.585	118.7	137215	1	1			231057	-93842.3		-93842.3	0
TRUE	A	1	1	0	0	843	4	742	138	57.09	7.597	9.038	118.6	109853	10	10			185086	-75232.8		-75232.8	0
TRUE	A	1	1	0	0	785	3	1086	98	60.48	7.231	9.795	118.6	116349	9	5			196076	-79727.2		-79727.2	0
TRUE	A	1	1	0	0	660	13	1233	580	71.34	7.946	10.47	118.6	137195	46	30			231284	-94089.3		-94089.3	0
TRUE	A	1	1	0	0	698	2	323	58	63.32	7.162	10.18	118.6	121759	9	6			205283	-83524.4		-83524.4	0
TRUE	A	1	1	0	0	637	19	1238	477	69.55	8.19	10.14	118.5	133721	56	32			225481	-91760.1		-91760.1	0
TRUE	A	1	1	0	0	722	3	846	61	83.98	8.842	11.66	118.3	161147	9	7			272263	-111116		-111116	0
TRUE	A	1	1	0	0	784	13	533	833	57.16	7.449	8.891	118.2	109597	60	34			185313	-75715.7		-75715.7	0
TRUE	A	1	1	0	0	698	18	25	665	93.47	9.37	12.07	118.1	179086	68	46			303030	-123944		-123944	0
TRUE	A	1	1	0	0	823	7	552	139	51.11	6.282	8.648	118.1	97911	11	9			165699	-67787.6		-67787.6	0
TRUE	A	1	1	0	0	655	2	540	66	95.2	9.54	11.99	117.6	181622	8	3			308638	-127016		-127016	0
TRUE	A	1	1	0	0	826	16	965	615	87.92	9.13	11.22	117.6	167641	41	30			285037	-117396		-117396	0
TRUE	A	1	1	0	0	656	11	587	860	62.7	7.961	9.187	117.5	119514	57	37			203273	-83759.4		-83759.4	0
TRUE	A	1	1	0	0	822	3	980	141	69.55	8.008	10.48	117.5	132515	3	3			225481	-92966.1		-92966.1	0
TRUE	A	1	1	0	0	842	14	872	486	90.39	9.795	11.02	117.5	172190	43	26			293044	-120854		-120854	0
TRUE	A	1	1	0	0	699	2	261	101	79.41	8.442	11.8	117.4	151250	12	7			257447	-106197		-106197	0
TRUE	A	1	1	0	0	657	3	226	274	80.89	8.428	11.06	117.4	153994	22	12			262245	-108251		-108251	0
TRUE	A	1	1	0	0	661	17	299	995	61.16	7.231	9.889	117.3	116399	67	42			198281	-81881.7		-81881.7	0
TRUE	A	1	1	0	0	640	9	1136	888	51.73	6.899	8.475	117.2	98338	34	23			167709	-69370.7		-69370.7	0
TRUE	A	1	1	0	0	782	1	218	759	100.1	9.591	12.5	117.2	190186	10	4			324524	-134338		-134338	0
TRUE	A	1	1	0	0	828	6	93	296	57.46	7.383	9.201	117.2	109208	23	13			186285	-77077.3		-77077.3	0
TRUE	A	1	1	0	0	700	11	21	374	97.23	8.994	11.92	117.2	184785	30	20			315220	-130435		-130435	0
TRUE	A	1	1	0	0	827	11	580	280	93.72	8.884	12.33	117.2	178080	28	19			303840	-125760		-125760	0
TRUE	A	1	1	0	0	765	8	1280	370	76.45	8.428	10.93	117	145131	24	14			247851	-102720		-102720	0
TRUE	A	1	1	0	0	827	24	288	663	88.17	9.117	11.42	117	167361	62	44			285847	-118486		-118486	0
TRUE	A	1	1	0	0	700	4	115	114	57.96	7.162	9.735	116.9	109911	11	7			187906	-77995.3		-77995.3	0
TRUE	A	1	1	0	0	827	16	340	505	84.16	8.994	11.46	116.8	159414	45	29			272847	-113433		-113433	0
TRUE	A	1	1	0	0	826	2	418	205	67.88	7.961	10.82	116.8	128579	12	4			220067	-91488		-91488	0
TRUE	A	1	1	0	0	703	9	168	221	65.36	7.852	10.62	116.8	123768	20	16			211897	-88129.1		-88129.1	0
TRUE	A	1	1	0	0	642	3	267	156	50.74	6.97	8.619	116.6	95942	15	10			164499	-68557.1		-68557.1	0
TRUE	A	1	1	0	0	780	20	288	884	97.42	8.842	12.08	116.5	184106	62	36			315836	-131730		-131730	0
TRUE	A	1	1	0	0	721	10	1326	747	67.64	7.946	10.54	116.4	127715	51	24			219289	-91573.9		-91573.9	0
TRUE	A	1	1	0	0	760	8	680	384	89.89	9.238	11.29	116.4	169678	30	23			291423	-121745		-121745	0
TRUE	A	1	1	0	0	760	14	1014	466	55.98	6.97	9.658	116.4	105657	39	31			181487	-75830.2		-75830.2	0
TRUE	A	1	1	0	0	826	13	698	468	82.87	9.423	10.54	116.4	156386	32	23			268665	-112279		-112279	0
TRUE	A	1	1	0	0	720	2	525	91	59.44	7.449	9.982	116.3	112159	6	3			192704	-80545.5		-80545.5	0
TRUE	A	1	1	0	0	825	33	622	1004	72.75	8.19	11	116.3	137229	74	60			235856	-98626.5		-98626.5	0
TRUE	A	1	1	0	0	825	15	179	493	84.47	8.687	11.12	116.3	159299	30	24			273852	-114553		-114553	0
TRUE	A	1	1	0	0	642	15	665	714	68.87	8.22	9.823	116.2	129805	61	38			223277	-93471.5		-93471.5	0
TRUE	A	1	1	0	0	722	5	797	77	96.24	9.945	11.64	116.2	181392	12	10			312010	-130618		-130618	0
TRUE	A	1	1	0	0	722	24	783	684	56.05	6.953	9.687	116.2	105593	72	49			181714	-76121.1		-76121.1	0
TRUE	A	1	1	0	0	637	22	267	567	54.81	6.681	9.187	116	103166	61	36			177694	-74528		-74528	0
TRUE	A	1	1	0	0	637	10	824	316	94.83	9.782	11.78	116	178435	32	16			307439	-129004		-129004	0
TRUE	A	1	1	0	0	718	3	547	93	51.91	6.917	8.901	115.9	97568	7	4			168292	-70724.2		-70724.2	0
TRUE	A	1	1	0	0	722	28	632	841	67.76	7.466	10.44	115.9	127345	83	57			219678	-92332.9		-92332.9	0
TRUE	A	1	1	0	0	642	8	920	370	130.3	11.72	13.15	115.8	244848	31	18			422433	-177585		-177585	0
TRUE	A	1	1	0	0	717	27	507	543	143.5	11.52	15.48	115.8	269454	49	38			465227	-195773		-195773	0
TRUE	A	1	1	0	0	661	3	597	383	65.36	7.383	10.08	115.8	122698	21	11			211897	-89199.1		-89199.1	0
TRUE	A	1	1	0	0	704	10	269	622	55.24	6.755	9.449	115.7	103689	56	30			179088	-75399.1		-75399.1	0
TRUE	A	1	1	0	0	657	4	1215	304	122.1	11.26	12.61	115.7	229133	28	16			395848	-166715		-166715	0
TRUE	A	1	1	0	0	659	7	409	581	59	6.97	9.795	115.2	110282	39	21			191278	-80996		-80996	0
TRUE	A	1	1	0	0	723	11	461	339	77.38	8.145	11.22	115.2	144513	22	17			250866	-106353		-106353	0
TRUE	A	1	1	0	0	699	16	1181	571	80.58	8.687	11.29	115.1	150494	48	34			261240	-110746		-110746	0
TRUE	A	1	1	0	0	780	13	982	726	92.67	9.832	11.16	115	172842	47	24			300436	-127594		-127594	0
TRUE	A	1	1	0	0	699	4	1070	222	109.2	10.33	12.8	114.9	203445	20	12			354026	-150581		-150581	0
TRUE	A	1	1	0	0	641	4	523	307	127.5	11.03	13.75	114.9	237548	15	9			413355	-175807		-175807	0
TRUE	A	1	1	0	0	657	9	690	821	57.53	7.11	9.738	114.9	107161	47	26			186512	-79351.3		-79351.3	0
TRUE	A	1	1	0	0	723	8	1041	268	50.43	6.475	9.16	114.8	93919	17	13			163494	-69575.1		-69575.1	0
TRUE	A	1	1	0	0	703	5	441	88	58.14	7.162	9.271	114.6	108112	11	9			188490	-80377.9		-80377.9	0
TRUE	A	1	1	0	0	704	19	226	990	59.74	7.597	9.241	114.6	111088	80	43			193677	-82589.1		-82589.1	0
TRUE	A	1	1	0	0	717	35	511	703	155.9	12.69	14.78	114.6	289710	66	50			505428	-215718		-215718	0
TRUE	A	1	1	0	0	827	13	522	352	90.57	9.423	11.35	114.5	168243	34	21			293628	-125385		-125385	0
TRUE	A	1	1	0	0	761	13	1162	301	81.45	8.428	11.31	114.4	151121	31	23			264061	-112940		-112940	0
TRUE	A	1	1	0	0	779	9	404	380	77.87	8.457	10.91	114.3	144409	39	21			252455	-108046		-108046	0
TRUE	A	1	1	0	0	657	11	937	904	91.87	9.13	12.03	114.1	170050	53	29			297843	-127793		-127793	0
TRUE	A	1	1	0	0	826	7	456	349	73.43	8.023	11.35	114.1	135833	23	14			238060	-102227		-102227	0
TRUE	A	1	1	0	0	659	9	905	727	58.26	7.597	9.025	113.8	107566	47	27			188879	-81312.9		-81312.9	0
TRUE	A	1	1	0	0	779	10	992	409	126.3	11.34	13.6	113.8	233114	40	22			409465	-176351		-176351	0
TRUE	A	1	1	0	0	699	26	747	989	54.32	6.917	9.585	113.8	100229	90	62			176105	-75876.4		-75876.4	0
TRUE	A	1	1	0	0	825	7	659	200	57.96	7.757	9.038	113.7	106846	11	9			187906	-81060.3		-81060.3	0
TRUE	A	1	1	0	0	637	26	1332	967	74.23	8.22	11	113.6	136797	77	43			240654	-103857		-103857	0
TRUE	A	1	1	0	0	766	2	266	107	60.48	7.449	9.106	113.6	111455	9	4			196076	-84621.2		-84621.2	0
TRUE	A	1	1	0	0	720	6	293	476	63.63	7.466	10.62	113.6	117228	29	20			206288	-89060.5		-89060.5	0
TRUE	A	1	1	0	0	637	24	875	624	67.88	7.946	10.29	113.6	125059	69	39			220067	-95008		-95008	0
TRUE	A	1	1	0	0	723	6	856	203	54.26	6.681	9.331	113.6	99928	14	10			175911	-75982.9		-75982.9	0
TRUE	A	1	1	0	0	890	5	982	138	86.69	9.277	10.93	113.3	159313	11	6			281049	-121736		-121736	0
TRUE	A	1	1	0	0	642	1	809	95	69.05	7.71	10.75	113.3	126893	9	7			223860	-96967.1		-96967.1	0
TRUE	A	1	1	0	0	721	6	38	579	85.7	8.8	12.49	113.2	157339	35	16			277839	-120500		-120500	0
TRUE	A	1	1	0	0	826	22	253	831	87.92	9.13	12.26	113.1	161348	59	45			285037	-123689		-123689	0
TRUE	A	1	1	0	0	719	13	655	591	60.18	7.332	9.785	113.1	110387	50	33			195104	-84716.6		-84716.6	0
TRUE	A	1	1	0	0	763	12	793	926	106.5	9.757	13.2	113.1	195350	74	35			345273	-149923		-149923	0
TRUE	A	1	1	0	0	656	2	1306	147	50.87	6.663	9.038	113	93222	13	11			164921	-71698.5		-71698.5	0
TRUE	A	1	1	0	0	722	11	699	246	124.7	11.1	14.33	113	228554	34	21			404277	-175723		-175723	0
TRUE	A	1	1	0	0	656	7	482	702	65.85	7.466	10.01	112.8	120484	41	24			213486	-93001.7		-93001.7	0
TRUE	A	1	1	0	0	637	20	1141	482	52.35	6.917	8.97	112.8	95753	57	33			169719	-73965.7		-73965.7	0
TRUE	A	1	1	0	0	718	13	250	856	61.22	7.449	9.307	112.8	111971	45	27			198475	-86504.2		-86504.2	0
TRUE	A	1	1	0	0	638	7	1064	825	69.55	8.008	10.68	112.7	127131	45	27			225481	-98350.1		-98350.1	0
TRUE	A	1	1	0	0	704	12	641	708	69.92	7.773	10.72	112.6	127679	63	33			226681	-99001.6		-99001.6	0
TRUE	A	1	1	0	0	779	4	128	213	78.55	8.687	10.96	112.5	143370	17	8			254659	-111289		-111289	0
TRUE	A	1	1	0	0	842	2	342	127	102.7	9.832	13.42	112.4	187188	7	5			332953	-145765		-145765	0
TRUE	A	1	1	0	0	660	12	1198	562	73.93	7.852	11.1	112.4	134770	43	29			239681	-104911		-104911	0
TRUE	A	1	1	0	0	823	3	885	80	58.7	7.449	9.11	112.3	106886	5	5			190305	-83419.4		-83419.4	0
TRUE	A	1	1	0	0	655	30	512	952	67.14	7.564	10.21	112.2	122233	88	69			217668	-95434.9		-95434.9	0
TRUE	A	1	1	0	0	761	3	43	110	71.95	8.22	10.67	112.2	130943	7	4			233262	-102319		-102319	0
TRUE	A	1	1	0	0	841	5	978	466	58.82	7.725	8.747	112.2	107029	43	18			190694	-83665.4		-83665.4	0
TRUE	A	1	1	0	0	761	31	258	821	53.33	7.162	8.673	112.2	97032	84	61			172896	-75863.9		-75863.9	0
TRUE	A	1	1	0	0	722	9	258	167	58.88	7.597	10.08	112.1	107098	27	16			190889	-83791		-83791	0
TRUE	A	1	1	0	0	642	7	70	295	90.08	8.786	11.74	112.1	163731	26	15			292039	-128308		-128308	0
TRUE	A	1	1	0	0	656	9	303	794	75.71	7.961	11.37	111.8	137342	49	31			245452	-108110		-108110	0
TRUE	A	1	1	0	0	721	7	577	603	120.9	11.34	13.13	111.8	219246	38	18			391958	-172712		-172712	0
TRUE	A	1	1	0	0	826	17	876	636	82	9.157	10.68	111.8	148681	42	31			265844	-117163		-117163	0
TRUE	A	1	1	0	0	703	16	894	997	55.18	7.466	8.775	111.8	100036	59	39			178894	-78857.6		-78857.6	0
TRUE	A	1	1	0	0	824	19	1009	809	51.67	6.681	9.37	111.8	93659	58	37			167514	-73855.1		-73855.1	0
TRUE	A	1	1	0	0	658	6	290	443	62.58	7.383	10.42	111.7	113416	28	17			202884	-89468.4		-89468.4	0
TRUE	A	1	1	0	0	642	17	392	828	67.82	7.946	10.63	111.7	122914	71	44			219872	-96958.4		-96958.4	0
TRUE	A	1	1	0	0	655	5	219	233	75.22	8.145	11.43	111.7	136270	18	11			243863	-107593		-107593	0
TRUE	A	1	1	0	0	886	7	628	241	113.4	10.52	12.82	111.7	205520	18	14			367643	-162123		-162123	0
TRUE	A	1	1	0	0	655	8	737	351	77.93	8.884	10.61	111.7	141142	30	21			252649	-111507		-111507	0
TRUE	A	1	1	0	0	640	8	1288	810	55.92	6.917	8.997	111.7	101271	32	22			181293	-80021.6		-80021.6	0
TRUE	A	1	1	0	0	718	9	1051	769	81.69	8.457	11.86	111.6	147934	37	20			264839	-116905		-116905	0
TRUE	A	1	1	0	0	637	23	682	605	50.87	6.321	8.673	111.6	92056	65	38			164921	-72864.5		-72864.5	0
TRUE	A	1	1	0	0	842	23	858	865	51.73	6.917	9.11	111.5	93546	78	49			167709	-74162.7		-74162.7	0
TRUE	A	1	1	0	0	843	7	736	176	93.59	9.436	12.18	111.5	169239	17	17			303419	-134180		-134180	0
TRUE	A	1	1	0	0	828	4	320	264	57.16	7.023	9.839	111.4	103257	20	11			185313	-82055.7		-82055.7	0
TRUE	A	1	1	0	0	825	11	50	350	60.18	7.332	9.889	111.4	108709	19	14			195104	-86394.6		-86394.6	0
TRUE	A	1	1	0	0	717	22	622	477	138.7	10.94	15.15	111.4	250602	42	31			449665	-199063		-199063	0
TRUE	A	1	1	0	0	717	7	802	143	136.5	11.43	14.06	111.2	246258	16	11			442533	-196275		-196275	0
TRUE	A	1	1	0	0	637	1	978	31	76.7	8.19	11.4	111.2	138318	6	3			248661	-110343		-110343	0
TRUE	A	1	1	0	0	766	8	480	674	115.1	9.857	14.06	111.2	207469	45	20			373154	-165685		-165685	0
TRUE	A	1	1	0	0	698	16	691	597	74.79	8.486	10.66	111.2	134839	62	41			242469	-107630		-107630	0
TRUE	A	1	1	0	0	780	9	607	470	80.65	8.084	11.48	111.1	145280	40	20			261467	-116187		-116187	0
TRUE	A	1	1	0	0	760	19	122	746	62.21	7.597	9.839	111.1	112059	62	42			201685	-89625.8		-89625.8	0
TRUE	A	1	1	0	0	826	1	872	186	67.45	8.22	9.671	110.9	121357	9	3			218673	-97315.9		-97315.9	0
TRUE	A	1	1	0	0	703	4	141	81	50.43	6.475	9.001	110.9	90688	10	8			163494	-72806.1		-72806.1	0
TRUE	A	1	1	0	0	718	7	333	608	54.75	7.449	8.747	110.8	98393	30	16			177500	-79106.5		-79106.5	0
TRUE	A	1	1	0	0	717	21	130	394	117.3	11.42	12.53	110.7	210631	37	27			380287	-169656		-169656	0
TRUE	A	1	1	0	0	702	2	335	234	71.46	8.428	9.932	110.6	128173	15	9			231673	-103500		-103500	0
TRUE	A	1	1	0	0	890	7	273	231	76.27	8.687	10.33	110.5	136745	20	12			247267	-110522		-110522	0
TRUE	A	1	1	0	0	889	6	1067	340	66.34	7.383	10.24	110.5	118898	32	15			215074	-96176.3		-96176.3	0
TRUE	A	1	1	0	0	780	4	765	205	68.01	8.457	9.488	110.4	121742	16	7			220488	-98746.4		-98746.4	0
TRUE	A	1	1	0	0	765	15	1060	751	64.68	7.466	10.14	110.3	115710	45	23			209693	-93982.6		-93982.6	0
TRUE	A	1	1	0	0	637	7	154	192	64.12	7.466	10.48	110.2	114642	21	11			207877	-93235		-93235	0
TRUE	A	1	1	0	0	780	18	1168	879	121.2	10.93	13.37	110.2	216641	60	34			392930	-176289		-176289	0
TRUE	A	1	1	0	0	641	6	809	650	76.45	8.19	10.86	110.2	136601	37	18			247851	-111250		-111250	0
TRUE	A	1	1	0	0	698	13	980	520	50.37	6.953	8.493	110.1	89982	55	35			163300	-73317.5		-73317.5	0
TRUE	A	1	1	0	0	636	1	298	309	60.73	7.058	9.642	110.1	108416	2	2			196887	-88470.7		-88470.7	0
TRUE	A	1	1	0	0	841	13	436	846	70.04	8.428	9.997	110	124953	79	34			227070	-102117		-102117	0
TRUE	A	1	1	0	0	655	28	20	890	66.53	7.946	10.54	109.7	118361	83	66			215690	-97329.3		-97329.3	0
TRUE	A	1	1	0	0	699	13	374	502	60.11	7.449	8.915	109.7	106939	42	30			194877	-87937.6		-87937.6	0
TRUE	A	1	1	0	0	704	6	1114	466	58.94	7.515	9.347	109.6	104809	43	21			191083	-86274.5		-86274.5	0
TRUE	A	1	1	0	0	823	24	29	675	64.62	7.946	9.895	109.6	114832	51	42			209498	-94666		-94666	0
TRUE	A	1	1	0	0	826	9	862	391	119.1	10.7	13.58	109.4	211305	25	16			386122	-174817		-174817	0
TRUE	A	1	1	0	0	780	12	1156	709	73.25	8.023	10.96	109.2	129781	46	23			237476	-107696		-107696	0
TRUE	A	1	1	0	0	702	11	384	601	59.31	7.162	9.671	109.2	105006	46	27			192283	-87277		-87277	0
TRUE	A	1	1	0	0	828	12	1218	629	66.71	7.725	9.889	109.1	118029	50	31			216274	-98244.8		-98244.8	0
TRUE	A	1	1	0	0	656	5	955	419	109.4	9.945	13.66	109	193547	29	18			354675	-161128		-161128	0
TRUE	A	1	1	0	0	661	1	325	160	62.7	7.449	10.23	109	110846	12	7			203273	-92427.4		-92427.4	0
TRUE	A	1	1	0	0	846	4	250	69	54.63	7.383	8.97	108.9	96515	4	4			177110	-80595.5		-80595.5	0
TRUE	A	1	1	0	0	717	16	405	266	142.3	11.85	14.53	108.7	250953	28	20			461337	-210384		-210384	0
TRUE	A	1	1	0	0	784	15	776	866	76.15	8.19	11.55	108.6	134172	64	37			246878	-112706		-112706	0
TRUE	A	1	1	0	0	765	14	1139	673	59.31	7.383	9.157	108.4	104234	39	20			192283	-88049		-88049	0
TRUE	A	1	1	0	0	828	10	275	529	55.92	6.899	9.713	108.3	98261	42	26			181293	-83031.6		-83031.6	0
TRUE	A	1	1	0	0	702	5	956	365	60.98	7.466	10.01	108.3	107138	27	16			197697	-90559.2		-90559.2	0
TRUE	A	1	1	0	0	843	11	1123	237	82.87	8.842	11.24	108.2	145486	25	25			268665	-123179		-123179	0
TRUE	A	1	1	0	0	703	2	326	75	115.4	9.449	12.8	108.2	202506	7	5			374127	-171621		-171621	0
TRUE	A	1	1	0	0	701	6	776	479	51.05	6.755	9.297	108.1	89547	30	16			165504	-75957.1		-75957.1	0
TRUE	A	1	1	0	0	637	15	1204	418	74.48	8.145	11.1	108.1	130623	46	26			241464	-110841		-110841	0
TRUE	A	1	1	0	0	846	11	780	813	72.08	8.008	10.78	108	126247	30	22			233683	-107436		-107436	0
TRUE	A	1	1	0	0	722	1	1001	33	109.4	10.52	12.73	107.9	191476	2	1			354675	-163199		-163199	0
TRUE	A	1	1	0	0	846	10	623	499	65.29	8.023	9.455	107.8	114197	25	18			211670	-97473.2		-97473.2	0
TRUE	A	1	1	0	0	699	18	1179	656	57.4	7.058	9.795	107.7	100304	57	40			186091	-85786.8		-85786.8	0
TRUE	A	1	1	0	0	822	8	1013	251	118.1	10.19	14.29	107.5	206021	8	8			382880	-176859		-176859	0
TRUE	A	1	1	0	0	641	9	142	948	87.43	8.457	11.88	107.5	152466	59	33			283448	-130982		-130982	0
TRUE	A	1	1	0	0	889	29	360	990	66.22	8.023	10.05	107.3	115234	80	51			214685	-99451.2		-99451.2	0
TRUE	A	1	1	0	0	822	6	1042	225	86.2	8.994	11.94	107.2	149809	6	6			279460	-129651		-129651	0
TRUE	A	1	1	0	0	721	4	90	475	72.69	8.442	10.56	107.1	126307	26	11			235661	-109354		-109354	0
TRUE	A	1	1	0	0	843	16	1302	372	78.36	8.687	10.97	107	136027	36	35			254043	-118016		-118016	0
TRUE	A	1	1	0	0	889	7	859	351	69.67	8.19	10.21	107	120937	33	16			225870	-104933		-104933	0
TRUE	A	1	1	0	0	702	19	112	919	58.2	7.466	8.994	107	100968	72	42			188684	-87716.4		-87716.4	0
TRUE	A	1	1	0	0	890	14	57	514	112.8	10.44	13.24	106.9	195653	45	28			365698	-170045		-170045	0
TRUE	A	1	1	0	0	785	10	585	416	72.38	8.145	10.69	106.8	125365	23	15			234656	-109291		-109291	0
TRUE	A	1	1	0	0	761	14	933	318	100.6	9.54	13.04	106.7	173988	32	24			326145	-152157		-152157	0
TRUE	A	1	1	0	0	722	7	296	137	55.68	7.231	9.038	106.7	96310	17	13			180515	-84204.6		-84204.6	0
TRUE	A	1	1	0	0	659	10	272	807	50.43	6.681	8.901	106.6	87237	51	29			163494	-76257.1		-76257.1	0
TRUE	A	1	1	0	0	699	24	1078	837	67.64	7.449	10.48	106.6	116923	77	52			219289	-102366		-102366	0
TRUE	A	1	1	0	0	700	24	740	993	97.23	9.331	12.76	106.6	168042	72	51			315220	-147178		-147178	0
TRUE	A	1	1	0	0	825	13	433	432	74.73	8.145	11.47	106.5	129130	26	20			242275	-113145		-113145	0
TRUE	A	1	1	0	0	699	3	934	177	67.94	7.757	9.889	106.5	117354	18	10			220261	-102907		-102907	0
TRUE	A	1	1	0	0	761	28	806	725	59.62	7.231	9.982	106.4	102872	70	52			193288	-90416		-90416	0
TRUE	A	1	1	0	0	780	17	769	853	57.4	7.466	9.157	106.4	99025	59	33			186091	-87065.8		-87065.8	0
TRUE	A	1	1	0	0	827	7	1062	230	101.1	9.895	12.37	106.3	174259	22	14			327766	-153507		-153507	0
TRUE	A	1	1	0	0	703	15	739	700	93.22	8.994	11.99	106.3	160734	52	36			302219	-141485		-141485	0
TRUE	A	1	1	0	0	885	2	662	64	65.6	7.773	10.21	106.2	112948	4	3			212675	-99727.2		-99727.2	0
TRUE	A	1	1	0	0	721	8	823	632	59.87	7.162	9.945	106.1	103001	40	19			194099	-91097.5		-91097.5	0
TRUE	A	1	1	0	0	824	13	583	685	54.87	6.953	9.201	106.1	94401	47	28			177889	-83487.5		-83487.5	0
TRUE	A	1	1	0	0	702	14	820	656	52.47	6.899	9.439	105.8	90062	55	32			170108	-80045.7		-80045.7	0
TRUE	A	1	1	0	0	827	21	160	631	84.16	8.939	11.26	105.8	144380	57	39			272847	-128467		-128467	0
TRUE	A	1	1	0	0	823	15	545	465	51.85	6.681	8.673	105.8	88952	37	31			168098	-79145.7		-79145.7	0
TRUE	A	1	1	0	0	723	19	1103	519	71.27	8.457	10.29	105.7	122240	36	28			231057	-108817		-108817	0
TRUE	A	1	1	0	0	760	17	1024	596	53.39	7.564	8.343	105.7	91548	53	36			173090	-81542.4		-81542.4	0
TRUE	A	1	1	0	0	766	1	59	33	77.13	8.8	11.15	105.7	132234	4	3			250055	-117821		-117821	0
TRUE	A	1	1	0	0	827	12	995	319	82.43	8.442	11.99	105.6	141241	30	20			267238	-125997		-125997	0
TRUE	A	1	1	0	0	640	4	151	788	79.17	8.486	11.5	105.5	135449	28	18			256669	-121220		-121220	0
TRUE	A	1	1	0	0	824	1	908	126	126	10.33	14.46	105.5	215501	8	4			408492	-192991		-192991	0
TRUE	A	1	1	0	0	824	11	239	616	64.68	7.515	10.48	105.4	110591	42	25			209693	-99101.6		-99101.6	0
TRUE	A	1	1	0	0	722	21	420	422	78.86	8.673	11.03	105.4	134789	56	37			255664	-120875		-120875	0
TRUE	A	1	1	0	0	761	33	1091	869	62.64	7.466	9.848	105.4	107049	88	63			203079	-96029.9		-96029.9	0
TRUE	A	1	1	0	0	761	17	448	412	66.28	7.466	9.823	105.2	113129	40	31			214880	-101751		-101751	0
TRUE	A	1	1	0	0	700	8	939	212	53.95	6.899	9.334	105.2	92081	21	15			174906	-82824.9		-82824.9	0
TRUE	A	1	1	0	0	828	8	336	414	92.18	8.994	12.48	105.2	157273	33	20			298848	-141575		-141575	0
TRUE	A	1	1	0	0	841	12	70	784	78.67	8.501	11.13	105.1	134094	77	32			255048	-120954		-120954	0
TRUE	A	1	1	0	0	717	11	693	216	155.7	12.56	14.33	104.5	263959	21	15			504779	-240820		-240820	0
TRUE	A	1	1	0	0	841	11	1336	769	50.62	6.626	8.8	104.5	85783	74	30			164110	-78327		-78327	0
TRUE	A	1	1	0	0	841	19	591	961	68.19	8.428	9.697	104.4	115508	91	43			221072	-105564		-105564	0
TRUE	A	1	1	0	0	637	17	1106	442	53.58	7.332	8.576	104.4	90743	51	29			173706	-82963.4		-82963.4	0
TRUE	A	1	1	0	0	842	20	975	728	83.11	8.953	11.42	104.4	140734	63	40			269443	-128709		-128709	0
TRUE	A	1	1	0	0	826	5	814	274	92.61	9.238	13.11	104.3	156719	19	10			300242	-143523		-143523	0
TRUE	A	1	1	0	0	779	11	1094	547	74.91	8.501	10.21	104.2	126659	48	25			242858	-116199		-116199	0
TRUE	A	1	1	0	0	765	13	1297	584	90.76	9.449	11.64	104.2	153374	35	19			294244	-140870		-140870	0
TRUE	A	1	1	0	0	719	6	187	451	105.9	9.945	12.37	104.2	178973	36	21			343328	-164355		-164355	0
TRUE	A	1	1	0	0	702	8	599	402	66.16	7.564	10.24	104.1	111742	33	20			214491	-102749		-102749	0
TRUE	A	1	1	0	0	765	4	1215	201	60.42	7.515	9.157	104.1	101977	16	10			195882	-93904.6		-93904.6	0
TRUE	A	1	1	0	0	638	8	290	830	65.6	7.564	9.938	104	110682	46	28			212675	-101993		-101993	0
TRUE	A	1	1	0	0	766	4	1061	425	109.9	10.23	12.61	104	185273	30	10			356296	-171023		-171023	0
TRUE	A	1	1	0	0	642	4	738	214	52.53	7.162	8.501	103.9	88546	17	11			170302	-81756.3		-81756.3	0
TRUE	A	1	1	0	0	890	12	1165	394	64.31	7.757	9.671	103.9	108381	34	21			208493	-100112		-100112	0
TRUE	A	1	1	0	0	723	24	1064	599	53.89	6.755	9.504	103.8	90747	42	34			174711	-83964.4		-83964.4	0
TRUE	A	1	1	0	0	842	4	57	239	114.7	10.48	13.24	103.8	193016	16	8			371857	-178841		-178841	0
TRUE	A	1	1	0	0	885	8	791	280	70.6	7.946	10.23	103.7	118687	18	12			228885	-110198		-110198	0
TRUE	A	1	1	0	0	780	8	235	426	89.28	9.277	11.46	103.6	150002	35	18			289446	-139444		-139444	0
TRUE	A	1	1	0	0	655	12	856	402	68.81	7.961	9.857	103.6	115594	36	27			223082	-107488		-107488	0
TRUE	A	1	1	0	0	722	14	1013	265	59.93	7.383	9.857	103.6	100657	40	25			194293	-93636.1		-93636.1	0
TRUE	A	1	1	0	0	780	15	775	775	104	9.591	11.86	103.5	174571	50	26			337168	-162597		-162597	0
TRUE	A	1	1	0	0	890	10	1058	307	55.92	7.449	9.16	103.5	93889	26	16			181293	-87403.6		-87403.6	0
TRUE	A	1	1	0	0	761	19	367	429	96.55	8.8	12.33	103.5	162102	42	33			313015	-150913		-150913	0
TRUE	A	1	1	0	0	823	8	346	167	68.93	7.961	10.14	103.5	115706	13	11			223471	-107765		-107765	0
TRUE	A	1	1	0	0	841	3	206	378	93.16	8.786	11.99	103.4	156242	29	11			302025	-145783		-145783	0
TRUE	A	1	1	0	0	826	10	114	413	70.47	7.466	10.56	103.3	118083	27	18			228464	-110381		-110381	0
TRUE	A	1	1	0	0	655	21	971	672	59.99	7.058	9.671	103.3	100492	63	50			194488	-93995.6		-93995.6	0
TRUE	A	1	1	0	0	765	5	698	236	51.24	6.456	9.217	103.3	85826	18	11			166120	-80294.1		-80294.1	0
TRUE	A	1	1	0	0	785	22	1057	1005	53.83	7.058	9.277	103.1	90047	48	33			174517	-84469.9		-84469.9	0
TRUE	A	1	1	0	0	723	23	921	599	51.3	6.899	9.187	103.1	85796	41	33			166315	-80518.6		-80518.6	0
TRUE	A	1	1	0	0	660	1	731	37	85.83	8.842	11.93	103.1	143497	3	3			278261	-134764		-134764	0
TRUE	A	1	1	0	0	761	23	929	557	73.93	8.22	10.7	103	123548	56	42			239681	-116133		-116133	0
TRUE	A	1	1	0	0	828	7	1023	407	57.22	7.852	8.842	103	95579	32	19			185507	-89928.2		-89928.2	0
TRUE	A	1	1	0	0	637	16	1309	440	58.63	7.58	9.201	103	97910	50	28			190078	-92168.5		-92168.5	0
TRUE	A	1	1	0	0	760	13	625	439	68.44	7.961	10.24	102.9	114238	37	29			221882	-107644		-107644	0
TRUE	A	1	1	0	0	845	11	135	845	78.49	8.457	11.34	102.9	130975	23	16			254465	-123490		-123490	0
TRUE	A	1	1	0	0	660	10	829	478	59.44	7.332	9.504	102.8	99138	39	27			192704	-93566.5		-93566.5	0
TRUE	A	1	1	0	0	760	24	650	982	68.13	8.023	10.01	102.7	113525	78	54			220877	-107352		-107352	0
TRUE	A	1	1	0	0	655	13	154	473	66.71	7.466	10.37	102.7	111130	41	30			216274	-105144		-105144	0
TRUE	A	1	1	0	0	779	13	648	761	137.7	10.89	15.49	102.6	229097	64	36			446423	-217326		-217326	0
TRUE	A	1	1	0	0	699	6	461	339	55.55	7.023	9.271	102.4	92284	24	14			180093	-87809.1		-87809.1	0
TRUE	A	1	1	0	0	760	1	491	84	68.56	8.023	9.763	102.4	113884	5	3			222272	-108388		-108388	0
TRUE	A	1	1	0	0	655	31	192	994	84.28	9.157	10.78	102.3	139876	89	70			273236	-133360		-133360	0
TRUE	A	1	1	0	0	722	18	918	388	95.57	9.423	12.75	102.3	158547	52	34			309838	-151291		-151291	0
TRUE	A	1	1	0	0	659	12	504	928	56.35	7.231	9.187	102.2	93414	63	35			182687	-89272.7		-89272.7	0
TRUE	A	1	1	0	0	719	7	782	455	56.05	7.162	9.889	102.1	92839	38	22			181714	-88875.1		-88875.1	0
TRUE	A	1	1	0	0	721	2	61	305	78.3	8.884	10.21	102.1	129658	17	5			253849	-124191		-124191	0
TRUE	A	1	1	0	0	655	17	409	565	52.59	7.023	8.779	101.8	86816	50	38			170497	-83680.8		-83680.8	0
TRUE	A	1	1	0	0	655	19	370	652	54.26	6.917	9.823	101.8	89551	60	47			175911	-86359.9		-86359.9	0
TRUE	A	1	1	0	0	761	15	407	332	50.93	7.162	8.19	101.7	84022	36	28			165115	-81093.1		-81093.1	0
TRUE	A	1	1	0	0	782	2	211	895	72.45	8.544	10.11	101.5	119260	12	5			234883	-115623		-115623	0
TRUE	A	1	1	0	0	765	16	956	833	53.27	7.11	9.37	101.5	87689	47	25			172701	-85012.3		-85012.3	0
TRUE	A	1	1	0	0	843	8	176	200	72.08	8.145	10.76	101.4	118564	19	19			233683	-115119		-115119	0
TRUE	A	1	1	0	0	704	3	41	232	52.65	6.475	9.241	101.3	86510	16	7			170691	-84181.3		-84181.3	0
TRUE	A	1	1	0	0	723	20	800	535	57.28	7.162	9.038	101.3	94106	37	29			185702	-91595.8		-91595.8	0
TRUE	A	1	1	0	0	886	4	649	166	50.5	6.899	8.402	101.3	82937	11	8			163721	-80784		-80784	0
TRUE	A	1	1	0	0	656	8	95	707	66.9	7.946	9.658	101.2	109842	42	25			216890	-107048		-107048	0
TRUE	A	1	1	0	0	655	22	412	699	59	6.97	9.757	101.2	96849	65	52			191278	-94429		-94429	0
TRUE	A	1	1	0	0	827	14	914	424	76.08	8.842	10.83	101.2	124834	38	24			246651	-121817		-121817	0
TRUE	A	1	1	0	0	763	9	984	797	64.74	7.383	10.23	101.1	106200	66	28			209887	-103687		-103687	0
TRUE	A	1	1	0	0	889	27	963	898	117.6	10.48	12.86	101.1	192897	74	47			381259	-188362		-188362	0
TRUE	A	1	1	0	0	885	14	1248	422	60.05	7.58	9.187	101	98375	27	19			194682	-96307.1		-96307.1	0
TRUE	A	1	1	0	0	765	6	1289	249	59.81	7.466	9.553	100.9	97909	19	12			193904	-95995		-95995	0
TRUE	A	1	1	0	0	889	12	802	480	87.43	8.786	11.77	100.9	143097	44	23			283448	-140351		-140351	0
TRUE	A	1	1	0	0	699	21	325	792	55.55	7.023	9.11	100.9	90920	71	47			180093	-89173.1		-89173.1	0
TRUE	A	1	1	0	0	761	16	479	338	91.25	8.994	12.21	100.8	149139	37	29			295832	-146694		-146694	0
TRUE	A	1	1	0	0	655	18	498	595	53.76	6.755	9.465	100.7	87827	53	41			174290	-86462.9		-86462.9	0
TRUE	A	1	1	0	0	723	31	450	915	67.27	7.597	10.44	100.7	109851	63	49			218089	-108238		-108238	0
TRUE	A	1	1	0	0	723	2	888	126	51.91	6.97	8.997	100.7	84771	6	4			168292	-83521.2		-83521.2	0
TRUE	A	1	1	0	0	827	15	1230	489	62.09	7.946	9.785	100.7	101357	44	28			201296	-99938.8		-99938.8	0
TRUE	A	1	1	0	0	718	17	716	1007	53.15	7.058	9.038	100.6	86737	55	33			172312	-85575.3		-85575.3	0
TRUE	A	1	1	0	0	717	8	666	169	155.8	12.92	14.82	100.6	254091	17	12			505104	-251013		-251013	0
TRUE	A	1	1	0	0	827	19	282	582	51.67	6.899	8.97	100.5	84259	52	36			167514	-83255.1		-83255.1	0
TRUE	A	1	1	0	0	846	14	621	991	81.26	8.786	10.95	100.5	132503	46	35			263445	-130942		-130942	0
TRUE	A	1	1	0	0	827	6	150	182	67.57	7.773	10.44	100.5	110109	17	11			219062	-108953		-108953	0
TRUE	A	1	1	0	0	780	3	76	124	78.92	8.994	10.28	100.4	128553	9	4			255859	-127306		-127306	0
TRUE	A	1	1	0	0	886	8	908	296	54.2	7.058	8.953	100.4	88246	21	16			175716	-87470.4		-87470.4	0
TRUE	A	1	1	0	0	723	27	542	735	68.07	8.023	10.01	100.3	110695	47	37			220683	-109988		-109988	0
TRUE	A	1	1	0	0	641	8	1056	918	51.98	6.953	9.585	100.1	84389	55	31			168519	-84130.2		-84130.2	0
TRUE	A	1	1	0	0	827	10	1094	252	93.53	9.54	11.48	100	151703	27	18			303224	-151521		-151521	0
TRUE	A	1	1	0	0	890	11	373	357	84.1	8.994	11.17	100	136397	30	19			272652	-136255		-136255	0
TRUE	A	1	1	0	0	721	1	150	182	98.71	9.553	13.24	99.89	159922	12	3			320018	-160096		-160096	0
TRUE	A	1	1	0	0	719	5	419	400	93.84	8.994	11.55	99.83	151940	31	19			304229	-152289		-152289	0
TRUE	A	1	1	0	0	845	8	281	309	62.09	7.515	9.982	99.83	100528	17	12			201296	-100768		-100768	0
TRUE	A	1	1	0	0	655	6	352	314	76.21	8.428	10.93	99.81	123368	25	17			247073	-123705		-123705	0
TRUE	A	1	1	0	0	717	30	321	579	91.13	9.423	11.1	99.76	147438	56	43			295443	-148005		-148005	0
TRUE	A	1	1	0	0	659	13	562	973	54.5	6.899	8.973	99.68	88115	69	41			176689	-88574		-88574	0
TRUE	A	1	1	0	0	703	1	874	26	138	10.94	15.32	99.6	223008	2	2			447396	-224388		-224388	0
TRUE	A	1	1	0	0	844	4	1319	103	87.12	9.157	11.39	99.55	140668	11	7			282443	-141775		-141775	0
TRUE	A	1	1	0	0	655	4	771	202	53.52	6.953	8.915	99.44	86311	15	8			173512	-87200.8		-87200.8	0
TRUE	A	1	1	0	0	827	22	535	629	52.47	6.97	9.307	99.42	84605	58	40			170108	-85502.7		-85502.7	0
TRUE	A	1	1	0	0	826	12	58	461	66.84	8.084	9.735	99.36	107705	31	22			216695	-108990		-108990	0
TRUE	A	1	1	0	0	889	28	398	924	52.1	6.663	9.271	99.28	83893	76	49			168908	-85015.2		-85015.2	0
TRUE	A	1	1	0	0	886	10	26	429	102.7	9.157	12.96	99.17	165120	29	21			332953	-167833		-167833	0
TRUE	A	1	1	0	0	761	34	451	873	62.95	7.466	10.56	99.09	101175	89	64			204084	-102909		-102909	0
TRUE	A	1	1	0	0	785	7	1005	353	74.42	8.325	10.88	99.09	119602	19	12			241270	-121668		-121668	0
TRUE	A	1	1	0	0	827	28	587	884	61.35	7.383	9.271	99.08	98588	86	61			198897	-100309		-100309	0
TRUE	A	1	1	0	0	723	14	1069	434	57.09	6.917	9.594	99.08	91748	29	21			185086	-93337.8		-93337.8	0
TRUE	A	1	1	0	0	766	9	590	833	95.75	9.13	12.66	98.99	153727	59	28			310422	-156694		-156694	0
TRUE	A	1	1	0	0	826	8	171	386	78.06	8.501	10.61	98.97	125290	24	15			253071	-127781		-127781	0
TRUE	A	1	1	0	0	823	22	839	667	61.35	7.11	10.08	98.96	98467	48	40			198897	-100430		-100430	0
TRUE	A	1	1	0	0	783	8	1228	753	68.01	7.946	10.19	98.96	109153	30	16			220488	-111335		-111335	0
TRUE	A	1	1	0	0	823	6	1099	124	63.01	7.757	10.14	98.96	101135	10	8			204278	-103143		-103143	0
TRUE	A	1	1	0	0	642	10	1148	514	112.6	10.52	12.85	98.95	180785	40	24			365049	-184264		-184264	0
TRUE	A	1	1	0	0	702	4	681	359	75.22	8.325	10.95	98.86	120604	26	15			243863	-123259		-123259	0
TRUE	A	1	1	0	0	885	6	398	184	80.52	8.486	11.67	98.84	129085	12	9			261046	-131961		-131961	0
TRUE	A	1	1	0	0	722	4	637	73	55.49	6.97	9.455	98.8	88923	11	9			179899	-90975.6		-90975.6	0
TRUE	A	1	1	0	0	704	13	112	711	65.97	7.852	10.22	98.76	105673	64	34			213875	-108202		-108202	0
TRUE	A	1	1	0	0	889	8	1010	352	115.8	9.757	13.55	98.68	185325	34	17			375424	-190099		-190099	0
TRUE	A	1	1	0	0	780	5	119	240	102.5	9.795	13.46	98.62	164011	20	10			332305	-168294		-168294	0
TRUE	A	1	1	0	0	828	2	201	94	63.07	7.466	9.455	98.57	100842	4	2			204473	-103631		-103631	0
TRUE	A	1	1	0	0	884	8	1060	930	77.5	8.687	11.16	98.56	123892	10	9			251255	-127363		-127363	0
TRUE	A	1	1	0	0	702	3	818	273	92.98	9.591	11.88	98.53	148587	20	12			301441	-152854		-152854	0
TRUE	A	1	1	0	0	760	22	484	952	55.49	6.899	9.642	98.48	88631	74	51			179899	-91267.6		-91267.6	0
TRUE	A	1	1	0	0	760	16	789	573	54.2	6.953	8.779	98.39	86485	48	34			175716	-89231.4		-89231.4	0
TRUE	A	1	1	0	0	765	17	1256	844	80.65	8.842	10.75	98.21	128465	48	26			261467	-133002		-133002	0
TRUE	A	1	1	0	0	723	26	703	689	62.15	8.023	9.585	98.09	98874	45	36			201490	-102616		-102616	0
TRUE	A	1	1	0	0	723	7	373	242	60.92	7.71	9.4	98.08	96903	15	11			197503	-100600		-100600	0
TRUE	A	1	1	0	0	722	10	928	221	60.61	7.597	10.21	98.06	96391	33	20			196498	-100107		-100107	0
TRUE	A	1	1	0	0	761	25	833	650	79.54	8.842	10.78	98.06	126491	61	45			257869	-131378		-131378	0
TRUE	A	1	1	0	0	720	3	1089	126	58.94	7.466	9.54	98.04	93726	7	4			191083	-97357.5		-97357.5	0
TRUE	A	1	1	0	0	642	18	1111	1005	76.95	7.961	11.2	97.98	122283	86	51			249472	-127189		-127189	0
TRUE	A	1	1	0	0	886	9	793	355	54.32	6.681	9.54	97.97	86310	25	18			176105	-89795.4		-89795.4	0
TRUE	A	1	1	0	0	659	2	243	91	78.3	8.8	10.44	97.9	124338	8	4			253849	-129511		-129511	0
TRUE	A	1	1	0	0	702	18	385	877	101.6	9.591	12.74	97.85	161264	70	40			329387	-168123		-168123	0
TRUE	A	1	1	0	0	704	15	587	771	82.99	8.486	11.71	97.78	131609	69	37			269054	-137445		-137445	0
TRUE	A	1	1	0	0	780	21	686	927	103.2	10.06	12.11	97.74	163520	63	37			334574	-171054		-171054	0
TRUE	A	1	1	0	0	717	28	671	556	147.7	12.43	14.4	97.71	234005	50	39			478843	-244838		-244838	0
TRUE	A	1	1	0	0	641	7	671	813	57.59	7.162	9.439	97.67	91228	44	22			186707	-95478.8		-95478.8	0
TRUE	A	1	1	0	0	723	9	113	312	54.2	7.162	8.637	97.65	85831	20	15			175716	-89885.4		-89885.4	0
TRUE	A	1	1	0	0	720	10	312	802	82.56	8.457	11.54	97.6	130688	47	31			267660	-136972		-136972	0
TRUE	A	1	1	0	0	828	5	594	286	67.76	7.757	10.77	97.55	107208	22	12			219678	-112470		-112470	0
TRUE	A	1	1	0	0	639	6	717	931	62.15	7.466	9.735	97.54	98323	38	22			201490	-103167		-103167	0
TRUE	A	1	1	0	0	702	6	215	371	72.32	8.325	11.35	97.52	114394	28	17			234461	-120067		-120067	0
TRUE	A	1	1	0	0	698	24	479	826	85.21	9.13	11.55	97.52	134772	84	59			276251	-141479		-141479	0
TRUE	A	1	1	0	0	722	8	602	134	61.66	7.449	9.839	97.43	97430	18	14			199902	-102472		-102472	0
TRUE	A	1	1	0	0	890	15	1024	537	51.17	7.162	8.431	97.42	80859	47	29			165893	-85034.1		-85034.1	0
TRUE	A	1	1	0	0	763	10	796	795	56.79	7.058	9.297	97.4	89706	67	29			184113	-94407.2		-94407.2	0
TRUE	A	1	1	0	0	655	15	252	491	64.99	8.008	10.11	97.35	102608	43	32			210698	-108090		-108090	0
TRUE	A	1	1	0	0	842	10	1087	429	52.28	7.332	8.457	97.33	82534	35	21			169492	-86957.8		-86957.8	0
TRUE	A	1	1	0	0	842	3	557	207	87.12	9.157	11.23	97.32	137508	14	6			282443	-144935		-144935	0
TRUE	A	1	1	0	0	702	23	779	998	56.42	7.449	9.187	97.28	89012	81	50			182914	-93901.6		-93901.6	0
TRUE	A	1	1	0	0	660	14	212	645	54.26	6.97	9.157	97.24	85570	50	33			175911	-90340.9		-90340.9	0
TRUE	A	1	1	0	0	719	10	747	471	61.41	7.383	9.848	97.23	96843	41	25			199091	-102248		-102248	0
TRUE	A	1	1	0	0	825	9	452	234	63.2	7.466	9.839	97.08	99507	15	11			204894	-105387		-105387	0
TRUE	A	1	1	0	0	702	7	554	375	75.96	8.145	11.47	97.01	119511	29	18			246262	-126751		-126751	0
TRUE	A	1	1	0	0	841	4	229	437	59.81	7.023	9.798	96.99	94083	38	14			193904	-99821		-99821	0
TRUE	A	1	1	0	0	826	27	270	913	55.74	7.231	9.582	96.96	87650	64	50			180709	-93059.1		-93059.1	0
TRUE	A	1	1	0	0	765	11	1171	560	74.54	7.961	10.86	96.82	117060	33	17			241659	-124599		-124599	0
TRUE	A	1	1	0	0	760	21	50	951	97.79	10.13	11.4	96.75	153453	73	50			317035	-163582		-163582	0
TRUE	A	1	1	0	0	719	1	621	217	74.23	8.023	11.43	96.61	116316	14	10			240654	-124338		-124338	0
TRUE	A	1	1	0	0	657	12	1292	908	50.13	6.899	9.157	96.61	78541	55	31			162521	-83980.5		-83980.5	0
TRUE	A	1	1	0	0	760	10	347	403	76.27	8.687	10.7	96.6	119488	33	26			247267	-127779		-127779	0
TRUE	A	1	1	0	0	642	11	1076	565	69.42	8.084	9.938	96.53	108695	47	29			225060	-116365		-116365	0
TRUE	A	1	1	0	0	655	1	1210	68	91.68	9.449	11.94	96.5	143489	7	2			297227	-153738		-153738	0
TRUE	A	1	1	0	0	699	15	477	558	61.22	7.449	10.14	96.46	95781	45	33			198475	-102694		-102694	0
TRUE	A	1	1	0	0	699	1	1244	80	84.96	8.953	11	96.44	132896	9	5			275440	-142544		-142544	0
TRUE	A	1	1	0	0	827	5	1325	173	114.4	10.56	13.11	96.44	178893	15	10			370885	-191992		-191992	0
TRUE	A	1	1	0	0	823	26	1201	764	68.93	7.946	10.79	96.43	107814	54	44			223471	-115657		-115657	0
TRUE	A	1	1	0	0	785	1	338	44	58.51	7.231	9.449	96.42	91504	5	2			189689	-98185.4		-98185.4	0
TRUE	A	1	1	0	0	823	32	486	916	84.04	8.687	11.8	96.34	131308	64	54			272458	-141150		-141150	0
TRUE	A	1	1	0	0	722	12	1129	257	113.2	10.13	13.93	96.31	176828	36	22			366994	-190166		-190166	0
TRUE	A	1	1	0	0	656	17	1238	964	64.99	7.466	10.29	96.24	101437	69	46			210698	-109261		-109261	0
TRUE	A	1	1	0	0	719	4	525	375	71.09	8.023	10.53	96.18	110893	30	18			230474	-119581		-119581	0
TRUE	A	1	1	0	0	842	6	360	320	123.2	10.19	14.35	96.16	192118	25	14			399414	-207296		-207296	0
TRUE	A	1	1	0	0	826	20	243	781	61.1	7.773	9.35	96.11	95243	54	40			198086	-102843		-102843	0
TRUE	A	1	1	0	0	842	18	68	589	86.87	9.13	10.98	96.03	135307	55	33			281633	-146326		-146326	0
TRUE	A	1	1	0	0	780	11	1249	683	143.9	12.02	15.07	96.02	224120	45	22			466524	-242404		-242404	0
TRUE	A	1	1	0	0	784	3	388	254	53.83	7.058	8.786	96.02	83824	8	6			174517	-90692.9		-90692.9	0
TRUE	A	1	1	0	0	886	12	1118	490	67.51	7.466	10.08	95.94	105055	37	23			218867	-113812		-113812	0
TRUE	A	1	1	0	0	764	2	501	97	82.13	8.457	10.75	95.93	127785	5	2			266265	-138480		-138480	0
TRUE	A	1	1	0	0	785	9	795	413	57.4	7.564	9.848	95.88	89262	22	14			186091	-96828.8		-96828.8	0
TRUE	A	1	1	0	0	889	24	825	841	61.29	7.466	10.01	95.86	95283	68	42			198702	-103419		-103419	0
TRUE	A	1	1	0	0	842	24	1235	880	93.41	9.895	11.59	95.85	145209	79	50			302835	-157626		-157626	0
TRUE	A	1	1	0	0	760	12	439	436	55.61	7.231	8.973	95.84	86447	36	28			180288	-93840.6		-93840.6	0
TRUE	A	1	1	0	0	784	10	558	665	51.3	6.899	8.609	95.82	79723	50	27			166315	-86591.6		-86591.6	0
TRUE	A	1	1	0	0	698	15	247	594	97.42	9.54	12.23	95.77	151324	61	40			315836	-164512		-164512	0
TRUE	A	1	1	0	0	700	12	62	483	88.23	9.436	11.24	95.73	136992	35	22			286042	-149050		-149050	0
TRUE	A	1	1	0	0	827	27	551	885	80.83	8.486	10.56	95.73	125500	85	60			262051	-136551		-136551	0
TRUE	A	1	1	0	0	760	15	562	485	67.51	7.961	9.439	95.66	104745	42	33			218867	-114122		-114122	0
TRUE	A	1	1	0	0	655	14	383	478	50.5	6.223	8.723	95.65	78335	42	31			163721	-85386		-85386	0
TRUE	A	1	1	0	0	723	18	987	520	63.32	7.449	10.37	95.58	98162	34	26			205283	-107121		-107121	0
TRUE	A	1	1	0	0	723	29	990	785	61.72	7.773	9.214	95.57	95668	52	41			200096	-104428		-104428	0
TRUE	A	1	1	0	0	827	2	878	105	127.3	11.47	14.07	95.42	197046	9	5			412707	-215661		-215661	0
TRUE	A	1	1	0	0	698	5	1015	204	77.5	8.145	11	95.41	119929	22	17			251255	-131326		-131326	0
TRUE	A	1	1	0	0	760	11	570	414	61.16	7.383	10.08	95.39	94630	35	27			198281	-103651		-103651	0
TRUE	A	1	1	0	0	785	5	783	325	71.71	8.486	9.932	95.35	110896	15	8			232484	-121588		-121588	0
TRUE	A	1	1	0	0	657	1	206	35	72.14	8.008	10.84	95.19	111375	1	1			233878	-122503		-122503	0
TRUE	A	1	1	0	0	761	6	934	161	50.06	6.663	8.576	95.18	77289	16	11			162295	-85005.5		-85005.5	0
TRUE	A	1	1	0	0	828	11	651	629	98.4	9.238	13.1	95.15	151857	48	29			319013	-167156		-167156	0
TRUE	A	1	1	0	0	637	13	69	408	77.32	8.457	11.77	95.01	119141	43	23			250671	-131530		-131530	0
TRUE	A	1	1	0	0	655	24	239	747	74.11	8.325	11.23	95.01	114196	68	55			240265	-126069		-126069	0
TRUE	A	1	1	0	0	723	5	335	172	50.13	6.755	8.673	94.97	77212	11	8			162521	-85309.5		-85309.5	0
TRUE	A	1	1	0	0	823	30	795	860	71.09	8.428	9.932	94.95	109475	60	50			230474	-120999		-120999	0
TRUE	A	1	1	0	0	843	10	1231	225	64.68	7.773	9.823	94.93	99583	24	24			209693	-110110		-110110	0
TRUE	A	1	1	0	0	886	27	788	799	81.26	8.573	11.72	94.83	124989	65	43			263445	-138456		-138456	0
TRUE	A	1	1	0	0	884	5	1210	536	65.42	7.597	10.24	94.82	100609	6	6			212092	-111483		-111483	0
TRUE	A	1	1	0	0	717	9	448	178	184.8	12.92	16.56	94.69	283888	19	13			599122	-315234		-315234	0
TRUE	A	1	1	0	0	638	1	467	67	134.8	10.9	15.01	94.6	206892	4	1			437022	-230130		-230130	0
TRUE	A	1	1	0	0	885	5	878	137	76.64	8.457	10.48	94.54	117509	9	7			248467	-130958		-130958	0
TRUE	A	1	1	0	0	843	15	677	303	77.99	8.486	10.88	94.52	119569	30	30			252844	-133275		-133275	0
TRUE	A	1	1	0	0	824	18	960	800	51.05	7.162	8.347	94.52	78263	56	35			165504	-87241.1		-87241.1	0
TRUE	A	1	1	0	0	642	2	874	155	84.16	8.939	11.42	94.41	128870	13	8			272847	-143977		-143977	0
TRUE	A	1	1	0	0	846	13	782	980	73	8.22	9.857	94.34	111699	44	33			236666	-124967		-124967	0
TRUE	A	1	1	0	0	717	17	308	278	130	11.2	13.74	94.27	198815	29	21			421460	-222645		-222645	0
TRUE	A	1	1	0	0	825	26	1044	883	60.67	7.332	10.14	94.25	92740	65	51			196692	-103952		-103952	0
TRUE	A	1	1	0	0	704	14	1115	729	93.96	9.932	11.57	94.12	143437	66	35			304618	-161181		-161181	0
TRUE	A	1	1	0	0	718	12	1112	853	68.68	7.725	10.44	94.01	104728	44	26			222661	-117933		-117933	0
TRUE	A	1	1	0	0	723	16	1249	473	55.8	7.332	8.953	93.95	85026	32	24			180904	-95877.6		-95877.6	0
TRUE	A	1	1	0	0	656	6	174	547	59.74	7.449	9.455	93.93	91014	33	20			193677	-102663		-102663	0
TRUE	A	1	1	0	0	824	26	825	977	114.8	10.74	12.47	93.92	174878	75	48			372182	-197304		-197304	0
TRUE	A	1	1	0	0	761	4	297	115	84.9	9.238	10.93	93.92	129324	8	5			275246	-145922		-145922	0
TRUE	A	1	1	0	0	717	18	713	365	111.2	10.7	12.72	93.92	169424	33	23			360510	-191086		-191086	0
TRUE	A	1	1	0	0	823	31	1106	908	58.08	7.162	10.04	93.89	88447	63	53			188295	-99848.4		-99848.4	0
TRUE	A	1	1	0	0	890	6	943	209	62.15	7.162	9.988	93.88	94635	19	11			201490	-106855		-106855	0
TRUE	A	1	1	0	0	825	23	807	814	71.95	8.023	11.18	93.84	109507	56	44			233262	-123755		-123755	0
TRUE	A	1	1	0	0	846	3	607	46	59.74	7.231	9.117	93.79	90883	3	3			193677	-102794		-102794	0
TRUE	A	1	1	0	0	655	27	52	877	64.55	7.946	9.839	93.78	98192	82	65			209271	-111079		-111079	0
TRUE	A	1	1	0	0	827	8	1324	237	73.93	8.325	10.68	93.71	112353	24	16			239681	-127328		-127328	0
TRUE	A	1	1	0	0	826	23	410	851	74.54	8.265	10.56	93.7	113285	60	46			241659	-128374		-128374	0
TRUE	A	1	1	0	0	890	19	946	749	52.65	7.023	9.187	93.7	80019	68	45			170691	-90672.3		-90672.3	0
TRUE	A	1	1	0	0	785	8	746	364	73.93	8.145	11.26	93.69	112338	21	13			239681	-127343		-127343	0
TRUE	A	1	1	0	0	655	26	162	810	64.74	7.449	10.56	93.69	98377	77	62			209887	-111510		-111510	0
TRUE	A	1	1	0	0	659	8	498	633	66.4	7.58	10.7	93.64	100847	41	23			215269	-114422		-114422	0
TRUE	A	1	1	0	0	723	33	385	1001	65.36	8.023	9.277	93.54	99153	69	54			211897	-112744		-112744	0
TRUE	A	1	1	0	0	885	4	610	71	61.47	7.449	9.763	93.43	93146	6	5			199286	-106140		-106140	0
TRUE	A	1	1	0	0	698	25	97	825	70.41	8.325	10.14	93.37	106628	85	60			228269	-121641		-121641	0
TRUE	A	1	1	0	0	656	10	729	823	51.67	6.755	9.157	93.35	78231	52	34			167514	-89283.1		-89283.1	0
TRUE	A	1	1	0	0	655	25	70	801	75.16	8.145	11.03	93.33	113775	75	61			243669	-129894		-129894	0
TRUE	A	1	1	0	0	843	19	275	419	60.18	7.757	9.191	93.33	91092	43	39			195104	-104012		-104012	0
TRUE	A	1	1	0	0	885	3	255	66	51.3	6.532	9.187	93.28	77607	5	4			166315	-88707.6		-88707.6	0
TRUE	A	1	1	0	0	717	19	273	361	51.3	6.953	8.779	93.26	77590	34	24			166315	-88724.6		-88724.6	0
TRUE	A	1	1	0	0	823	14	982	448	67.33	8.023	10.21	93.23	101804	35	29			218284	-116480		-116480	0
TRUE	A	1	1	0	0	698	12	296	502	81.63	8.8	11.63	93.2	123402	52	32			264644	-141242		-141242	0
TRUE	A	1	1	0	0	784	9	304	648	78.98	8.687	10.97	93.17	119356	46	25			256053	-136697		-136697	0
TRUE	A	1	1	0	0	722	29	371	870	80.95	8.8	11.37	93.15	122304	86	59			262440	-140136		-140136	0
TRUE	A	1	1	0	0	885	17	306	772	54.81	7.162	9.321	93.13	82792	42	24			177694	-94902		-94902	0
TRUE	A	1	1	0	0	889	18	626	668	68.87	7.757	10.21	93.07	103961	57	33			223277	-119316		-119316	0
TRUE	A	1	1	0	0	825	21	980	794	51.48	7.023	8.493	93.06	77706	54	42			166898	-89192.2		-89192.2	0
TRUE	A	1	1	0	0	701	7	71	567	76.58	8.457	10.82	93.06	115581	33	19			248272	-132691		-132691	0
TRUE	A	1	1	0	0	824	21	171	865	56.97	7.058	9.671	93	85934	63	41			184697	-98762.7		-98762.7	0
TRUE	A	1	1	0	0	823	34	770	970	65.85	8.145	9.713	93	99321	66	56			213486	-114165		-114165	0
TRUE	A	1	1	0	0	828	1	26	26	104.1	9.54	13.2	92.96	156923	2	1			337492	-180569		-180569	0
TRUE	A	1	1	0	0	823	20	815	590	61.84	7.58	9.671	92.95	93224	44	37			200485	-107261		-107261	0
TRUE	A	1	1	0	0	722	26	1139	799	56.97	7.023	9.556	92.94	85873	78	53			184697	-98823.7		-98823.7	0
TRUE	A	1	1	0	0	704	11	677	629	54.26	6.97	9.307	92.92	81768	57	31			175911	-94142.9		-94142.9	0
TRUE	A	1	1	0	0	698	22	296	762	66.96	7.466	10.48	92.86	100848	76	52			217084	-116236		-116236	0
TRUE	A	1	1	0	0	702	1	827	140	69.18	7.946	10.13	92.78	104095	7	4			224282	-120187		-120187	0
TRUE	A	1	1	0	0	639	4	438	697	50.8	6.475	8.997	92.7	76386	27	16			164694	-88307.6		-88307.6	0
TRUE	A	1	1	0	0	718	10	301	802	54.26	7.023	9.214	92.69	81570	41	23			175911	-94340.9		-94340.9	0
TRUE	A	1	1	0	0	885	1	416	32	85.83	8.457	11.71	92.65	128969	3	2			278261	-149292		-149292	0
TRUE	A	1	1	0	0	779	15	1004	799	76.88	8.457	10.93	92.63	115514	67	39			249245	-133731		-133731	0
TRUE	A	1	1	0	0	890	9	584	259	76.27	8.145	10.46	92.63	114587	23	14			247267	-132680		-132680	0
TRUE	A	1	1	0	0	699	25	537	857	129.2	11.03	14.11	92.55	193899	78	53			418866	-224967		-224967	0
TRUE	A	1	1	0	0	842	22	1322	795	123.1	11.47	13.05	92.55	184825	68	45			399090	-214265		-214265	0
TRUE	A	1	1	0	0	723	30	597	873	71.89	8.023	10.46	92.54	107897	57	45			233067	-125170		-125170	0
TRUE	A	1	1	0	0	785	11	944	468	102	10.53	12.29	92.53	153048	24	16			330684	-177636		-177636	0
TRUE	A	1	1	0	0	719	19	480	932	76.15	8.008	11.1	92.45	114172	69	46			246878	-132706		-132706	0
TRUE	A	1	1	0	0	766	10	1193	876	58.82	7.449	9.795	92.41	88155	64	33			190694	-102539		-102539	0
TRUE	A	1	1	0	0	760	7	47	299	82.99	8.573	11.59	92.36	124317	24	18			269054	-144737		-144737	0
TRUE	A	1	1	0	0	784	2	442	109	63.07	7.058	9.504	92.29	94417	4	3			204473	-110056		-110056	0
TRUE	A	1	1	0	0	843	18	630	398	64.18	7.757	9.823	92.29	96070	38	37			208072	-112002		-112002	0
TRUE	A	1	1	0	0	717	26	464	534	85.09	9.436	11	92.25	127303	48	37			275862	-148559		-148559	0
TRUE	A	1	1	0	0	890	18	792	623	84.65	8.457	12.04	92.22	126624	57	37			274435	-147811		-147811	0
TRUE	A	1	1	0	0	826	29	951	957	65.05	7.725	9.585	92.18	97255	66	52			210892	-113637		-113637	0
TRUE	A	1	1	0	0	842	1	230	57	72.69	8.457	10.33	92.18	108678	4	2			235661	-126983		-126983	0
TRUE	A	1	1	0	0	637	9	1337	246	50.13	6.532	8.915	92.16	74930	27	14			162521	-87591.5		-87591.5	0
TRUE	A	1	1	0	0	889	13	655	496	66.59	7.946	9.889	92.15	99517	46	24			215885	-116368		-116368	0
TRUE	A	1	1	0	0	841	17	359	888	75.41	8.673	10.18	92.07	112599	83	38			244479	-131880		-131880	0
TRUE	A	1	1	0	0	827	1	1117	70	76.7	8.8	10.92	91.99	114437	4	2			248661	-134224		-134224	0
TRUE	A	1	1	0	0	884	3	1127	472	57.65	7.597	8.997	91.98	86003	4	4			186901	-100898		-100898	0
TRUE	A	1	1	0	0	699	10	42	419	62.15	7.564	9.504	91.98	92714	33	23			201490	-108776		-108776	0
TRUE	A	1	1	0	0	784	6	310	515	56.23	7.023	8.873	91.97	83880	34	15			182298	-98417.7		-98417.7	0
TRUE	A	1	1	0	0	700	7	220	202	50	7.11	8.807	91.91	74535	19	13			162100	-87565		-87565	0
TRUE	A	1	1	0	0	845	13	38	871	108.4	9.591	13.16	91.89	161541	25	18			351433	-189892		-189892	0
TRUE	A	1	1	0	0	846	2	402	33	74.23	8.687	10.48	91.84	110577	2	2			240654	-130077		-130077	0
TRUE	A	1	1	0	0	721	11	32	757	58.76	7.597	9.217	91.82	87508	52	25			190500	-102992		-102992	0
TRUE	A	1	1	0	0	885	15	1216	461	55.55	7.58	8.807	91.79	82704	31	20			180093	-97389.1		-97389.1	0
TRUE	A	1	1	0	0	841	10	397	711	50.56	7.11	8.544	91.63	75133	71	27			163916	-88782.5		-88782.5	0
TRUE	A	1	1	0	0	698	28	209	896	92.61	9.37	12.95	91.6	137585	91	63			300242	-162657		-162657	0
TRUE	A	1	1	0	0	717	25	384	509	140.5	12.02	14.12	91.48	208388	47	36			455501	-247113		-247113	0
TRUE	A	1	1	0	0	657	2	1312	190	83.42	8.786	10.86	91.46	123752	14	8			270448	-146696		-146696	0
TRUE	A	1	1	0	0	655	7	78	333	68.01	7.515	10.23	91.41	100829	28	19			220488	-119659		-119659	0
TRUE	A	1	1	0	0	890	1	184	31	57.71	7.058	9.455	91.38	85527	2	1			187096	-101569		-101569	0
TRUE	A	1	1	0	0	884	4	983	481	69.36	8.544	9.642	91.36	102781	5	5			224865	-122084		-122084	0
TRUE	A	1	1	0	0	886	19	654	638	100.4	9.488	13.13	91.25	148556	51	33			325497	-176941		-176941	0
TRUE	A	1	1	0	0	660	17	1018	965	62.09	7.564	9.591	91.21	91851	62	38			201296	-109445		-109445	0
TRUE	A	1	1	0	0	825	19	36	657	106.4	9.982	13.52	91.16	157344	43	34			344949	-187605		-187605	0
TRUE	A	1	1	0	0	761	7	665	186	76.7	8.145	11.1	91.1	113333	17	12			248661	-135328		-135328	0
TRUE	A	1	1	0	0	722	30	1282	878	54.44	6.899	9.106	91.07	80419	88	60			176494	-96075.5		-96075.5	0
TRUE	A	1	1	0	0	842	8	1211	384	125.2	10.94	14.26	91.06	184853	28	17			405898	-221045		-221045	0
TRUE	A	1	1	0	0	717	4	583	85	142.3	10.9	15.49	90.91	209810	10	6			461337	-251527		-251527	0
TRUE	A	1	1	0	0	640	10	90	951	71.03	8.687	9.889	90.87	104685	36	24			230279	-125594		-125594	0
TRUE	A	1	1	0	0	723	25	791	631	74.05	8.442	11.32	90.81	109066	44	35			240070	-131004		-131004	0
TRUE	A	1	1	0	0	761	30	613	811	83.11	8.145	11.45	90.76	122340	82	59			269443	-147103		-147103	0
TRUE	A	1	1	0	0	718	14	317	937	67.82	8.22	10.3	90.73	99808	50	30			219872	-120064		-120064	0
TRUE	A	1	1	0	0	655	10	940	377	61.41	7.11	10.13	90.72	90358	32	23			199091	-108733		-108733	0
TRUE	A	1	1	0	0	823	23	127	675	66.65	8.428	9.735	90.7	98042	50	41			216079	-118037		-118037	0
TRUE	A	1	1	0	0	703	10	802	270	93.78	9.238	12.33	90.69	137937	24	19			304035	-166098		-166098	0
TRUE	A	1	1	0	0	889	11	438	434	72.69	7.946	10.88	90.69	106921	42	22			235661	-128740		-128740	0
TRUE	A	1	1	0	0	761	11	947	247	76.76	8.19	11.07	90.69	112903	24	18			248856	-135953		-135953	0
TRUE	A	1	1	0	0	783	4	442	579	101.3	9.423	12.37	90.67	148963	19	8			328415	-179452		-179452	0
TRUE	A	1	1	0	0	656	14	1147	910	62.58	7.332	9.439	90.64	92002	64	42			202884	-110882		-110882	0
TRUE	A	1	1	0	0	828	9	526	511	67.82	8.008	10.21	90.63	99688	40	24			219872	-120184		-120184	0
TRUE	A	1	1	0	0	719	20	125	961	78.67	8.428	11.35	90.59	115598	71	48			255048	-139450		-139450	0
TRUE	A	1	1	0	0	843	6	392	178	93.04	9.062	12.5	90.57	136671	14	14			301636	-164965		-164965	0
TRUE	A	1	1	0	0	698	23	837	801	100.1	9.488	12.57	90.54	147035	80	56			324524	-177489		-177489	0
TRUE	A	1	1	0	0	779	14	370	778	79.91	8.145	11.49	90.35	117095	66	38			259068	-141973		-141973	0
TRUE	A	1	1	0	0	890	13	871	448	60.73	7.466	9.553	90.31	88957	37	24			196887	-107930		-107930	0
TRUE	A	1	1	0	0	827	4	745	105	50.25	6.475	9.238	90.28	73576	11	7			162910	-89334.5		-89334.5	0
TRUE	A	1	1	0	0	636	4	235	622	62.7	7.564	9.997	90.27	91800	19	14			203273	-111473		-111473	0
TRUE	A	1	1	0	0	763	4	308	167	50.62	6.681	9.025	90.24	74087	9	6			164110	-90023		-90023	0
TRUE	A	1	1	0	0	700	19	1041	653	82.5	8.457	11.55	90.21	120695	46	30			267465	-146770		-146770	0
TRUE	A	1	1	0	0	824	22	264	888	86.87	9.117	11.37	90.19	127077	65	42			281633	-154556		-154556	0
TRUE	A	1	1	0	0	822	9	1131	280	61.1	7.449	9.591	90.11	89303	9	9			198086	-108783		-108783	0
TRUE	A	1	1	0	0	822	11	1259	434	59.68	7.162	10.01	90.04	87156	11	11			193483	-106327		-106327	0
TRUE	A	1	1	0	0	845	7	235	273	69.61	7.961	10.85	90.03	101649	15	11			225676	-124027		-124027	0
TRUE	A	1	1	0	0	826	30	863	996	71.89	8.145	10.57	90.02	104963	68	54			233067	-128104		-128104	0
TRUE	A	1	1	0	0	722	2	171	28	58.39	7.058	9.684	90.01	85239	3	2			189300	-104061		-104061	0
TRUE	A	1	1	0	0	843	14	424	280	85.76	9.117	10.95	90.01	125202	29	29			278034	-152832		-152832	0
TRUE	A	1	1	0	0	760	4	576	188	54.75	6.953	9.062	89.75	79696	17	12			177500	-97803.5		-97803.5	0
TRUE	A	1	1	0	0	825	14	804	435	83.73	8.573	12.04	89.73	121858	28	22			271453	-149595		-149595	0
TRUE	A	1	1	0	0	843	3	1095	137	59.25	7.466	9.507	89.67	86176	9	9			192088	-105912		-105912	0
TRUE	A	1	1	0	0	889	15	548	566	91.5	9.157	12.13	89.61	132974	50	28			296643	-163669		-163669	0
TRUE	A	1	1	0	0	718	2	578	71	50.31	6.917	8.842	89.58	73096	6	3			163105	-90009		-90009	0
TRUE	A	1	1	0	0	780	16	213	807	75.22	7.961	10.48	89.54	109241	53	29			243863	-134622		-134622	0
TRUE	A	1	1	0	0	841	9	151	698	54.75	6.899	9.37	89.53	79506	70	26			177500	-97993.5		-97993.5	0
TRUE	A	1	1	0	0	704	5	437	459	71.83	7.946	11.03	89.48	104248	41	20			232873	-128625		-128625	0
TRUE	A	1	1	0	0	784	5	104	388	53.89	7.023	9.556	89.38	78119	19	9			174711	-96592.4		-96592.4	0
TRUE	A	1	1	0	0	826	19	1035	732	62.03	7.332	9.823	89.31	89848	52	38			201101	-111253		-111253	0
TRUE	A	1	1	0	0	780	2	31	71	52.65	6.663	9.038	89.16	76143	6	2			170691	-94548.3		-94548.3	0
TRUE	A	1	1	0	0	823	19	21	581	51.67	7.023	8.493	89.13	74693	43	36			167514	-92821.1		-92821.1	0
TRUE	A	1	1	0	0	761	22	1219	549	117.8	10.37	14.48	89.11	170290	54	41			381908	-211618		-211618	0
TRUE	A	1	1	0	0	886	21	947	647	55.74	7.564	8.551	89.1	80548	54	35			180709	-100161		-100161	0
TRUE	A	1	1	0	0	826	6	222	340	53.95	6.663	9.217	89.09	77953	22	13			174906	-96952.9		-96952.9	0
TRUE	A	1	1	0	0	723	1	651	78	51.54	7.023	9.025	89.03	74431	4	3			167093	-92661.7		-92661.7	0
TRUE	A	1	1	0	0	825	17	1169	568	55.31	7.162	8.457	89.02	79849	35	28			179315	-99466		-99466	0
TRUE	A	1	1	0	0	704	4	76	458	79.17	8.486	11	89.01	114285	40	19			256669	-142384		-142384	0
TRUE	A	1	1	0	0	825	16	802	495	72.14	7.946	10.48	88.97	104097	31	25			233878	-129781		-129781	0
TRUE	A	1	1	0	0	698	27	1228	880	63.75	7.449	9.735	88.9	91918	90	62			206678	-114760		-114760	0
TRUE	A	1	1	0	0	719	16	544	744	69.36	7.725	10.94	88.89	99996	62	41			224865	-124869		-124869	0
TRUE	A	1	1	0	0	889	17	590	630	86.56	9.157	11.78	88.88	124787	55	31			280628	-155841		-155841	0
TRUE	A	1	1	0	0	659	4	114	421	68.44	8.023	10.01	88.87	98651	29	15			221882	-123231		-123231	0
TRUE	A	1	1	0	0	843	5	156	171	68.68	7.449	10.22	88.86	98991	13	13			222661	-123670		-123670	0
TRUE	A	1	1	0	0	660	16	1279	855	136.3	10.44	14.55	88.83	196305	55	36			441885	-245580		-245580	0
TRUE	A	1	1	0	0	823	21	900	639	78.36	8.428	11.84	88.82	112890	46	38			254043	-141153		-141153	0
TRUE	A	1	1	0	0	784	12	955	734	62.27	7.383	9.585	88.78	89667	55	31			201879	-112212		-112212	0
TRUE	A	1	1	0	0	885	13	220	403	54.2	6.917	9.782	88.73	77990	25	18			175716	-97726.4		-97726.4	0
TRUE	A	1	1	0	0	718	6	194	547	61.53	7.515	9.347	88.49	88308	27	13			199480	-111172		-111172	0
TRUE	A	1	1	0	0	701	10	673	890	109.4	9.591	13.24	88.42	156862	46	27			354675	-197813		-197813	0
TRUE	A	1	1	0	0	722	6	1253	80	76.52	8.457	10.66	88.39	109691	13	11			248078	-138387		-138387	0
TRUE	A	1	1	0	0	718	16	198	984	62.09	7.449	9.839	88.38	89001	54	32			201296	-112295		-112295	0
TRUE	A	1	1	0	0	828	3	635	176	88.66	9.13	12.34	88.38	127091	10	5			287436	-160345		-160345	0
TRUE	A	1	1	0	0	761	32	908	860	71.27	7.852	11.1	88.34	102126	87	62			231057	-128931		-128931	0
TRUE	A	1	1	0	0	762	5	87	835	69.12	7.852	10.36	88.29	98976	15	10			224087	-125111		-125111	0
TRUE	A	1	1	0	0	766	3	429	293	68.44	7.852	10.13	88.18	97883	20	8			221882	-123999		-123999	0
TRUE	A	1	1	0	0	660	3	937	134	89.22	8.486	11.78	88.17	127589	11	8			289251	-161662		-161662	0
TRUE	A	1	1	0	0	763	5	819	373	68.07	8.22	10.38	88.17	97343	26	13			220683	-123340		-123340	0
TRUE	A	1	1	0	0	717	20	223	388	197.1	13.12	17.93	88.15	281733	36	26			638998	-357265		-357265	0
TRUE	A	1	1	0	0	722	32	351	903	70.23	7.773	11.03	88.15	100401	91	63			227686	-127285		-127285	0
TRUE	A	1	1	0	0	824	25	889	948	62.77	7.773	10.06	88.15	89732	73	47			203500	-113768		-113768	0
TRUE	A	1	1	0	0	699	5	234	255	68.62	7.946	10.01	88.12	98080	22	13			222466	-124386		-124386	0
TRUE	A	1	1	0	0	722	15	184	273	58.63	7.162	10.13	88.1	83784	41	26			190078	-106294		-106294	0
TRUE	A	1	1	0	0	637	5	1163	129	96	9.982	11.8	88.05	137086	13	8			311232	-174146		-174146	0
TRUE	A	1	1	0	0	886	18	257	635	113.8	10.53	12.95	88.04	162518	50	32			368940	-206422		-206422	0
TRUE	A	1	1	0	0	717	13	246	218	77.69	8.145	11.34	88.02	110908	23	17			251871	-140963		-140963	0
TRUE	A	1	1	0	0	824	7	20	522	78.43	8.145	11.58	87.99	111924	33	18			254270	-142346		-142346	0
TRUE	A	1	1	0	0	699	14	414	511	93.53	9.117	12.95	87.98	133473	43	31			303224	-169751		-169751	0
TRUE	A	1	1	0	0	640	2	1331	503	65.42	7.466	10.48	87.87	93233	17	10			212092	-118859		-118859	0
TRUE	A	1	1	0	0	890	17	532	578	201.2	13	17.89	87.8	286578	52	34			652290	-365712		-365712	0
TRUE	A	1	1	0	0	842	9	457	432	67.64	7.852	10.88	87.7	96212	34	20			219289	-123077		-123077	0
TRUE	A	1	1	0	0	784	16	442	870	50.43	6.917	8.779	87.63	71679	65	38			163494	-91815.1		-91815.1	0
TRUE	A	1	1	0	0	843	9	297	223	74.73	8.023	10.69	87.61	106178	22	22			242275	-136097		-136097	0
TRUE	A	1	1	0	0	827	25	1099	793	55.8	7.231	9.735	87.59	79267	74	52			180904	-101637		-101637	0
TRUE	A	1	1	0	0	889	21	793	778	68.13	8.22	9.591	87.48	96670	63	37			220877	-124207		-124207	0
TRUE	A	1	1	0	0	841	18	22	916	81.88	9.488	10.24	87.44	116123	87	41			265455	-149332		-149332	0
TRUE	A	1	1	0	0	636	3	1109	568	106.2	9.857	12.95	87.42	150618	15	12			344300	-193682		-193682	0
TRUE	A	1	1	0	0	660	2	1151	33	55.98	6.899	9.684	87.4	79359	5	4			181487	-102128		-102128	0
TRUE	A	1	1	0	0	719	18	424	834	95.07	9.488	12.08	87.39	134761	66	44			308217	-173456		-173456	0
TRUE	A	1	1	0	0	824	24	170	898	65.11	7.58	10.52	87.38	92271	68	45			211087	-118816		-118816	0
TRUE	A	1	1	0	0	717	12	749	213	84.04	9.13	11.13	87.28	118966	22	16			272458	-153492		-153492	0
TRUE	A	1	1	0	0	824	16	1238	732	89.71	9.157	12.22	87.22	126903	52	32			290840	-163937		-163937	0
TRUE	A	1	1	0	0	825	20	804	766	76.15	8.145	11.55	87.06	107516	52	41			246878	-139362		-139362	0
TRUE	A	1	1	0	0	723	4	217	135	54.32	7.383	8.719	87.04	76684	8	6			176105	-99421.4		-99421.4	0
TRUE	A	1	1	0	0	823	17	152	573	65.85	7.466	10.23	87.02	92934	41	34			213486	-120552		-120552	0
TRUE	A	1	1	0	0	723	15	909	452	86.32	9.117	11.25	86.89	121650	30	22			279849	-158199		-158199	0
TRUE	A	1	1	0	0	702	21	199	986	120.6	10.33	13.94	86.83	169835	79	48			390985	-221150		-221150	0
TRUE	A	1	1	0	0	656	20	1132	1001	66.65	7.466	10.37	86.74	93771	72	49			216079	-122308		-122308	0
TRUE	A	1	1	0	0	785	16	999	540	85.27	8.884	11.58	86.73	119944	30	21			276445	-156501		-156501	0
TRUE	A	1	1	0	0	827	3	1216	101	57.77	7.71	8.863	86.69	81224	10	6			187290	-106066		-106066	0
TRUE	A	1	1	0	0	720	8	158	722	55.74	7.058	8.915	86.64	78323	40	28			180709	-102386		-102386	0
TRUE	A	1	1	0	0	760	6	316	208	60.61	7.162	10.18	86.62	85145	19	14			196498	-111353		-111353	0
TRUE	A	1	1	0	0	827	17	1190	548	71.27	7.961	10.24	86.6	100114	48	32			231057	-130943		-130943	0
TRUE	A	1	1	0	0	702	20	84	957	68.01	8.145	9.982	86.59	95513	75	44			220488	-124975		-124975	0
TRUE	A	1	1	0	0	723	13	1255	387	53.09	7.058	8.328	86.56	74532	25	20			172118	-97585.8		-97585.8	0
TRUE	A	1	1	0	0	761	12	410	255	63.51	7.466	10.26	86.49	89085	26	19			205899	-116814		-116814	0
TRUE	A	1	1	0	0	779	1	428	23	70.84	7.946	10.18	86.43	99305	2	1			229663	-130358		-130358	0
TRUE	A	1	1	0	0	765	9	1228	437	61.53	7.515	9.228	86.42	86248	28	15			199480	-113232		-113232	0
TRUE	A	1	1	0	0	761	9	530	216	79.78	8.325	11.86	86.32	111701	21	16			258647	-146946		-146946	0
TRUE	A	1	1	0	0	655	16	875	500	65.66	7.466	10.01	86.2	91802	44	33			212870	-121068		-121068	0
TRUE	A	1	1	0	0	762	2	77	442	79.54	8.145	11.07	86.15	111137	6	5			257869	-146732		-146732	0
TRUE	A	1	1	0	0	761	24	27	625	70.6	8.442	10.5	86.13	98622	60	44			228885	-130263		-130263	0
TRUE	A	1	1	0	0	824	27	97	978	53.15	7.058	9.241	86.07	74193	76	49			172312	-98119.3		-98119.3	0
TRUE	A	1	1	0	0	766	5	448	427	99.88	9.277	12.89	85.88	139119	31	11			323811	-184692		-184692	0
TRUE	A	1	1	0	0	637	4	939	106	61.29	7.564	9.738	85.84	85325	11	7			198702	-113377		-113377	0
TRUE	A	1	1	0	0	845	14	122	917	96.43	9.642	12.21	85.82	134217	27	19			312626	-178409		-178409	0
TRUE	A	1	1	0	0	889	5	561	298	93.29	9.795	11.17	85.82	129839	29	14			302446	-172607		-172607	0
TRUE	A	1	1	0	0	823	1	1175	33	60.85	7.71	9.35	85.79	84674	1	1			197276	-112602		-112602	0
TRUE	A	1	1	0	0	845	5	777	83	87.55	9.238	10.93	85.77	121794	8	6			283837	-162043		-162043	0
TRUE	A	1	1	0	0	845	12	235	881	131.6	10.93	14.57	85.75	182986	24	17			426647	-243661		-243661	0
TRUE	A	1	1	0	0	780	10	907	544	110.9	9.994	14.08	85.7	154083	41	21			359538	-205455		-205455	0
TRUE	A	1	1	0	0	823	27	820	773	67.76	8.084	9.857	85.69	94174	55	45			219678	-125504		-125504	0
TRUE	A	1	1	0	0	700	1	896	24	106.8	9.795	13.42	85.65	148346	1	1			346246	-197900		-197900	0
TRUE	A	1	1	0	0	698	32	487	976	75.65	8.544	10.26	85.64	105080	104	74			245257	-140177		-140177	0
TRUE	A	1	1	0	0	886	24	453	741	117.8	10.93	13.53	85.55	163398	60	39			381908	-218510		-218510	0
TRUE	A	1	1	0	0	889	26	908	861	74.11	8.442	10.24	85.49	102764	72	45			240265	-137501		-137501	0
TRUE	A	1	1	0	0	826	14	1219	505	69.42	7.946	10.68	85.46	96230	34	25			225060	-128830		-128830	0
TRUE	A	1	1	0	0	761	18	67	428	50.68	6.532	9.241	85.45	70239	41	32			164305	-94065.6		-94065.6	0
TRUE	A	1	1	0	0	780	23	1251	968	51.17	6.917	8.779	85.38	70864	69	42			165893	-95029.1		-95029.1	0
TRUE	A	1	1	0	0	842	29	1070	944	52.78	6.953	9.241	85.22	72951	88	59			171113	-98161.8		-98161.8	0
TRUE	A	1	1	0	0	825	22	121	816	90.57	9.331	11.94	85.13	125049	55	43			293628	-168579		-168579	0
TRUE	A	1	1	0	0	642	13	1333	684	68.68	8.442	9.982	85.12	94820	58	35			222661	-127841		-127841	0
TRUE	A	1	1	0	0	642	16	909	768	54.38	6.953	9.517	85.08	75037	66	42			176300	-101263		-101263	0
TRUE	A	1	1	0	0	889	14	1299	518	74.6	7.946	10.9	84.93	102765	48	26			241853	-139088		-139088	0
TRUE	A	1	1	0	0	723	3	78	131	77.5	8.22	10.85	84.89	106709	7	5			251255	-144546		-144546	0
TRUE	A	1	1	0	0	890	24	289	846	94.09	9.591	11.5	84.77	129364	78	54			305040	-175676		-175676	0
TRUE	A	1	1	0	0	823	18	532	574	80.09	8.994	10.91	84.76	110107	42	35			259652	-149545		-149545	0
TRUE	A	1	1	0	0	886	31	906	849	88.29	9.13	12.04	84.7	121288	70	47			286236	-164948		-164948	0
TRUE	A	1	1	0	0	785	4	855	202	67.21	8.325	9.585	84.67	92288	12	6			217895	-125607		-125607	0
TRUE	A	1	1	0	0	779	16	1327	930	68.25	8.145	10.42	84.66	93715	78	45			221266	-127552		-127552	0
TRUE	A	1	1	0	0	719	23	225	905	108.3	10.23	12.85	84.59	148533	77	51			351109	-202576		-202576	0
TRUE	A	1	1	0	0	842	26	711	909	106.6	9.591	13.16	84.48	146069	83	54			345597	-199528		-199528	0
TRUE	A	1	1	0	0	657	10	831	833	50.8	6.953	8.705	84.44	69579	48	27			164694	-95114.6		-95114.6	0
TRUE	A	1	1	0	0	719	22	686	989	57.22	6.917	9.795	84.38	78300	74	50			185507	-107207		-107207	0
TRUE	A	1	1	0	0	823	16	871	566	59.31	7.466	9.214	84.37	81165	40	33			192283	-111118		-111118	0
TRUE	A	1	1	0	0	886	30	419	856	142.1	11.26	15.68	84.31	194254	69	46			460688	-266434		-266434	0
TRUE	A	1	1	0	0	889	16	747	602	115.4	10.33	13.5	84.27	157758	53	30			374127	-216369		-216369	0
TRUE	A	1	1	0	0	842	21	48	771	56.91	7.383	9.028	84.2	77715	66	43			184502	-106787		-106787	0
TRUE	A	1	1	0	0	886	17	1193	630	67.08	8.457	9.504	84.08	91480	49	31			217473	-125993		-125993	0
TRUE	A	1	1	0	0	828	13	22	740	107.6	9.857	14.06	84.02	146615	59	37			348839	-202224		-202224	0
TRUE	A	1	1	0	0	843	13	947	272	58.57	7.449	9.062	84.02	79817	28	28			189884	-110067		-110067	0
TRUE	A	1	1	0	0	843	1	1098	19	68.99	7.466	10.42	84.01	94007	1	1			223666	-129659		-129659	0
TRUE	A	1	1	0	0	842	16	144	546	109.7	9.945	13.59	84	149441	48	30			355647	-206206		-206206	0
TRUE	A	1	1	0	0	842	5	683	285	106	9.591	13.67	83.89	144206	20	11			343652	-199446		-199446	0
TRUE	A	1	1	0	0	702	16	66	745	73.56	8.084	10.69	83.82	99999	62	36			238482	-138483		-138483	0
TRUE	A	1	1	0	0	886	23	1020	719	60.55	7.383	9.517	83.8	82295	59	38			196303	-114008		-114008	0
TRUE	A	1	1	0	0	718	8	325	731	53.02	7.383	8.457	83.71	71992	36	19			171891	-99898.8		-99898.8	0
TRUE	A	1	1	0	0	722	34	785	1001	61.1	7.162	9.735	83.69	82939	102	68			198086	-115147		-115147	0
TRUE	A	1	1	0	0	764	3	116	212	63.94	8.023	9.488	83.62	86711	7	3			207293	-120582		-120582	0
TRUE	A	1	1	0	0	761	29	724	786	111.8	9.591	12.61	83.6	151649	78	56			362456	-210807		-210807	0
TRUE	A	1	1	0	0	719	17	372	809	98.34	9.857	12.53	83.51	133193	64	43			318818	-185625		-185625	0
TRUE	A	1	1	0	0	655	20	30	665	74.48	8.842	9.798	83.48	100840	62	49			241464	-140624		-140624	0
TRUE	A	1	1	0	0	886	26	948	796	97.29	9.757	11.43	83.42	131630	64	42			315414	-183784		-183784	0
TRUE	A	1	1	0	0	841	16	274	880	64.74	7.058	9.455	83.41	87582	82	37			209887	-122305		-122305	0
TRUE	A	1	1	0	0	698	11	1153	480	51.98	7.162	8.475	83.4	70306	51	31			168519	-98213.2		-98213.2	0
TRUE	A	1	1	0	0	823	29	1098	835	67.82	7.946	10.61	83.39	91729	57	47			219872	-128143		-128143	0
TRUE	A	1	1	0	0	889	23	751	838	72.82	7.961	11.06	83.38	98468	67	41			236082	-137614		-137614	0
TRUE	A	1	1	0	0	785	20	1204	935	60.79	7.332	9.553	83.32	82156	44	29			197081	-114925		-114925	0
TRUE	A	1	1	0	0	760	18	723	741	68.13	8.023	10.02	83.24	91975	61	41			220877	-128902		-128902	0
TRUE	A	1	1	0	0	890	8	693	237	114.9	11.16	12.82	83.17	154937	21	13			372506	-217569		-217569	0
TRUE	A	1	1	0	0	761	26	188	692	72.63	7.946	11.07	83.14	97942	64	47			235466	-137524		-137524	0
TRUE	A	1	1	0	0	823	11	168	357	55.74	7.162	8.953	83.14	75160	23	19			180709	-105549		-105549	0
TRUE	A	1	1	0	0	889	19	905	762	117.8	10.89	13.07	83.11	158740	61	35			381908	-223168		-223168	0
TRUE	A	1	1	0	0	842	15	1028	500	129.3	10.53	14.41	83.09	174246	44	27			419191	-244945		-244945	0
TRUE	A	1	1	0	0	704	1	248	34	54.75	7.023	9.13	83.02	73721	1	1			177500	-103778		-103778	0
TRUE	A	1	1	0	0	765	1	966	78	93.78	9.37	11.93	83.01	126258	7	4			304035	-177777		-177777	0
TRUE	A	1	1	0	0	700	21	137	757	111.8	9.54	12.96	82.96	150486	51	35			362456	-211970		-211970	0
TRUE	A	1	1	0	0	889	9	961	370	75.9	8.442	11.45	82.91	102063	36	18			246068	-144005		-144005	0
TRUE	A	1	1	0	0	717	5	278	95	125.2	10.97	13.85	82.88	168337	11	7			405898	-237561		-237561	0
TRUE	A	1	1	0	0	845	10	72	792	126.4	10.53	14.75	82.85	169843	22	15			409789	-239946		-239946	0
TRUE	A	1	1	0	0	721	5	639	564	54.57	6.953	9.582	82.79	73272	34	15			176916	-103644		-103644	0
TRUE	A	1	1	0	0	885	19	954	983	71.77	8.145	10.21	82.79	96366	50	27			232678	-136312		-136312	0
TRUE	A	1	1	0	0	824	17	211	763	57.96	7.515	9.16	82.78	77810	54	34			187906	-110096		-110096	0
TRUE	A	1	1	0	0	828	16	929	916	56.11	7.466	8.942	82.74	75290	73	47			181909	-106619		-106619	0
TRUE	A	1	1	0	0	636	2	419	504	81.88	8.501	11.45	82.73	109869	11	10			265455	-155586		-155586	0
TRUE	A	1	1	0	0	704	17	677	859	95.51	9.157	11.99	82.72	128129	74	39			309643	-181514		-181514	0
TRUE	A	1	1	0	0	720	4	1297	322	63.26	7.58	10.29	82.71	84860	22	15			205089	-120229		-120229	0
TRUE	A	1	1	0	0	824	9	120	600	84.78	8.687	11.58	82.7	113717	40	23			274857	-161140		-161140	0
TRUE	A	1	1	0	0	722	27	786	810	57.65	7.162	10.06	82.69	77317	79	54			186901	-109584		-109584	0
TRUE	A	1	1	0	0	823	12	293	377	85.09	8.953	11.06	82.68	114101	25	21			275862	-161761		-161761	0
TRUE	A	1	1	0	0	718	4	734	226	81.14	8.687	11.16	82.64	108757	13	7			263056	-154299		-154299	0
TRUE	A	1	1	0	0	766	11	547	911	89.03	9.436	11.52	82.58	119251	66	35			288635	-169384		-169384	0
TRUE	A	1	1	0	0	822	5	1131	182	64.06	7.597	10.4	82.56	85779	5	5			207683	-121904		-121904	0
TRUE	A	1	1	0	0	886	6	562	184	67.14	7.71	10.44	82.55	89892	15	11			217668	-127776		-127776	0
TRUE	A	1	1	0	0	722	31	125	887	77.87	8.457	11.84	82.53	104235	89	61			252455	-148220		-148220	0
TRUE	A	1	1	0	0	842	13	1122	484	103.7	9.591	12.57	82.53	138812	41	24			336195	-197383		-197383	0
TRUE	A	1	1	0	0	722	16	1284	301	89.65	9.117	12.17	82.53	119994	44	28			290645	-170651		-170651	0
TRUE	A	1	1	0	0	766	6	366	557	114	10.33	12.82	82.5	152538	38	14			369588	-217050		-217050	0
TRUE	A	1	1	0	0	641	3	1000	231	60.36	7.383	10.01	82.5	80764	9	5			195687	-114923		-114923	0
TRUE	A	1	1	0	0	655	23	1151	734	65.42	7.449	10.47	82.49	87525	67	54			212092	-124567		-124567	0
TRUE	A	1	1	0	0	886	16	1326	633	103	10.13	12.26	82.46	137795	48	30			333926	-196131		-196131	0
TRUE	A	1	1	0	0	890	16	436	568	129	10.99	15	82.37	172390	50	32			418218	-245828		-245828	0
TRUE	A	1	1	0	0	783	5	164	624	55	6.953	9.585	82.25	73371	22	10			178310	-104939		-104939	0
TRUE	A	1	1	0	0	642	6	1070	259	95.07	9.488	12.53	82.19	126744	21	13			308217	-181473		-181473	0
TRUE	A	1	1	0	0	761	10	676	233	94.77	9.117	12.59	82.16	126287	23	17			307244	-180957		-180957	0
TRUE	A	1	1	0	0	845	9	406	359	58.02	7.332	9.271	82.15	77303	19	14			188101	-110798		-110798	0
TRUE	A	1	1	0	0	721	3	178	371	61.1	7.466	10.06	82.09	81351	21	8			198086	-116735		-116735	0
TRUE	A	1	1	0	0	765	3	1130	142	56.42	6.953	9.594	82.08	75107	14	8			182914	-107807		-107807	0
TRUE	A	1	1	0	0	886	15	1121	585	82.37	8.842	11.4	82.05	109616	47	29			267044	-157428		-157428	0
TRUE	A	1	1	0	0	761	2	247	83	83.73	8.673	11.45	81.98	111328	6	3			271453	-160125		-160125	0
TRUE	A	1	1	0	0	781	3	1264	272	79.54	8.457	11.52	81.96	105732	22	16			257869	-152137		-152137	0
TRUE	A	1	1	0	0	723	21	1253	571	93.9	9.157	12.71	81.81	124597	39	31			304424	-179827		-179827	0
TRUE	A	1	1	0	0	637	8	343	213	81.45	8.145	11.02	81.77	108017	22	12			264061	-156044		-156044	0
TRUE	A	1	1	0	0	890	3	1008	89	63.2	7.466	9.757	81.75	83791	7	4			204894	-121103		-121103	0
TRUE	A	1	1	0	0	889	10	636	378	82.06	8.687	10.94	81.74	108797	37	19			266039	-157242		-157242	0
TRUE	A	1	1	0	0	842	11	362	458	62.95	7.725	9.585	81.72	83441	38	22			204084	-120643		-120643	0
TRUE	A	1	1	0	0	823	5	297	119	60.18	7.466	10.02	81.55	79589	9	7			195104	-115515		-115515	0
TRUE	A	1	1	0	0	657	7	1132	674	76.88	8.544	10.08	81.51	101641	40	23			249245	-147604		-147604	0
TRUE	A	1	1	0	0	780	19	161	874	78.98	8.325	11.48	81.49	104389	61	35			256053	-151664		-151664	0
TRUE	A	1	1	0	0	885	11	1221	345	92.61	9.553	12.27	81.47	122371	22	16			300242	-177871		-177871	0
TRUE	A	1	1	0	0	822	10	1161	339	65.17	7.564	10.14	81.46	86102	10	10			211281	-125179		-125179	0
TRUE	A	1	1	0	0	823	13	1337	437	73.68	7.961	11.1	81.44	97318	32	27			238871	-141553		-141553	0
TRUE	A	1	1	0	0	826	25	672	880	70.6	8.325	10.78	81.43	93235	62	48			228885	-135650		-135650	0
TRUE	A	1	1	0	0	722	13	1079	256	52.78	6.97	8.953	81.33	69621	38	24			171113	-101492		-101492	0
TRUE	A	1	1	0	0	889	4	584	242	91.44	9.553	11.22	81.28	120534	23	11			296448	-175914		-175914	0
TRUE	A	1	1	0	0	761	21	1254	473	66.77	8.023	9.848	81.25	87996	46	36			216468	-128472		-128472	0
TRUE	A	1	1	0	0	783	10	313	851	99.02	10.06	11.77	81.25	130486	38	19			321023	-190537		-190537	0
TRUE	A	1	1	0	0	723	10	27	326	98.9	9.857	12.07	81.23	130291	21	16			320634	-190343		-190343	0
TRUE	A	1	1	0	0	718	1	668	29	82.37	9.331	10.78	81.16	108436	1	1			267044	-158608		-158608	0
TRUE	A	1	1	0	0	717	6	707	125	110.1	10.9	11.96	81.14	144917	13	9			356944	-212027		-212027	0
TRUE	A	1	1	0	0	886	38	94	991	69.79	8.008	10.48	81.13	91840	84	57			226259	-134419		-134419	0
TRUE	A	1	1	0	0	824	8	191	576	95.81	9.13	12.42	81.11	126046	36	20			310616	-184570		-184570	0
TRUE	A	1	1	0	0	886	20	136	658	268.5	16.44	21.68	81.09	353147	52	34			870477	-517330		-517330	0
TRUE	A	1	1	0	0	720	7	182	634	100.2	9.117	12.88	81.03	131681	38	26			324848	-193167		-193167	0
TRUE	A	1	1	0	0	785	2	642	86	75.65	8.023	10.69	81	99388	8	4			245257	-145869		-145869	0
TRUE	A	1	1	0	0	824	3	1294	204	82.87	8.19	11.49	80.92	108752	17	9			268665	-159913		-159913	0
TRUE	A	1	1	0	0	637	6	1216	159	69.05	7.757	10.34	80.9	90611	16	9			223860	-133249		-133249	0
TRUE	A	1	1	0	0	761	5	110	157	58.94	6.899	9.455	80.87	77316	15	10			191083	-113767		-113767	0
TRUE	A	1	1	0	0	846	1	1146	20	58.26	7.515	9.271	80.8	76352	1	1			188879	-112527		-112527	0
TRUE	A	1	1	0	0	823	10	1331	356	72.38	7.852	10.75	80.68	94723	22	18			234656	-139933		-139933	0
TRUE	A	1	1	0	0	825	27	472	890	74.97	8.457	10.43	80.65	98072	66	52			243053	-144981		-144981	0
TRUE	A	1	1	0	0	845	6	197	181	60.85	7.231	10.13	80.62	79567	11	7			197276	-117709		-117709	0
TRUE	A	1	1	0	0	783	7	235	743	103.5	9.832	12.27	80.61	135352	29	15			335547	-200195		-200195	0
TRUE	A	1	1	0	0	824	5	1174	477	56.23	6.97	9.481	80.59	73502	28	15			182298	-108796		-108796	0
TRUE	A	1	1	0	0	889	22	1167	806	52.47	7.162	8.325	80.58	68572	66	40			170108	-101536		-101536	0
TRUE	A	1	1	0	0	886	14	321	547	136.7	11.63	14.8	80.54	178561	41	26			443181	-264620		-264620	0
TRUE	A	1	1	0	0	785	13	1237	470	69.12	8.265	10.27	80.53	90277	26	18			224087	-133810		-133810	0
TRUE	A	1	1	0	0	717	33	151	609	73.86	8.265	10.78	80.53	96470	59	46			239454	-142984		-142984	0
TRUE	A	1	1	0	0	825	10	1071	282	50.13	7.11	8.402	80.52	65465	17	13			162521	-97056.5		-97056.5	0
TRUE	A	1	1	0	0	783	3	460	534	119.4	10.56	14.7	80.5	155919	14	5			387095	-231176		-231176	0
TRUE	A	1	1	0	0	720	11	412	917	108.5	9.795	13.42	80.48	141642	56	35			351757	-210115		-210115	0
TRUE	A	1	1	0	0	700	22	608	844	58.26	7.466	8.807	80.43	76006	60	43			188879	-112873		-112873	0
TRUE	A	1	1	0	0	842	31	560	969	135.3	11.1	15.5	80.42	176444	91	62			438643	-262199		-262199	0
TRUE	A	1	1	0	0	785	18	1246	758	68.25	8.084	10.19	80.4	88999	38	25			221266	-132268		-132268	0
TRUE	A	1	1	0	0	784	17	151	929	91.5	9.553	11.22	80.32	119195	69	41			296643	-177448		-177448	0
TRUE	A	1	1	0	0	785	6	1340	340	60.48	7.773	9.37	80.31	78782	18	11			196076	-117294		-117294	0
TRUE	A	1	1	0	0	826	11	1313	432	57.59	7.466	9.137	80.22	74930	29	20			186707	-111777		-111777	0
TRUE	A	1	1	0	0	698	29	103	922	82.13	8.486	11.8	80.16	106767	94	66			266265	-159498		-159498	0
TRUE	A	1	1	0	0	785	17	1182	753	81.51	8.786	11.49	80.15	105962	37	24			264255	-158293		-158293	0
TRUE	A	1	1	0	0	886	11	105	435	134.5	11.1	14.65	80.13	174853	30	22			436049	-261196		-261196	0
TRUE	A	1	1	0	0	784	14	161	840	72.57	8.145	10.11	80.13	94311	61	35			235272	-140961		-140961	0
TRUE	A	1	1	0	0	698	31	290	947	79.47	8.486	10.72	80.11	103263	99	71			257642	-154379		-154379	0
TRUE	A	1	1	0	0	890	2	361	73	137.1	11.34	14.27	80.06	178054	4	2			444478	-266424		-266424	0
TRUE	A	1	1	0	0	700	25	343	1005	71.46	7.961	10.19	80.05	92778	73	52			231673	-138895		-138895	0
TRUE	A	1	1	0	0	779	12	1249	554	58.7	7.162	9.35	80	76163	51	26			190305	-114142		-114142	0
TRUE	A	1	1	0	0	698	30	380	931	87.55	8.994	11.99	79.97	113560	96	68			283837	-170277		-170277	0
TRUE	A	1	1	0	0	889	2	1060	172	63.01	7.466	9.642	79.96	81719	14	6			204278	-122559		-122559	0
TRUE	A	1	1	0	0	660	4	1055	226	55.74	6.917	9.307	79.95	72279	17	12			180709	-108430		-108430	0
TRUE	A	1	1	0	0	842	17	1228	578	63.63	7.162	9.671	79.95	82512	54	32			206288	-123776		-123776	0
TRUE	A	1	1	0	0	823	25	1299	683	55	6.953	9.36	79.88	71254	52	43			178310	-107056		-107056	0
TRUE	A	1	1	0	0	826	24	1013	858	62.21	6.953	9.757	79.84	80560	61	47			201685	-121125		-121125	0
TRUE	A	1	1	0	0	843	20	1041	530	109.6	10.56	12.48	79.82	141839	50	43			355323	-213484		-213484	0
TRUE	A	1	1	0	0	761	1	813	73	97.54	9.982	12.12	79.81	126252	3	1			316225	-189973		-189973	0
TRUE	A	1	1	0	0	824	4	226	443	78.49	8.573	10.57	79.79	101577	26	14			254465	-152888		-152888	0
TRUE	A	1	1	0	0	842	30	422	958	75.41	8.573	10.88	79.79	97585	89	60			244479	-146894		-146894	0
TRUE	A	1	1	0	0	824	15	1148	731	90.14	8.994	11.94	79.79	116652	51	31			292234	-175582		-175582	0
TRUE	A	1	1	0	0	885	7	1197	202	56.54	6.755	9.106	79.71	73095	13	10			183303	-110208		-110208	0
TRUE	A	1	1	0	0	761	20	1329	444	59.62	7.11	9.507	79.69	77059	43	34			193288	-116229		-116229	0
TRUE	A	1	1	0	0	825	24	1137	817	85.15	8.953	10.7	79.68	110037	57	45			276056	-166019		-166019	0
TRUE	A	1	1	0	0	886	5	113	191	119.2	10.52	14.35	79.65	153965	14	10			386446	-232481		-232481	0
TRUE	A	1	1	0	0	841	1	1000	154	50.62	6.755	8.786	79.64	65386	10	3			164110	-98724		-98724	0
TRUE	A	1	1	0	0	885	10	1108	303	67.7	8.22	9.697	79.61	87410	20	14			219483	-132073		-132073	0
TRUE	A	1	1	0	0	762	1	24	169	60.05	7.58	9.201	79.6	77527	2	2			194682	-117155		-117155	0
TRUE	A	1	1	0	0	723	32	1229	955	62.15	7.332	10.06	79.5	80136	66	51			201490	-121354		-121354	0
TRUE	A	1	1	0	0	844	1	331	16	65.79	7.449	10.61	79.48	84807	2	1			213291	-128484		-128484	0
TRUE	A	1	1	0	0	717	3	316	63	87.61	8.673	11.8	79.45	112892	9	5			284032	-171140		-171140	0
TRUE	A	1	1	0	0	885	12	1128	375	78.36	8.442	10.7	79.38	100897	23	17			254043	-153146		-153146	0
TRUE	A	1	1	0	0	890	26	785	852	58.26	7.332	9.553	79.36	74995	80	56			188879	-113884		-113884	0
TRUE	A	1	1	0	0	841	14	18	863	55.31	7.11	9.488	79.34	71165	80	35			179315	-108150		-108150	0
TRUE	A	1	1	0	0	785	19	1161	857	70.23	8.023	10.3	79.28	90298	43	28			227686	-137388		-137388	0
TRUE	A	1	1	0	0	763	3	312	128	66.77	7.564	10.7	79.24	85816	5	3			216468	-130652		-130652	0
TRUE	A	1	1	0	0	717	36	1310	950	134.5	11.43	14.48	79.17	172748	83	62			436049	-263301		-263301	0
TRUE	A	1	1	0	0	779	18	68	977	85.89	9.062	11.64	79.17	110282	82	48			278455	-168173		-168173	0
TRUE	A	1	1	0	0	889	20	1228	759	61.78	7.466	9.642	79.16	79321	62	36			200291	-120970		-120970	0
TRUE	A	1	1	0	0	717	1	217	35	114.6	9.982	13.71	79.07	146906	5	1			371533	-224627		-224627	0
TRUE	A	1	1	0	0	822	1	1195	66	72.82	8.486	10.37	79.03	93332	1	1			236082	-142750		-142750	0
TRUE	A	1	1	0	0	842	27	423	915	68.75	7.515	10.7	78.96	88035	85	56			222888	-134852		-134852	0
TRUE	A	1	1	0	0	885	9	1321	285	70.1	8.428	9.923	78.95	89771	19	13			227264	-137493		-137493	0
TRUE	A	1	1	0	0	760	3	845	169	55.06	6.681	9.238	78.94	70489	16	11			178505	-108016		-108016	0
TRUE	A	1	1	0	0	890	21	171	797	54.94	7.231	9.713	78.93	70327	73	50			178115	-107788		-107788	0
TRUE	A	1	1	0	0	886	35	53	957	96.74	9.54	11.89	78.88	123767	79	53			313631	-189864		-189864	0
TRUE	A	1	1	0	0	886	22	1236	705	59.62	7.332	10.33	78.88	76278	58	37			193288	-117010		-117010	0
TRUE	A	1	1	0	0	825	30	1255	956	55.12	6.97	9.297	78.79	70436	70	56			178699	-108263		-108263	0
TRUE	A	1	1	0	0	761	27	31	696	65.42	7.597	10.75	78.66	83453	66	49			212092	-128639		-128639	0
TRUE	A	1	1	0	0	824	14	23	697	59.56	7.71	8.817	78.63	75959	49	29			193094	-117135		-117135	0
TRUE	A	1	1	0	0	890	22	1220	805	88.91	8.939	11.52	78.62	113370	74	51			288246	-174876		-174876	0
TRUE	A	1	1	0	0	784	18	276	938	57.16	6.953	9.798	78.5	72771	70	42			185313	-112542		-112542	0
TRUE	A	1	1	0	0	784	19	501	980	63.63	7.773	9.591	78.5	81012	74	45			206288	-125276		-125276	0
TRUE	A	1	1	0	0	781	4	1090	412	75.78	8.428	11.52	78.49	96470	29	19			245679	-149209		-149209	0
TRUE	A	1	1	0	0	886	3	471	132	107.1	9.895	12.56	78.44	136256	9	6			347218	-210962		-210962	0
TRUE	A	1	1	0	0	886	1	182	48	78.98	8.325	11.4	78.43	100474	4	2			256053	-155579		-155579	0
TRUE	A	1	1	0	0	843	12	266	256	76.21	8.084	11.29	78.34	96831	26	26			247073	-150242		-150242	0
TRUE	A	1	1	0	0	844	2	145	42	52.35	6.475	9.217	78.26	66444	7	5			169719	-103275		-103275	0
TRUE	A	1	1	0	0	784	11	1234	669	52.59	6.681	9.228	78.26	66755	51	28			170497	-103742		-103742	0
TRUE	A	1	1	0	0	822	7	1263	224	97.11	9.331	12.88	78.2	123162	7	7			314831	-191669		-191669	0
TRUE	A	1	1	0	0	824	23	106	893	63.32	7.961	9.35	78.14	80245	67	44			205283	-125038		-125038	0
TRUE	A	1	1	0	0	827	29	960	933	64.99	7.58	10.23	78.06	82271	92	63			210698	-128427		-128427	0
TRUE	A	1	1	0	0	841	15	1296	874	63.14	8.023	9.241	77.92	79792	81	36			204700	-124908		-124908	0
TRUE	A	1	1	0	0	886	37	1028	961	108.6	10.56	12.93	77.78	137047	82	55			352081	-215034		-215034	0
TRUE	A	1	1	0	0	846	5	1219	74	53.27	6.626	8.997	77.68	67113	5	5			172701	-105588		-105588	0
TRUE	A	1	1	0	0	784	21	480	1006	51.91	6.475	9.11	77.66	65392	76	47			168292	-102900		-102900	0
TRUE	A	1	1	0	0	760	5	848	202	62.46	7.773	9.914	77.66	78672	18	13			202495	-123823		-123823	0
TRUE	A	1	1	0	0	655	11	666	392	65.11	7.946	9.795	77.57	81913	35	26			211087	-129174		-129174	0
TRUE	A	1	1	0	0	827	26	179	804	87.37	8.939	12.04	77.45	109743	76	53			283254	-173511		-173511	0
TRUE	A	1	1	0	0	717	15	510	239	134.6	11.55	14.21	77.29	168718	25	19			436373	-267655		-267655	0
TRUE	A	1	1	0	0	886	13	219	547	139.9	11.77	14.82	77.17	175109	40	25			453556	-278447		-278447	0
TRUE	A	1	1	0	0	783	13	83	977	83.17	8.953	11.78	77.08	103982	47	23			269637	-165655		-165655	0
TRUE	A	1	1	0	0	655	9	39	365	50.87	7.058	9.241	77.08	63590	31	22			164921	-101331		-101331	0
TRUE	A	1	1	0	0	698	20	95	737	81.76	8.994	10.96	77.05	102173	72	49			265066	-162893		-162893	0
TRUE	A	1	1	0	0	717	37	121	963	81.88	8.023	11.27	77	102250	86	63			265455	-163205		-163205	0
TRUE	A	1	1	0	0	841	2	308	262	64.12	7.466	10.4	76.99	80074	20	5			207877	-127803		-127803	0
TRUE	A	1	1	0	0	703	8	1277	163	55.61	7.383	9.106	76.93	69388	17	15			180288	-110900		-110900	0
TRUE	A	1	1	0	0	889	1	213	109	56.17	7.466	8.723	76.64	69819	8	3			182103	-112284		-112284	0
TRUE	A	1	1	0	0	783	12	421	924	53.95	7.162	8.953	76.58	67007	44	22			174906	-107899		-107899	0
TRUE	A	1	1	0	0	718	15	827	983	78.06	8.442	11.48	76.56	96919	52	31			253071	-156152		-156152	0
TRUE	A	1	1	0	0	889	3	1331	222	83.54	8.994	11.26	76.45	103595	22	10			270837	-167242		-167242	0
TRUE	A	1	1	0	0	841	8	58	581	64.18	7.773	9.455	76.43	79565	59	24			208072	-128507		-128507	0
TRUE	A	1	1	0	0	637	25	483	910	62.09	7.332	10.18	76.41	76940	74	41			201296	-124356		-124356	0
TRUE	A	1	1	0	0	845	4	58	75	55.61	6.97	9.16	76.28	68802	7	5			180288	-111486		-111486	0
TRUE	A	1	1	0	0	779	5	1329	237	115.9	10.04	13.93	76.27	143392	21	10			375748	-232356		-232356	0
TRUE	A	1	1	0	0	765	19	1148	953	83.79	8.486	11.74	76.2	103562	56	29			271647	-168085		-168085	0
TRUE	A	1	1	0	0	842	25	219	889	64.74	7.725	10.22	76.17	79983	80	51			209887	-129904		-129904	0
TRUE	A	1	1	0	0	824	12	68	638	72.69	8.325	10.01	76.17	89808	45	26			235661	-145853		-145853	0
TRUE	A	1	1	0	0	657	6	608	635	53.95	6.899	8.609	76.14	66622	38	22			174906	-108284		-108284	0
TRUE	A	1	1	0	0	765	18	1199	938	61.41	7.58	9.763	76.06	75753	54	28			199091	-123338		-123338	0
TRUE	A	1	1	0	0	720	9	1058	733	88.6	8.994	11.78	76.01	109220	41	29			287241	-178021		-178021	0
TRUE	A	1	1	0	0	640	3	695	632	63.75	7.757	9.277	75.9	78476	23	14			206678	-128202		-128202	0
TRUE	A	1	1	0	0	886	32	1122	885	93.66	9.54	11.77	75.88	115265	72	48			303646	-188381		-188381	0
TRUE	A	1	1	0	0	823	2	464	48	59.56	7.332	9.923	75.69	73112	2	2			193094	-119982		-119982	0
TRUE	A	1	1	0	0	761	8	1303	191	59.07	7.383	9.938	75.58	72410	19	14			191505	-119095		-119095	0
TRUE	A	1	1	0	0	783	11	115	846	56.72	7.11	9.455	75.49	69452	40	20			183886	-114434		-114434	0
TRUE	A	1	1	0	0	841	20	283	997	56.05	7.449	8.673	75.49	68617	93	45			181714	-113097		-113097	0
TRUE	A	1	1	0	0	823	33	1190	949	71.89	8.428	10.48	75.43	87951	65	55			233067	-145116		-145116	0
TRUE	A	1	1	0	0	824	20	1096	815	58.88	6.475	9.028	75.39	71996	59	38			190889	-118893		-118893	0
TRUE	A	1	1	0	0	890	23	96	821	55.18	7.332	8.997	75.29	67384	76	53			178894	-111510		-111510	0
TRUE	A	1	1	0	0	656	19	715	979	52.1	6.917	8.779	75.26	63592	71	48			168908	-105316		-105316	0
TRUE	A	1	1	0	0	822	2	1327	128	66.34	7.466	10.08	75.2	80917	2	2			215074	-134157		-134157	0
TRUE	A	1	1	0	0	765	10	758	474	58.45	6.663	9.238	75.18	71271	30	16			189495	-118224		-118224	0
TRUE	A	1	1	0	0	887	1	123	1006	54.26	6.97	8.901	74.97	65971	3	2			175911	-109940		-109940	0
TRUE	A	1	1	0	0	845	3	165	69	73.99	8.265	11.52	74.82	89786	6	4			239876	-150090		-150090	0
TRUE	A	1	1	0	0	826	18	551	698	55.37	6.899	9.137	74.76	67130	49	36			179510	-112380		-112380	0
TRUE	A	1	1	0	0	760	2	1277	90	93.35	9.423	11.29	74.7	113091	6	4			302641	-189550		-189550	0
TRUE	A	1	1	0	0	785	15	1340	521	57.77	7.231	9.832	74.54	69847	29	20			187290	-117443		-117443	0
TRUE	A	1	1	0	0	886	25	148	749	158.8	12.08	14.92	74.5	191924	61	40			514830	-322906		-322906	0
TRUE	A	1	1	0	0	642	9	1204	496	179.5	13.49	15.99	74.47	216782	37	22			581939	-365157		-365157	0
TRUE	A	1	1	0	0	823	9	213	199	100.5	9.449	12.49	74.35	121185	15	12			325821	-204636		-204636	0
TRUE	A	1	1	0	0	886	34	851	939	79.29	8.939	11.59	74.13	95332	78	52			257058	-161726		-161726	0
TRUE	A	1	1	0	0	637	12	1242	370	55.8	7.564	8.493	74.06	67025	40	20			180904	-113879		-113879	0
TRUE	A	1	1	0	0	779	2	534	53	52.65	6.663	9.271	74.02	63212	5	2			170691	-107479		-107479	0
TRUE	A	1	1	0	0	826	26	1030	897	73.56	8.145	10.35	74	88284	63	49			238482	-150198		-150198	0
TRUE	A	1	1	0	0	885	20	1302	998	64.86	7.946	9.449	73.99	77838	51	28			210276	-132438		-132438	0
TRUE	A	1	1	0	0	846	9	1331	222	80.21	8.842	11.03	73.86	96087	18	14			260041	-163954		-163954	0
TRUE	A	1	1	0	0	761	35	1118	938	105.2	9.591	13.51	73.81	125912	97	69			341058	-215146		-215146	0
TRUE	A	1	1	0	0	784	20	68	992	129.5	11.34	14.13	73.77	154907	75	46			419839	-264932		-264932	0
TRUE	A	1	1	0	0	884	1	1138	310	53.27	6.97	8.863	73.52	63519	1	1			172701	-109182		-109182	0
TRUE	A	1	1	0	0	701	2	1222	260	65.17	7.961	9.895	73.48	77668	16	7			211281	-133613		-133613	0
TRUE	A	1	1	0	0	658	4	674	377	84.78	8.544	11.37	73.3	100784	23	14			274857	-174073		-174073	0
TRUE	A	1	1	0	0	641	1	1175	134	51.67	6.681	9.37	73.27	61404	4	2			167514	-106110		-106110	0
TRUE	A	1	1	0	0	825	29	944	932	74.11	8.023	10.97	73.22	88014	69	55			240265	-152251		-152251	0
TRUE	A	1	1	0	0	825	32	42	992	81.32	8.687	10.79	73.11	96427	72	58			263639	-167212		-167212	0
TRUE	A	1	1	0	0	843	2	65	61	91.87	9.832	11.22	73.02	108796	2	2			297843	-189047		-189047	0
TRUE	A	1	1	0	0	825	25	1314	841	88.35	8.994	11.71	72.92	104497	59	47			286431	-181934		-181934	0
TRUE	A	1	1	0	0	636	6	74	746	60.24	7.162	9.994	72.71	71037	22	16			195298	-124261		-124261	0
TRUE	A	1	1	0	0	722	23	1137	649	78.55	8.457	11.37	72.68	92589	71	48			254659	-162070		-162070	0
TRUE	A	1	1	0	0	890	25	727	853	53.39	6.917	9.697	72.62	62890	79	55			173090	-110200		-110200	0
TRUE	A	1	1	0	0	845	1	42	21	80.71	8.994	10.95	72.55	94971	1	1			261662	-166691		-166691	0
TRUE	A	1	1	0	0	844	3	47	79	101	9.857	12.53	72.42	118622	9	6			327442	-208820		-208820	0
TRUE	A	1	1	0	0	890	20	1320	770	111.6	10.06	13.99	72.41	131064	70	47			361807	-230743		-230743	0
TRUE	A	1	1	0	0	890	4	155	113	75.65	7.961	11.23	72.35	88769	9	5			245257	-156488		-156488	0
TRUE	A	1	1	0	0	719	21	383	987	76.33	8.457	11.23	72.22	89411	73	49			247462	-158051		-158051	0
TRUE	A	1	1	0	0	642	5	1188	234	51.73	6.97	8.457	72.13	60514	20	12			167709	-107195		-107195	0
TRUE	A	1	1	0	0	764	1	289	78	74.67	8.265	10.61	72.11	87323	4	1			242080	-154757		-154757	0
TRUE	A	1	1	0	0	886	2	50	123	82.37	8.939	10.89	72.05	96261	7	4			267044	-170783		-170783	0
TRUE	A	1	1	0	0	641	5	1236	428	64.55	7.961	9.387	71.77	75138	18	11			209271	-134133		-134133	0
TRUE	A	1	1	0	0	890	27	497	873	60.61	8.008	9.038	71.69	70472	85	58			196498	-126026		-126026	0
TRUE	A	1	1	0	0	823	4	103	90	59.93	7.564	9.994	71.59	69586	6	6			194293	-124707		-124707	0
TRUE	A	1	1	0	0	825	28	102	910	104.1	9.795	12.31	71.47	120710	67	53			337492	-216782		-216782	0
TRUE	A	1	1	0	0	842	19	1327	723	87.8	8.994	11.8	71.37	101624	62	39			284648	-183024		-183024	0
TRUE	A	1	1	0	0	886	28	85	807	119.1	11.34	12.72	71.3	137685	66	44			386122	-248437		-248437	0
TRUE	A	1	1	0	0	763	13	1268	354	52.53	6.899	8.873	71.28	60727	79	39			170302	-109575		-109575	0
TRUE	A	1	1	0	0	637	11	1311	363	72.45	8.023	10.91	71.04	83469	37	19			234883	-151414		-151414	0
TRUE	A	1	1	0	0	886	29	235	837	76.33	7.852	10.72	71	87904	67	45			247462	-159558		-159558	0
TRUE	A	1	1	0	0	763	1	354	36	98.4	9.945	12.19	70.91	113174	1	1			319013	-205839		-205839	0
TRUE	A	1	1	0	0	637	2	777	58	60.55	7.466	9.895	70.9	69622	8	4			196303	-126681		-126681	0
TRUE	A	1	1	0	0	637	3	957	72	54.01	6.917	9.582	70.7	61931	9	5			175100	-113169		-113169	0
TRUE	A	1	1	0	0	784	1	1263	21	62.03	7.515	10.06	70.65	71074	2	1			201101	-130027		-130027	0
TRUE	A	1	1	0	0	640	5	294	798	92.3	8.786	12.11	69.77	104452	29	19			299237	-194785		-194785	0
TRUE	A	1	1	0	0	842	28	85	930	71.58	8.19	11.03	69.35	80516	87	58			232062	-151546		-151546	0
TRUE	A	1	1	0	0	886	33	48	888	106.2	10.33	12.03	69.27	119357	73	49			344300	-224943		-224943	0
TRUE	A	1	1	0	0	841	6	1318	468	58.33	6.917	9.839	69.1	65365	44	19			189106	-123741		-123741	0
TRUE	A	1	1	0	0	780	1	878	24	52.96	6.681	8.431	68.76	59063	3	1			171696	-112633		-112633	0
TRUE	A	1	1	0	0	698	26	152	833	59.25	7.597	9.321	68.48	65807	87	61			192088	-126282		-126282	0
TRUE	A	1	1	0	0	845	2	1303	34	85.46	9.062	11.49	68.27	94624	3	2			277061	-182437		-182437	0
TRUE	A	1	1	0	0	763	2	1007	69	61.04	7.58	10.29	68.26	67579	3	2			197892	-130313		-130313	0
TRUE	A	1	1	0	0	659	5	1076	479	55.55	7.11	9.697	68.24	61486	33	16			180093	-118607		-118607	0
TRUE	A	1	1	0	0	640	1	409	172	57.59	7.11	8.891	68.16	63661	8	3			186707	-123046		-123046	0
TRUE	A	1	1	0	0	722	33	1244	987	63.81	7.597	9.738	68.11	70497	100	66			206872	-136375		-136375	0
TRUE	A	1	1	0	0	717	10	377	197	117.6	10.89	13.23	67.98	129715	20	14			381259	-251544		-251544	0
TRUE	A	1	1	0	0	656	16	146	955	70.53	7.773	10.01	67.81	77569	67	45			228658	-151089		-151089	0
TRUE	A	1	1	0	0	886	36	1341	961	61.9	7.725	9.553	67.47	67742	80	54			200680	-132938		-132938	0
TRUE	A	1	1	0	0	636	5	1011	734	56.72	7.231	9.106	66.26	60959	21	15			183886	-122927		-122927	0
TRUE	A	1	1	0	0	717	24	1239	493	95.2	9.945	11.37	65.94	101818	46	35			308638	-206820		-206820	0
TRUE	A	1	1	0	0	760	20	1094	895	50.68	6.755	9.16	65.86	54135	72	49			164305	-110170		-110170	0
TRUE	A	1	1	0	0	785	21	1249	994	72.45	8.145	10.48	65.34	76769	47	32			234883	-158114		-158114	0
TRUE	A	1	1	0	0	783	1	717	81	93.53	9.238	12.69	65.16	98848	1	1			303224	-204376		-204376	0
TRUE	A	1	1	0	0	656	1	1176	82	67.14	7.725	10.13	64.96	70746	7	6			217668	-146922		-146922	0
TRUE	A	1	1	0	0	701	11	1331	921	73.43	8.023	10.78	64.67	77022	49	29			238060	-161038		-161038	0
TRUE	A	1	1	0	0	844	5	520	195	75.59	8.428	10.94	64.28	78813	12	8			245063	-166250		-166250	0
TRUE	A	1	1	0	0	717	2	845	48	149.8	11.34	15.22	63.58	154500	6	2			485652	-331152		-331152	0
TRUE	A	1	1	0	0	717	34	1132	646	158.8	12.3	15.49	63.54	163670	63	48			514830	-351160		-351160	0
TRUE	A	1	1	0	0	828	14	84	912	58.14	7.383	9.889	62.38	58820	71	45			188490	-129670		-129670	0
TRUE	A	1	1	0	0	844	6	1323	293	121.3	10.89	13.51	60.96	119917	14	10			393255	-273338		-273338	0
TRUE	A	1	1	0	0	828	15	1141	911	72.88	7.961	11.22	60.96	72050	72	46			236277	-164227		-164227	0
Ki67_WT+TCP_24h
Plane	Timepoint	Time [s]	Field	Object ID	X	Y	Class A Selected - Cell Area [µm²]	Class A Selected - Cell Width [µm]	Class A Selected - Cell Length [µm]	Class A Selected - Intensity Cell Alexa 594 Mean	Class A Selected - Intensity Cell Alexa 594 Sum	Class A Selected - Object No in Cells	Class A Selected - Object No in Class A						Background Intensity to substract	New Cell Sum intensity		New Cell Sum Intensity Sorted	New sum intentity negative values replaced
1	0	0	1338	5	1203	338	72.14	8.428	10.33	632.5	739986	27	13						145004	594982		594982	594982
1	0	0	1453	10	1004	321	65.97	7.946	9.994	552.8	591541	29	18						132602	458939		458939	458939
1	0	0	1452	20	1232	793	65.54	7.449	10.61	461.1	490196	77	56						131738	358458		358458	358458
1	0	0	1458	10	415	500	66.1	8.023	10.14	344.9	369773	44	27						132864	236909		236909	236909
1	0	0	1450	11	474	780	68.99	8.008	10.24	328	367053	47	25						138673	228380		228380	228380
1	0	0	1252	6	475	260	77.25	8.501	11.16	313.9	393346	19	12						155276	238070		238070	238070
1	0	0	1338	8	1160	479	118.9	10.7	13.39	290.2	559416	39	22						238994	320422		320422	320422
1	0	0	1338	9	910	519	87	8.994	12.48	270.8	382120	44	26						174873	207247		207247	207247
1	0	0	1361	5	290	777	127.3	11.2	14.73	267	551390	17	15						255878	295512		295512	295512
1	0	0	1630	20	1261	741	128.1	11.1	14.37	258	535870	46	39						257486	278384		278384	278384
1	0	0	1472	14	700	659	91.99	9.13	12.4	245.6	366398	46	33						184904	181494		181494	181494
1	0	0	1226	3	1074	223	123.9	10.33	13.91	233.2	468495	19	10						249044	219451		219451	219451
1	0	0	1229	19	1208	622	80.52	8.22	11.25	219.8	287108	41	29						161848	125260		125260	125260
1	0	0	1552	7	640	409	91.81	9.13	12.15	215.7	321116	33	23						184542	136574		136574	136574
1	0	0	1223	3	536	195	59.87	7.162	9.642	207.4	201413	19	8						120341	81071.9		81071.9	81071.9
1	0	0	1552	3	766	281	119.7	10.44	13.8	206.8	401362	19	14						240602	160760		160760	160760
1	0	0	1471	15	1043	777	84.04	8.442	11.78	170.6	232510	73	53						168924	63586.2		63586.2	63586.2
1	0	0	1574	4	446	359	67.39	7.961	9.886	168.3	183931	29	13						135457	48474.4		48474.4	48474.4
1	0	0	1548	19	304	833	75.22	8.457	9.798	167.6	204433	73	47						151195	53237.8		53237.8	53237.8
1	0	0	1250	7	1275	224	57.09	7.466	9.582	164.6	152461	23	15						114753	37707.8		37707.8	37707.8
1	0	0	1340	7	939	728	50	6.917	8.779	161.4	130927	39	19						100502	30425		30425	30425
1	0	0	1450	3	385	311	72.38	7.961	11.24	154.8	181750	12	6						145487	36263.3		36263.3	36263.3
1	0	0	1627	1	322	48	80.77	8.786	10.72	154	201789	5	4						162351	39438.1		39438.1	39438.1
1	0	0	1252	11	586	390	64.92	7.58	10.01	153.2	161342	32	20						130492	30850.2		30850.2	30850.2
1	0	0	1626	4	1336	146	78.43	8.486	10.78	153.2	194863	10	7						157647	37215.6		37215.6	37215.6
1	0	0	1471	11	1119	392	55.86	7.023	9.038	152.1	137790	35	27						112281	25509.2		25509.2	25509.2
1	0	0	1344	11	361	803	86.32	9.436	12.02	149.1	208767	41	19						173507	35260.3		35260.3	35260.3
1	0	0	1366	2	552	395	73.31	8.19	10.78	148.2	176205	14	6						147356	28849		28849	28849
1	0	0	1359	1	1173	56	58.94	7.757	9.028	148	141451	6	3						118472	22979.2		22979.2	22979.2
1	0	0	1574	5	1135	358	65.05	7.725	9.735	147.6	155750	30	14						130753	24996.9		24996.9	24996.9
1	0	0	1230	7	524	650	73.31	8.325	11.07	147.3	175129	19	14						147356	27773		27773	27773
1	0	0	1546	11	458	391	101.9	9.895	12.11	146.9	242793	66	30						204823	37969.9		37969.9	37969.9
1	0	0	1337	10	456	569	82.31	8.486	11.1	142.4	190092	56	29						165446	24645.6		24645.6	24645.6
1	0	0	1546	10	555	352	71.27	8.442	10.47	142.3	164464	61	27						143256	21208.4		21208.4	21208.4
1	0	0	1337	12	289	739	50.13	6.663	8.997	139.7	113583	77	39						100763	12819.7		12819.7	12819.7
1	0	0	1458	9	153	465	92.85	8.994	12.5	138.8	209004	43	26						186632	22371.8		22371.8	22371.8
1	0	0	1548	21	747	858	85.52	8.501	11.8	135.8	188414	75	49						171899	16515.4		16515.4	16515.4
1	0	0	1340	6	996	713	58.63	6.953	9.735	134.8	128148	38	18						117849	10299.4		10299.4	10299.4
1	0	0	1360	7	831	730	59.13	7.332	10.29	134.3	128770	24	16						118854	9916.33		9916.33	9916.33
1	0	0	1455	1	172	30	54.75	6.532	9.157	134.2	119208	1	1						110050	9158.31		9158.31	9158.31
1	0	0	1625	51	52	606	131	11.35	13.87	133.4	283549	86	75						263315	20233.8		20233.8	20233.8
1	0	0	1338	13	326	714	56.48	7.449	8.956	132.2	121089	64	38						113527	7561.94		7561.94	7561.94
1	0	0	1625	53	102	614	138.3	11.52	14.92	130.4	292588	89	77						277989	14599.5		14599.5	14599.5
1	0	0	1341	1	1280	987	56.66	6.953	9.36	129.7	119208	19	9						113889	5319.13		5319.13	5319.13
1	0	0	1473	4	403	460	69.3	8.428	10.06	129.3	145293	22	14						139296	5997.23		5997.23	5997.23
1	0	0	1450	2	259	295	70.53	7.946	10.24	129.2	147764	9	4						141768	5995.88		5995.88	5995.88
1	0	0	1224	10	389	805	72.32	8.442	10.29	128.6	150791	29	19						145366	5424.91		5424.91	5424.91
1	0	0	1625	3	53	68	109.7	9.994	12.9	128	227891	7	3						220501	7389.61		7389.61	7389.61
1	0	0	1344	2	264	343	62.15	7.466	10.23	127.7	128718	9	5						124924	3794.01		3794.01	3794.01
1	0	0	1550	5	189	303	75.71	8.265	10.97	127.2	156224	32	16						152180	4043.87		4043.87	4043.87
1	0	0	1229	18	938	608	85.89	8.953	11.67	126.4	176010	40	28						172642	3367.66		3367.66	3367.66
1	0	0	1339	5	386	561	71.34	8.501	9.889	126.2	145966	38	17						143396	2569.75		2569.75	2569.75
1	0	0	1552	12	1316	551	93.35	9.553	12.25	125.3	189654	47	33						187637	2016.77		2016.77	2016.77
1	0	0	1477	21	566	854	71.58	8.325	10.24	125	145073	73	53						143879	1194.34		1194.34	1194.34
1	0	0	1630	9	1142	299	142.9	11.85	14.66	124.4	288249	13	12						287235	1014.28		1014.28	1014.28
1	0	0	1553	13	833	524	77.81	8.22	11.37	124.4	156941	47	40						156401	539.788		539.788	539.788
1	0	0	1364	1	1012	620	53.64	6.97	9.201	124.3	108142	10	3						107819	323.454		323.454	323.454
1	0	0	1227	7	308	469	59.81	7.725	9.062	123.2	119536	37	24						120220	-684.492		-684.492	0
1	0	0	1337	8	828	407	68.01	7.946	10.24	122.9	135543	44	23						136703	-1159.82		-1159.82	0
1	0	0	1366	5	499	471	56.85	6.97	9.795	122.8	113253	22	13						114271	-1017.77		-1017.77	0
1	0	0	1338	11	1121	640	55.37	7.162	8.901	122.3	109816	53	34						111296	-1479.91		-1479.91	0
1	0	0	1247	2	188	95	53.95	6.755	9.36	121.4	106185	7	6						108442	-2256.66		-2256.66	0
1	0	0	1572	1	450	149	53.09	6.97	8.901	120.8	104038	14	5						106713	-2675.02		-2675.02	0
1	0	0	1473	11	390	833	64.18	7.71	10.69	120.1	125026	52	30						129004	-3978.37		-3978.37	0
1	0	0	1338	6	155	355	64	7.466	10.14	119.9	124464	29	15						128643	-4178.56		-4178.56	0
1	0	0	1550	14	1049	641	92.24	9.331	11.87	118.3	177008	66	35						185406	-8398.09		-8398.09	0
1	0	0	1451	10	296	765	52.04	7.162	8.807	118.2	99725	68	28						104602	-4877.48		-4877.48	0
1	0	0	1478	11	112	358	54.2	7.162	9.214	118.1	103808	40	25						108944	-5136.17		-5136.17	0
1	0	0	1625	30	1220	338	134.5	11.85	14.46	117.6	256427	47	40						270350	-13923.4		-13923.4	0
1	0	0	1345	1	567	118	131.1	10.7	13.75	117.4	249692	3	2						263516	-13824.2		-13824.2	0
1	0	0	1360	6	860	693	117.9	10.53	13.26	116.6	223019	22	14						236984	-13964.7		-13964.7	0
1	0	0	1630	5	1119	168	89.28	9.117	11.94	116.3	168454	8	8						179456	-11002.4		-11002.4	0
1	0	0	1476	6	1019	944	53.58	6.532	9.271	116.1	100900	33	23						107698	-6797.94		-6797.94	0
1	0	0	1554	6	186	405	90.45	9.062	11.52	116	170190	37	25						181808	-11618.1		-11618.1	0
1	0	0	1338	10	1019	616	52.84	6.899	9.488	115.7	99181	52	33						106211	-7029.51		-7029.51	0
1	0	0	1224	5	164	755	68.68	8.145	9.997	115.6	128791	18	10						138050	-9258.55		-9258.55	0
1	0	0	1627	27	294	922	108.9	9.932	13.18	115.3	203671	71	51						218893	-15222.4		-15222.4	0
1	0	0	1344	12	397	877	62.33	7.852	9.297	114.9	116198	51	22						125286	-9087.79		-9087.79	0
1	0	0	1573	11	478	484	66.71	7.466	9.932	114.6	123950	41	27						134090	-10139.8		-10139.8	0
1	0	0	1340	10	303	861	55.74	7.058	9.488	114.5	103493	57	30						112040	-8546.63		-8546.63	0
1	0	0	1479	15	28	637	64.8	7.564	10.14	114.3	120100	58	30						130251	-10150.6		-10150.6	0
1	0	0	1625	58	774	680	107.7	10.44	11.92	113.9	198981	98	86						216481	-17500.3		-17500.3	0
1	0	0	1227	2	495	136	54.57	7.023	9.697	113.5	100462	12	8						109688	-9225.88		-9225.88	0
1	0	0	1472	15	433	684	63.57	7.757	10.06	112.8	116331	47	34						127778	-11447.2		-11447.2	0
1	0	0	1454	7	322	888	60.18	7.162	9.982	111.8	109107	18	15						120964	-11857.2		-11857.2	0
1	0	0	1361	2	1002	379	82.5	8.786	10.82	110.9	148424	12	10						165828	-17404.3		-17404.3	0
1	0	0	1572	5	720	425	63.32	7.725	10.24	110.3	113276	26	14						127276	-13999.7		-13999.7	0
1	0	0	1366	6	327	503	59.25	7.332	9.238	109.8	105499	24	14						119095	-13595.9		-13595.9	0
1	0	0	1344	4	837	448	73.62	8.457	10.57	109.6	130902	17	8						147979	-17077.1		-17077.1	0
1	0	0	1452	18	1245	739	72.94	7.725	10.86	109.1	129018	71	50						146612	-17594.3		-17594.3	0
1	0	0	1345	7	125	585	65.85	7.946	9.938	108.7	116067	39	19						132361	-16294.1		-16294.1	0
1	0	0	1478	23	1273	733	75.65	8.22	11.25	108.6	133258	72	43						152060	-18801.5		-18801.5	0
1	0	0	1231	2	15	259	52.59	6.917	8.687	108.5	92584	8	6						105708	-13124		-13124	0
1	0	0	1231	3	1034	320	87.18	8.457	11.7	108.4	153270	12	8						175235	-21965.3		-21965.3	0
1	0	0	1227	4	654	277	72.45	8.457	10.47	108.2	127156	26	18						145627	-18471.4		-18471.4	0
1	0	0	1249	4	823	340	85.02	8.687	11.52	108	148955	20	10						170894	-21938.6		-21938.6	0
1	0	0	1223	4	265	216	58.51	7.466	9.16	107.8	102312	21	10						117607	-15295.4		-15295.4	0
1	0	0	1227	1	489	79	57.59	7.449	9.923	107.8	100670	5	3						115758	-15088.2		-15088.2	0
1	0	0	1247	3	556	349	62.21	7.852	9.455	107.7	108677	15	10						125045	-16367.6		-16367.6	0
1	0	0	1360	5	433	589	51.36	6.532	8.662	107.7	89703	21	13						103236	-13532.7		-13532.7	0
1	0	0	1552	8	482	440	67.21	8.023	10.05	107.6	117311	37	27						135095	-17783.8		-17783.8	0
1	0	0	1227	6	263	429	53.15	6.681	9.465	107.5	92636	34	22						106834	-14197.6		-14197.6	0
1	0	0	1479	10	543	409	56.6	7.058	9.585	107.4	98603	34	21						113768	-15165.3		-15165.3	0
1	0	0	1223	14	636	974	71.89	8.084	11.1	106.6	124344	64	35						144502	-20157.8		-20157.8	0
1	0	0	1546	8	1026	202	73	7.597	10.78	106.6	126219	36	17						146733	-20513.9		-20513.9	0
1	0	0	1627	8	539	255	98.53	9.757	12.01	106.3	169859	22	17						198049	-28190.2		-28190.2	0
1	0	0	1457	12	647	460	68.87	7.852	10.4	106.3	118686	56	24						138431	-19745.5		-19745.5	0
1	0	0	1365	4	193	818	63.07	7.162	9.982	106.2	108612	29	14						126773	-18161.2		-18161.2	0
1	0	0	1552	9	916	470	89.96	8.842	11.52	106	154626	43	29						180823	-26197.2		-26197.2	0
1	0	0	1628	20	32	979	182.9	11.8	16.75	105.9	314310	73	46						367636	-53326.3		-53326.3	0
1	0	0	1570	4	672	846	73.56	7.852	10.86	105.4	125764	12	7						147859	-22094.5		-22094.5	0
1	0	0	1226	1	1154	149	90.14	9.423	11.67	105.3	154016	9	4						181185	-27169		-27169	0
1	0	0	1451	4	1102	512	51.36	7.332	8.493	105.1	87585	35	14						103236	-15650.7		-15650.7	0
1	0	0	1228	2	749	93	52.78	7.023	8.719	104.9	89761	5	4						106090	-16328.9		-16328.9	0
1	0	0	1364	4	300	814	53.64	7.383	8.687	104.5	90929	29	14						107819	-16889.5		-16889.5	0
1	0	0	1628	14	272	363	74.97	8.145	10.3	104.5	127061	42	27						150693	-23631.7		-23631.7	0
1	0	0	1450	1	986	247	84.22	8.994	11.4	104.2	142331	1	1						169286	-26954.6		-26954.6	0
1	0	0	1478	22	782	655	53.83	7.383	8.733	104.1	90875	65	40						108200	-17325.5		-17325.5	0
1	0	0	1366	3	532	423	81.88	8.501	11.41	104	138125	19	11						164582	-26457.1		-26457.1	0
1	0	0	1450	6	576	643	70.66	8.145	10.24	104	119139	40	19						142029	-22890.4		-22890.4	0
1	0	0	1337	11	1316	584	79.41	8.842	11.47	103.9	133853	59	30						159617	-25764.3		-25764.3	0
1	0	0	1251	7	847	509	84.65	8.501	11.24	103.9	142685	35	20						170150	-27464.9		-27464.9	0
1	0	0	1364	2	1172	745	69.36	7.773	10.83	103.7	116676	21	8						139416	-22740.4		-22740.4	0
1	0	0	1230	3	1233	372	98.46	9.591	12.48	103.6	165441	10	8						197909	-32467.5		-32467.5	0
1	0	0	1453	18	233	769	82.87	8.673	11.35	103.4	138971	55	33						166572	-27601		-27601	0
1	0	0	1546	6	708	173	75.04	7.946	10.91	103.3	125731	31	15						150833	-25102.4		-25102.4	0
1	0	0	1554	13	1024	771	83.24	8.842	11.48	103.3	139470	57	37						167316	-27845.7		-27845.7	0
1	0	0	1223	10	1006	476	50.43	6.681	8.719	103	84272	42	23						101366	-17094.3		-17094.3	0
1	0	0	1450	7	524	645	69.05	7.58	10.78	102.9	115290	41	20						138793	-23503.3		-23503.3	0
1	0	0	1473	10	434	832	87.86	8.428	11.8	102.6	146161	51	29						176602	-30441.1		-30441.1	0
1	0	0	1477	4	164	91	73.99	7.852	11.12	102.4	122933	10	7						148723	-25789.9		-25789.9	0
1	0	0	1337	2	530	119	77.01	8.786	10.13	102.4	127856	16	5						154793	-26937.2		-26937.2	0
1	0	0	1359	5	680	304	66.84	7.725	10.13	102.3	110919	36	16						134351	-23432.1		-23432.1	0
1	0	0	1457	6	848	256	72.26	8.457	10.67	102.3	119922	34	12						145245	-25323.5		-25323.5	0
1	0	0	1574	6	985	727	57.89	6.97	9.658	102.3	96079	54	26						116361	-20282.2		-20282.2	0
1	0	0	1344	16	1159	999	70.9	7.946	10.44	102.2	117518	62	29						142512	-24993.8		-24993.8	0
1	0	0	1344	1	1032	308	60.36	7.725	9.277	102.1	99986	6	3						121326	-21340		-21340	0
1	0	0	1625	66	611	778	72.45	8.19	10.66	102.1	119961	121	103						145627	-25666.4		-25666.4	0
1	0	0	1345	17	792	948	56.91	7.946	8.619	102.1	94217	78	40						114391	-20174.4		-20174.4	0
1	0	0	1363	8	501	669	64.43	7.58	10.67	101.8	106378	34	19						129507	-23128.9		-23128.9	0
1	0	0	1344	13	842	933	53.46	6.953	9.697	101.5	88012	55	23						107457	-19444.7		-19444.7	0
1	0	0	1337	1	619	86	103.6	9.757	13.47	101.4	170319	10	2						208240	-37921.1		-37921.1	0
1	0	0	1338	12	881	676	61.78	7.449	10.43	101.4	101579	59	35						124180	-22601.3		-22601.3	0
1	0	0	1249	6	1181	487	108.8	10.13	12.89	101	178109	26	14						218692	-40583.4		-40583.4	0
1	0	0	1224	6	282	753	69.67	7.961	10.57	101	114083	19	11						140039	-25956.5		-25956.5	0
1	0	0	1252	2	302	39	73.43	8.023	10.52	100.8	120013	6	3						147597	-27584.2		-27584.2	0
1	0	0	1474	1	819	444	76.76	8.428	10.72	100.6	125265	17	8						154291	-29025.7		-29025.7	0
1	0	0	1226	8	905	373	59.5	7.058	9.997	100.4	96919	38	21						119597	-22678.4		-22678.4	0
1	0	0	1551	4	739	481	187.1	13.66	16.67	100.3	304169	25	13						376078	-71909.5		-71909.5	0
1	0	0	1457	13	248	480	66.22	7.449	10.38	99.94	107336	57	25						133105	-25768.8		-25768.8	0
1	0	0	1343	2	758	1001	58.57	7.946	8.779	99.76	94773	28	11						117728	-22955		-22955	0
1	0	0	1231	4	1130	387	74.36	8.544	11.09	99.6	120115	14	10						149467	-29351.6		-29351.6	0
1	0	0	1249	3	1279	236	94.46	9.642	11.71	99.51	152455	15	7						189868	-37413.4		-37413.4	0
1	0	0	1223	9	1021	436	58.26	7.564	9.062	99.3	93839	38	20						117105	-23265.9		-23265.9	0
1	0	0	1337	9	163	472	54.38	7.449	8.501	99.25	87542	49	26						109306	-21764		-21764	0
1	0	0	1359	2	487	80	54.63	7.515	8.544	99.19	87879	8	4						109808	-21929.5		-21929.5	0
1	0	0	1575	1	705	597	80.89	8.8	11.49	99.16	130094	22	8						162592	-32498.1		-32498.1	0
1	0	0	1344	8	843	500	70.47	8.687	9.735	99.04	113198	26	13						141648	-28449.5		-28449.5	0
1	0	0	1546	12	607	438	56.17	6.97	9.857	98.83	90037	72	32						112904	-22866.9		-22866.9	0
1	0	0	1223	2	446	85	66.77	7.961	9.697	98.75	106951	5	2						134210	-27259.4		-27259.4	0
1	0	0	1224	8	58	792	60.24	7.449	9.735	98.68	96412	26	16						121085	-24672.8		-24672.8	0
1	0	0	1452	19	822	778	57.03	6.917	9.738	98.57	91179	76	55						114633	-23453.6		-23453.6	0
1	0	0	1365	1	1334	691	64.25	8.008	9.37	98.33	102455	8	3						129145	-26690.1		-26690.1	0
1	0	0	1627	12	382	361	90.51	9.117	11.52	98.3	144309	36	26						181929	-37619.7		-37619.7	0
1	0	0	1358	28	1097	717	60.73	7.515	9.585	97.96	96488	77	49						122070	-25581.7		-25581.7	0
1	0	0	1223	13	295	846	83.85	8.428	11.09	97.69	132865	49	27						168542	-35676.9		-35676.9	0
1	0	0	1452	17	856	723	81.76	8.687	11.13	97.58	129395	69	49						164341	-34945.9		-34945.9	0
1	0	0	1223	1	115	46	82.25	8.687	10.82	97.51	130075	2	1						165326	-35250.8		-35250.8	0
1	0	0	1450	8	260	663	58.08	7.383	9.895	97.51	91850	42	21						116743	-24893.1		-24893.1	0
1	0	0	1457	9	1007	313	59.13	7.162	9.757	97.43	93437	43	18						118854	-25416.7		-25416.7	0
1	0	0	1363	2	624	486	69.98	7.946	10.14	97.42	110577	21	9						140663	-30085.6		-30085.6	0
1	0	0	1226	11	184	655	53.95	6.97	9.093	97.05	84921	50	27						108442	-23520.7		-23520.7	0
1	0	0	1552	6	542	378	63.38	7.58	9.823	96.93	99644	29	22						127396	-27752.3		-27752.3	0
1	0	0	1628	19	1093	886	56.6	6.899	9.334	96.76	88827	69	44						113768	-24941.3		-24941.3	0
1	0	0	1358	31	851	781	50.56	6.917	8.842	96.64	79242	84	53						101628	-22385.6		-22385.6	0
1	0	0	1225	3	396	193	57.34	7.449	9.062	96.49	89738	7	5						115256	-25517.7		-25517.7	0
1	0	0	1454	3	828	132	50.93	6.282	8.973	96.29	79532	8	6						102371	-22839.3		-22839.3	0
1	0	0	1550	12	501	533	90.51	8.8	12.11	96.13	141126	56	29						181929	-40802.7		-40802.7	0
1	0	0	1246	2	24	52	81.69	8.457	11.18	95.93	127109	3	3						164200	-37091.2		-37091.2	0
1	0	0	1549	10	767	444	50.93	6.663	9.157	95.92	79227	45	28						102371	-23144.3		-23144.3	0
1	0	0	1249	5	885	436	115.5	10.43	13.37	95.81	179553	24	13						232160	-52606.6		-52606.6	0
1	0	0	1338	1	1315	145	55.31	6.532	9.307	95.78	85912	8	4						111175	-25263.3		-25263.3	0
1	0	0	1226	7	596	356	75.65	8.428	10.98	95.43	117092	36	19						152060	-34967.5		-34967.5	0
1	0	0	1339	10	266	696	84.9	8.939	11.03	95.41	131381	57	29						170652	-39271.4		-39271.4	0
1	0	0	1554	1	589	236	62.7	7.449	9.594	95.31	96929	15	7						126030	-29100.5		-29100.5	0
1	0	0	1624	9	200	786	57.89	7.162	9.217	95.3	89482	51	30						116361	-26879.2		-26879.2	0
1	0	0	1479	20	668	920	55.8	6.953	9.387	95.23	86183	92	43						112160	-25977.2		-25977.2	0
1	0	0	1550	18	99	834	72.51	8.486	9.914	95.15	111897	71	40						145748	-33851		-33851	0
1	0	0	1627	26	485	847	57.46	6.899	9.757	95.08	88610	62	47						115497	-26886.9		-26886.9	0
1	0	0	1477	24	176	920	82.06	8.939	11	94.94	126370	82	59						164944	-38573.9		-38573.9	0
1	0	0	1453	3	509	131	62.09	8.084	9.038	94.81	95477	12	6						124803	-29326.4		-29326.4	0
1	0	0	1362	4	64	974	58.2	7.725	9.504	94.81	89502	47	23						116984	-27482.3		-27482.3	0
1	0	0	1478	20	739	541	56.11	7.466	8.915	94.75	86220	56	35						112783	-26563.3		-26563.3	0
1	0	0	1230	8	784	675	68.75	8.023	9.757	94.74	105632	22	17						138190	-32558.2		-32558.2	0
1	0	0	1575	5	489	876	53.39	6.917	9.321	94.68	81997	48	21						107316	-25319		-25319	0
1	0	0	1631	9	347	209	73.12	8.953	9.973	94.52	112097	29	18						146974	-34877.1		-34877.1	0
1	0	0	1474	6	451	753	63.01	7.71	9.455	94.49	96572	43	26						126653	-30080.6		-30080.6	0
1	0	0	1251	8	804	572	79.91	8.687	12.12	94.26	122162	37	22						160622	-38460.3		-38460.3	0
1	0	0	1358	4	334	121	67.39	8.22	9.895	94.24	103003	15	8						135457	-32453.6		-32453.6	0
1	0	0	1627	24	326	787	74.6	8.008	11.03	94.24	114025	58	44						149949	-35924		-35924	0
1	0	0	1362	1	704	696	86.26	8.687	11.2	93.95	131433	33	15						173386	-41953.1		-41953.1	0
1	0	0	1631	17	677	442	78.8	8.939	11.63	93.74	119806	60	38						158391	-38585.2		-38585.2	0
1	0	0	1572	8	1055	791	50.13	6.917	8.576	93.6	76099	40	23						100763	-24664.3		-24664.3	0
1	0	0	1568	5	471	792	113	10.52	13.25	93.42	171246	12	8						227135	-55888.5		-55888.5	0
1	0	0	1224	4	327	746	59.07	7.466	9.455	93.41	89488	17	9						118733	-29245.1		-29245.1	0
1	0	0	1224	7	711	769	62.52	6.97	9.697	93.33	94635	21	12						125668	-31032.7		-31032.7	0
1	0	0	1225	11	333	772	63.32	7.466	9.738	93.17	95685	36	22						127276	-31590.7		-31590.7	0
1	0	0	1344	15	828	987	51.98	6.899	9.36	93.15	78524	59	27						104482	-25957.9		-25957.9	0
1	0	0	1450	9	519	715	57.59	7.449	8.973	93.07	86924	44	22						115758	-28834.2		-28834.2	0
1	0	0	1452	9	309	291	56.91	6.899	9.504	93.05	85884	31	21						114391	-28507.4		-28507.4	0
1	0	0	1344	7	1216	486	50.43	6.532	9.038	93.04	76109	25	12						101366	-25257.3		-25257.3	0
1	0	0	1626	8	702	399	63.07	8.023	9.137	93	95138	27	19						126773	-31635.2		-31635.2	0
1	0	0	1551	2	441	303	90.63	8.994	12.02	92.84	136470	12	5						182170	-45699.9		-45699.9	0
1	0	0	1223	6	812	345	59.68	7.162	9.798	92.79	89825	31	17						119959	-30134.2		-30134.2	0
1	0	0	1364	3	54	763	53.95	6.681	9.439	92.77	81171	24	10						108442	-27270.7		-27270.7	0
1	0	0	1546	14	936	545	67.7	7.466	10.37	92.69	101778	85	38						136080	-34301.7		-34301.7	0
1	0	0	1365	5	692	950	50.99	6.663	9.307	92.69	76651	36	17						102492	-25840.9		-25840.9	0
1	0	0	1553	14	379	566	88.35	9.238	12.11	92.57	132658	51	44						177587	-44929		-44929	0
1	0	0	1450	10	549	739	54.44	7.162	9.001	92.56	81729	45	23						109427	-27697.6		-27697.6	0
1	0	0	1229	32	19	832	72.82	7.961	10.7	92.49	109235	59	44						146371	-37136.1		-37136.1	0
1	0	0	1342	1	691	565	59	7.449	9.591	92.39	88421	5	2						118592	-30171.4		-30171.4	0
1	0	0	1572	10	460	982	56.54	7.023	9.488	92.38	84709	54	35						113648	-28938.7		-28938.7	0
1	0	0	1342	2	635	711	64.37	7.58	9.923	92.37	96432	13	6						129386	-32954.3		-32954.3	0
1	0	0	1363	15	1093	852	95.2	9.795	11.67	92.33	142563	51	28						191356	-48792.8		-48792.8	0
1	0	0	1252	4	1024	124	67.7	8.19	10.02	92.26	101303	9	5						136080	-34776.7		-34776.7	0
1	0	0	1476	1	678	19	85.95	8.842	11.98	92.12	128411	1	1						172763	-44351.9		-44351.9	0
1	0	0	1358	34	1313	966	61.35	7.162	10.23	92	91538	101	61						123316	-31778		-31778	0
1	0	0	1628	9	863	249	95.01	9.37	11.99	91.87	141566	28	18						190974	-49407.9		-49407.9	0
1	0	0	1340	9	569	856	74.42	8.486	10.44	91.79	110785	56	29						149587	-38802.2		-38802.2	0
1	0	0	1226	9	86	401	68.56	8.023	10.24	91.76	102040	42	22						137808	-35768.3		-35768.3	0
1	0	0	1337	6	459	301	57.53	7.162	9.886	91.7	85559	32	15						115638	-30078.6		-30078.6	0
1	0	0	1345	14	886	894	50.93	6.663	8.562	91.7	75742	71	36						102371	-26629.3		-26629.3	0
1	0	0	1225	14	803	922	65.79	7.466	9.945	91.63	97773	49	33						132241	-34467.5		-34467.5	0
1	0	0	1452	7	611	269	69.12	8.145	10.37	91.59	102676	28	18						138934	-36258		-36258	0
1	0	0	1358	18	1164	449	50.43	7.332	8.19	91.55	74887	47	30						101366	-26479.3		-26479.3	0
1	0	0	1626	6	548	185	50.31	6.97	8.551	91.53	74689	14	10						101125	-26436.1		-26436.1	0
1	0	0	1358	11	520	248	59.19	7.852	8.994	91.51	87851	27	18						118974	-31123.3		-31123.3	0
1	0	0	1454	8	338	920	55.74	7.162	9.307	91.44	82660	25	19						112040	-29379.6		-29379.6	0
1	0	0	1452	13	234	474	59.44	7.449	9.594	91.38	88086	45	32						119477	-31390.8		-31390.8	0
1	0	0	1453	16	859	757	55.31	7.597	8.691	91.35	81943	53	31						111175	-29232.3		-29232.3	0
1	0	0	1358	15	364	380	57.46	7.515	8.973	91.32	85111	39	25						115497	-30385.9		-30385.9	0
1	0	0	1455	4	678	994	59.19	6.97	9.735	91.29	87637	12	9						118974	-31337.3		-31337.3	0
1	0	0	1629	2	1252	190	77.07	8.442	11.45	91.28	114098	16	8						154914	-40815.8		-40815.8	0
1	0	0	1226	13	197	876	72.51	8.023	10.95	91.26	107319	66	41						145748	-38429		-38429	0
1	0	0	1451	5	1068	519	61.04	7.449	9.504	91.14	90231	36	15						122693	-32461.8		-32461.8	0
1	0	0	1225	4	164	262	82.31	9.13	10.85	91.12	121643	8	6						165446	-43803.4		-43803.4	0
1	0	0	1223	5	491	292	58.82	6.953	9.697	91.11	86918	27	16						118231	-31312.6		-31312.6	0
1	0	0	1627	3	426	143	50.31	6.917	8.747	91.07	74310	14	9						101125	-26815.1		-26815.1	0
1	0	0	1339	8	621	657	83.42	8.687	12.14	90.78	122819	50	24						167678	-44858.5		-44858.5	0
1	0	0	1230	5	576	447	55.92	6.97	9.713	90.67	82241	12	10						112401	-30160.4		-30160.4	0
1	0	0	1478	24	575	742	51.91	6.475	9.157	90.57	76256	74	45						104341	-28085.2		-28085.2	0
1	0	0	1228	8	628	565	86.93	8.8	11.39	90.22	127207	27	16						174733	-47525.8		-47525.8	0
1	0	0	1363	6	305	617	90.39	8.994	11.98	90.21	132247	30	16						181688	-49440.5		-49440.5	0
1	0	0	1340	2	176	311	84.72	9.13	11.06	90.19	123915	21	12						170291	-46375.6		-46375.6	0
1	0	0	1627	22	438	779	67.39	8.023	10.44	90.01	98385	54	40						135457	-37071.6		-37071.6	0
1	0	0	1230	2	555	344	66.03	7.946	9.886	89.97	96358	9	7						132723	-36364.9		-36364.9	0
1	0	0	1229	35	432	923	75.65	8.457	11.23	89.97	110387	63	47						152060	-41672.5		-41672.5	0
1	0	0	1338	4	306	321	67.76	8.19	10.13	89.84	98735	26	12						136200	-37465.3		-37465.3	0
1	0	0	1252	3	198	88	50.31	6.475	8.97	89.8	73278	7	4						101125	-27847.1		-27847.1	0
1	0	0	1246	6	1036	272	64.37	7.71	9.553	89.59	93528	18	12						129386	-35858.3		-35858.3	0
1	0	0	1228	10	764	680	79.1	8.428	11.32	89.58	114935	33	20						158994	-44059.2		-44059.2	0
1	0	0	1570	1	187	642	74.36	8.428	10.61	89.55	107994	1	1						149467	-41472.6		-41472.6	0
1	0	0	1549	16	838	685	60.24	7.449	10.48	89.5	87443	65	40						121085	-33641.8		-33641.8	0
1	0	0	1252	10	929	340	52.53	6.681	8.807	89.45	76214	28	19						105587	-29373.4		-29373.4	0
1	0	0	1252	8	535	304	68.5	8.22	9.982	89.35	99268	24	15						137688	-38419.7		-38419.7	0
1	0	0	1453	24	168	995	50.06	6.475	9.025	89.34	72541	79	48						100623	-28081.6		-28081.6	0
1	0	0	1632	33	883	513	70.47	8.325	10.57	89.3	102068	79	57						141648	-39579.5		-39579.5	0
1	0	0	1627	5	777	195	79.04	8.22	11.26	89.29	114474	18	13						158874	-44399.6		-44399.6	0
1	0	0	1453	12	677	471	51.36	6.899	9.238	89.23	74332	41	23						103236	-28903.7		-28903.7	0
1	0	0	1572	7	1105	779	68.01	7.597	10.18	89.23	98422	39	22						136703	-38280.8		-38280.8	0
1	0	0	1451	8	839	704	54.26	6.97	9.297	89.21	78508	54	23						109065	-30556.8		-30556.8	0
1	0	0	1226	6	58	325	64.06	7.58	10.01	89.21	92684	33	16						128763	-36079.2		-36079.2	0
1	0	0	1363	10	215	733	100.7	10.44	11.59	89.17	145615	37	21						202411	-56796		-56796	0
1	0	0	1365	3	926	819	69.79	7.946	10.54	89.11	100876	28	13						140281	-39404.7		-39404.7	0
1	0	0	1229	12	577	447	63.63	7.946	9.658	88.98	91824	28	19						127899	-36074.8		-36074.8	0
1	0	0	1572	6	1296	447	98.34	8.953	12.78	88.94	141860	27	15						197667	-55807.3		-55807.3	0
1	0	0	1450	16	891	985	77.99	8.953	10.3	88.82	112362	60	34						156763	-44401		-44401	0
1	0	0	1627	7	1029	244	69.24	8.428	9.798	88.62	99521	21	16						139175	-39654.2		-39654.2	0
1	0	0	1339	11	1088	706	79.1	8.457	10.72	88.46	113492	58	30						158994	-45502.2		-45502.2	0
1	0	0	1477	20	203	805	60.98	7.58	9.347	88.41	87440	70	51						122572	-35132.2		-35132.2	0
1	0	0	1546	7	231	198	67.08	7.564	10.57	88.28	96046	33	16						134833	-38787.5		-38787.5	0
1	0	0	1362	5	410	992	69.36	7.852	10.53	88.13	99151	48	24						139416	-40265.4		-40265.4	0
1	0	0	1250	6	905	209	156.9	12.01	15.77	88.11	224150	20	14						315375	-91225.3		-91225.3	0
1	0	0	1477	17	264	529	77.81	8.265	11.24	88.06	111131	46	36						156401	-45270.2		-45270.2	0
1	0	0	1226	2	450	163	61.41	7.449	9.594	88.05	87701	10	5						123437	-35735.6		-35735.6	0
1	0	0	1358	36	865	1001	59.44	7.725	8.779	88.01	84842	106	63						119477	-34634.8		-34634.8	0
1	0	0	1457	10	736	332	64.06	7.466	10.24	87.98	91414	44	19						128763	-37349.2		-37349.2	0
1	0	0	1575	2	635	751	71.89	8.19	10.98	87.96	102563	39	16						144502	-41938.8		-41938.8	0
1	0	0	1363	16	903	859	62.15	7.757	10.14	87.94	88645	52	29						124924	-36279		-36279	0
1	0	0	1338	7	105	414	50.87	6.475	8.817	87.92	72530	33	17						102251	-29720.7		-29720.7	0
1	0	0	1568	7	404	802	59.81	7.449	9.773	87.89	85251	16	12						120220	-34969.5		-34969.5	0
1	0	0	1345	15	1037	929	99.51	9.945	11.9	87.77	141656	75	37						200019	-58363.1		-58363.1	0
1	0	0	1344	3	674	410	69.55	8.22	10.35	87.72	98951	13	7						139798	-40847.3		-40847.3	0
1	0	0	1625	64	973	774	108.3	10.33	13.51	87.71	154111	118	100						217687	-63576.3		-63576.3	0
1	0	0	1626	21	586	736	59.68	7.383	10.44	87.67	84865	60	43						119959	-35094.2		-35094.2	0
1	0	0	1337	4	337	237	65.79	7.58	9.889	87.66	93534	25	11						132241	-38706.5		-38706.5	0
1	0	0	1625	18	664	221	133.9	11.92	13.67	87.65	190280	26	21						269144	-78864.4		-78864.4	0
1	0	0	1452	15	981	672	54.32	6.899	9.697	87.63	77206	59	41						109185	-31979.4		-31979.4	0
1	0	0	1553	17	834	710	77.07	8.939	10.68	87.63	109537	60	49						154914	-45376.8		-45376.8	0
1	0	0	1451	15	517	916	67.45	7.725	10.24	87.61	95849	87	41						135577	-39728.2		-39728.2	0
1	0	0	1453	8	233	223	54.2	6.899	9.697	87.58	76982	22	12						108944	-31962.2		-31962.2	0
1	0	0	1554	3	535	273	86.69	9.062	11.1	87.56	123110	20	12						174250	-51140.4		-51140.4	0
1	0	0	1345	13	197	849	75.84	8.687	11.03	87.51	107635	65	33						152441	-44806.4		-44806.4	0
1	0	0	1451	3	1000	290	57.22	7.162	8.842	87.45	81153	18	9						115014	-33861.5		-33861.5	0
1	0	0	1573	13	528	649	54.2	6.917	9.387	87.39	76818	51	34						108944	-32126.2		-32126.2	0
1	0	0	1626	5	434	158	56.35	7.332	9.241	87.3	79793	12	9						113266	-33472.8		-33472.8	0
1	0	0	1364	5	603	891	56.97	7.058	9.886	87.15	80522	36	18						114512	-33990		-33990	0
1	0	0	1345	2	1241	358	59.07	7.383	9.241	87.04	83387	20	9						118733	-35346.1		-35346.1	0
1	0	0	1472	19	501	715	80.89	8.884	10.98	87.01	114154	51	38						162592	-48438.1		-48438.1	0
1	0	0	1340	3	215	446	85.33	8.687	12.18	86.91	120284	27	15						171517	-51232.7		-51232.7	0
1	0	0	1478	13	215	373	83.11	9.13	11.4	86.89	117128	42	27						167054	-49926.4		-49926.4	0
1	0	0	1228	7	608	533	52.96	7.332	8.747	86.87	74619	25	14						106452	-31832.7		-31832.7	0
1	0	0	1548	11	828	344	103.8	10.24	12.33	86.86	146272	30	18						208642	-62370.2		-62370.2	0
1	0	0	1551	5	978	529	76.7	8.023	10.84	86.7	107851	26	14						154170	-46319.1		-46319.1	0
1	0	0	1631	15	639	352	74.79	8.673	10.44	86.67	105132	50	32						150331	-45198.9		-45198.9	0
1	0	0	1229	34	1158	915	89.77	9.238	11.59	86.66	126176	61	46						180441	-54265.3		-54265.3	0
1	0	0	1630	12	754	430	78.24	8.442	11.09	86.65	109961	25	22						157266	-47304.5		-47304.5	0
1	0	0	1626	12	863	490	54.57	7.515	8.402	86.63	76671	37	24						109688	-33016.9		-33016.9	0
1	0	0	1339	13	535	846	76.64	8.457	10.72	86.63	107678	65	36						154049	-46371.5		-46371.5	0
1	0	0	1456	2	341	112	96.74	9.757	12.44	86.57	135821	5	3						194451	-58630.3		-58630.3	0
1	0	0	1451	1	663	229	70.6	8.22	10.23	86.55	99102	9	5						141909	-42806.8		-42806.8	0
1	0	0	1572	4	789	243	84.04	8.19	11.47	86.52	117933	18	8						168924	-50990.8		-50990.8	0
1	0	0	1452	16	933	707	55.06	6.663	9.455	86.52	77258	64	45						110673	-33414.8		-33414.8	0
1	0	0	1624	4	441	455	50.74	6.681	8.779	86.5	71189	31	16						101989	-30800.4		-30800.4	0
1	0	0	1573	10	1006	443	51.3	7.023	8.637	86.38	71865	39	26						103115	-31250.1		-31250.1	0
1	0	0	1453	19	475	771	57.22	7.11	10.02	86.33	80114	56	34						115014	-34900.5		-34900.5	0
1	0	0	1625	47	836	537	125.4	11.2	13.44	86.26	175451	77	67						252059	-76608		-76608	0
1	0	0	1344	6	1108	480	53.83	6.663	9.517	86.24	75290	24	11						108200	-32910.5		-32910.5	0
1	0	0	1230	9	1119	863	61.78	7.449	10.08	86.2	86373	24	19						124180	-37807.3		-37807.3	0
1	0	0	1360	1	1044	71	61.78	7.564	9.932	86.13	86299	6	3						124180	-37881.3		-37881.3	0
1	0	0	1626	15	867	560	94.52	9.157	12.37	86.1	131991	44	29						189989	-57998		-57998	0
1	0	0	1363	11	1024	752	56.66	7.58	8.953	86.09	79115	38	22						113889	-34773.9		-34773.9	0
1	0	0	1453	21	346	881	82.19	9.13	10.68	86.09	114753	62	37						165205	-50452.2		-50452.2	0
1	0	0	1223	12	148	826	79.23	8.457	11.07	86.08	110618	47	26						159255	-48637.5		-48637.5	0
1	0	0	1552	10	379	484	99.57	9.642	11.96	86.08	139017	45	31						200140	-61122.7		-61122.7	0
1	0	0	1554	17	300	922	72.45	8.457	10.21	86.05	101106	72	48						145627	-44521.4		-44521.4	0
1	0	0	1225	16	402	1006	50.13	6.917	8.691	85.98	69902	56	38						100763	-30861.3		-30861.3	0
1	0	0	1473	12	1144	848	53.09	6.953	8.873	85.8	73876	54	31						106713	-32837		-32837	0
1	0	0	1626	18	684	634	77.87	8.19	10.93	85.8	108362	48	33						156522	-48159.8		-48159.8	0
1	0	0	1625	56	232	655	70.41	7.961	10.37	85.68	97850	94	82						141527	-43676.9		-43676.9	0
1	0	0	1554	16	153	891	73.25	7.946	10.95	85.58	101668	70	46						147235	-45567.4		-45567.4	0
1	0	0	1252	14	861	464	65.11	8.023	9.713	85.57	90362	40	27						130874	-40511.7		-40511.7	0
1	0	0	1226	5	141	318	56.97	7.383	9.671	85.56	79061	32	15						114512	-35451		-35451	0
1	0	0	1554	10	1247	740	57.03	6.917	9.582	85.55	79134	53	34						114633	-35498.6		-35498.6	0
1	0	0	1452	22	654	865	59.37	7.231	9.662	85.54	82379	84	61						119336	-36957.1		-36957.1	0
1	0	0	1244	2	639	709	69.92	7.852	10.68	85.53	96995	5	3						140542	-43547		-43547	0
1	0	0	1228	4	615	253	52.28	6.917	9.307	85.52	72522	15	11						105085	-32562.9		-32562.9	0
1	0	0	1229	30	1164	814	98.59	9.932	11.59	85.45	136642	56	42						198170	-61527.8		-61527.8	0
1	0	0	1339	6	412	640	63.75	7.449	10.43	85.37	88275	48	22						128140	-39865.1		-39865.1	0
1	0	0	1229	9	1294	351	69.24	7.725	10.21	85.36	95862	21	13						139175	-43313.2		-43313.2	0
1	0	0	1360	10	412	966	82.56	8.939	11.39	85.33	114255	31	21						165949	-51693.9		-51693.9	0
1	0	0	1252	17	976	657	63.26	7.58	10.01	85.28	87500	56	34						127155	-39655.1		-39655.1	0
1	0	0	1574	8	652	861	79.66	8.842	10.79	85.26	110160	59	28						160120	-49959.8		-49959.8	0
1	0	0	1363	12	457	812	54.81	6.917	9.321	85.23	75770	46	25						110170	-34400.3		-34400.3	0
1	0	0	1339	1	891	98	56.54	6.899	9.585	85.23	78156	4	1						113648	-35491.7		-35491.7	0
1	0	0	1473	2	252	232	94.21	9.157	12.49	85.22	130209	10	7						189366	-59156.9		-59156.9	0
1	0	0	1548	10	698	290	76.33	8.673	10.72	85.18	105450	25	17						153426	-47976.4		-47976.4	0
1	0	0	1630	13	1054	469	85.39	9.13	11.02	85.17	117956	29	26						171637	-53681.3		-53681.3	0
1	0	0	1548	14	588	483	65.66	8.023	9.713	85.16	90698	39	23						131979	-41281.2		-41281.2	0
1	0	0	1450	12	551	806	56.72	7.449	10.11	85.12	78307	49	26						114009	-35702.5		-35702.5	0
1	0	0	1251	6	532	261	79.29	8.442	11.15	85.07	109402	22	13						159376	-49974.1		-49974.1	0
1	0	0	1477	19	415	618	62.7	7.383	9.932	85.06	86507	56	44						126030	-39522.5		-39522.5	0
1	0	0	1550	15	1212	738	86.07	8.428	11.87	85.05	118728	68	37						173004	-54276.1		-54276.1	0
1	0	0	1224	9	323	792	57.09	7.162	9.455	84.99	78704	27	17						114753	-36049.2		-36049.2	0
1	0	0	1252	5	1154	237	65.36	7.383	9.713	84.98	90081	15	8						131376	-41295.2		-41295.2	0
1	0	0	1225	2	312	102	105.1	9.591	13.18	84.94	144815	3	3						211255	-66440.2		-66440.2	0
1	0	0	1554	9	1042	739	61.66	7.564	9.839	84.91	84908	52	33						123939	-39031.1		-39031.1	0
1	0	0	1226	4	15	318	51.48	6.532	8.493	84.91	70896	30	13						103477	-32580.9		-32580.9	0
1	0	0	1339	7	207	645	66.59	7.58	10.08	84.89	91677	49	23						133849	-42171.6		-42171.6	0
1	0	0	1627	10	186	319	94.33	9.553	12.08	84.88	129862	30	22						189607	-59745.1		-59745.1	0
1	0	0	1456	3	261	276	61.84	7.597	10.27	84.87	85127	14	8						124301	-39173.9		-39173.9	0
1	0	0	1226	12	473	701	68.01	7.58	10.29	84.86	93605	51	28						136703	-43097.8		-43097.8	0
1	0	0	1549	15	786	620	56.11	7.466	8.842	84.83	77193	59	37						112783	-35590.3		-35590.3	0
1	0	0	1479	17	656	749	66.47	7.71	10.06	84.82	91440	71	34						133607	-42167.4		-42167.4	0
1	0	0	1358	30	1163	771	53.02	7.332	8.817	84.68	72823	82	52						106572	-33749.3		-33749.3	0
1	0	0	1628	18	1044	797	55	6.899	9.839	84.67	75524	58	39						110552	-35028.2		-35028.2	0
1	0	0	1249	2	1190	212	91.87	9.331	12.37	84.66	126150	11	6						184662	-58512.4		-58512.4	0
1	0	0	1225	5	78	267	97.97	9.449	12.29	84.62	134455	9	7						196924	-62468.6		-62468.6	0
1	0	0	1228	1	619	35	82.31	8.22	10.98	84.59	112921	1	1						165446	-52525.4		-52525.4	0
1	0	0	1344	5	659	484	81.26	8.687	11.2	84.58	111475	23	10						163336	-51860.9		-51860.9	0
1	0	0	1227	12	140	860	67.7	7.852	10.7	84.55	92839	74	41						136080	-43240.7		-43240.7	0
1	0	0	1479	4	956	127	53.89	7.231	9.321	84.53	73877	14	9						108321	-34444.1		-34444.1	0
1	0	0	1359	6	455	535	59.13	7.449	10.46	84.53	81060	68	31						118854	-37793.7		-37793.7	0
1	0	0	1363	20	468	900	53.76	6.97	9.13	84.42	73612	60	35						108060	-34447.8		-34447.8	0
1	0	0	1474	7	387	793	82.87	8.994	11.16	84.31	113312	46	29						166572	-53260		-53260	0
1	0	0	1624	6	421	567	53.83	6.97	8.619	84.24	73540	37	21						108200	-34660.5		-34660.5	0
1	0	0	1627	4	348	180	94.58	9.277	12.88	84.22	129201	15	10						190110	-60908.6		-60908.6	0
1	0	0	1477	6	730	151	63.51	7.852	9.553	84.17	86699	14	11						127658	-40958.6		-40958.6	0
1	0	0	1229	10	1263	370	111	10.52	12.33	84.1	151384	24	16						223114	-71730.4		-71730.4	0
1	0	0	1548	16	874	554	85.39	8.953	11.16	84.09	116460	47	28						171637	-55177.3		-55177.3	0
1	0	0	1572	2	921	214	56.17	6.899	9.585	84.02	76546	16	6						112904	-36357.9		-36357.9	0
1	0	0	1554	5	1050	329	73.49	8.19	10.99	83.92	100031	29	18						147718	-47686.8		-47686.8	0
1	0	0	1628	12	718	305	69.49	7.961	10.21	83.91	94568	37	22						139678	-45109.7		-45109.7	0
1	0	0	1363	3	167	542	52.53	6.681	8.673	83.89	71477	23	11						105587	-34110.4		-34110.4	0
1	0	0	1345	18	417	979	71.27	8.023	10.71	83.89	96972	84	44						143256	-46283.6		-46283.6	0
1	0	0	1472	9	781	389	61.29	7.449	10.37	83.87	83370	30	21						123195	-39825.4		-39825.4	0
1	0	0	1474	2	69	519	55.37	7.564	8.779	83.85	75301	23	12						111296	-35994.9		-35994.9	0
1	0	0	1631	37	427	771	70.41	7.961	10.67	83.83	95738	94	66						141527	-45788.9		-45788.9	0
1	0	0	1451	2	126	245	75.04	7.564	10.37	83.8	101984	14	8						150833	-48849.4		-48849.4	0
1	0	0	1451	7	945	612	54.63	7.058	8.533	83.74	74195	39	17						109808	-35613.5		-35613.5	0
1	0	0	1473	7	1076	650	81.88	8.501	11.57	83.72	111181	36	20						164582	-53401.1		-53401.1	0
1	0	0	1550	13	583	542	108	9.982	13.98	83.72	146591	57	30						217084	-70493.3		-70493.3	0
1	0	0	1252	16	1068	606	115.5	10.52	13.49	83.66	156700	53	32						232160	-75459.6		-75459.6	0
1	0	0	1452	10	614	425	76.58	8.457	10.91	83.62	103851	37	25						153929	-50077.9		-50077.9	0
1	0	0	1629	1	1070	21	86.01	9.331	12.03	83.61	116635	3	1						172884	-56248.5		-56248.5	0
1	0	0	1366	4	919	437	91.81	9.331	11.78	83.59	124459	20	12						184542	-60082.8		-60082.8	0
1	0	0	1227	11	308	836	66.59	7.961	10.08	83.55	90238	72	39						133849	-43610.6		-43610.6	0
1	0	0	1337	5	689	285	73.86	8.673	9.914	83.52	100061	30	14						148462	-48400.6		-48400.6	0
1	0	0	1625	25	660	292	114.1	10.74	12.83	83.51	154487	42	35						229346	-74858.6		-74858.6	0
1	0	0	1549	18	886	757	79.6	7.946	10.92	83.49	107785	72	44						159999	-52214.2		-52214.2	0
1	0	0	1473	5	921	465	61.1	7.449	9.839	83.46	82711	23	15						122813	-40102.4		-40102.4	0
1	0	0	1457	7	785	270	50.74	6.532	8.863	83.4	68641	36	14						101989	-33348.4		-33348.4	0
1	0	0	1632	28	743	448	80.95	9.157	10.52	83.4	109504	67	49						162713	-53208.7		-53208.7	0
1	0	0	1573	9	51	436	124.9	10.9	14.75	83.19	168450	35	25						251054	-82604		-82604	0
1	0	0	1227	8	320	624	54.75	7.023	9.001	83.17	73851	53	29						110050	-36198.7		-36198.7	0
1	0	0	1452	8	100	283	76.76	8.023	11.39	83.16	103531	29	19						154291	-50759.7		-50759.7	0
1	0	0	1625	57	604	662	128.2	11.34	14.37	83.11	172777	95	83						257687	-84910.1		-84910.1	0
1	0	0	1364	7	418	937	58.57	7.162	9.585	83.06	78910	39	21						117728	-38818		-38818	0
1	0	0	1551	1	157	294	72.26	8.008	10.33	83.05	97329	10	4						145245	-47916.5		-47916.5	0
1	0	0	1457	14	531	534	66.03	8.084	11	83.01	88902	60	27						132723	-43820.9		-43820.9	0
1	0	0	1451	11	1106	832	55.37	7.449	8.779	82.99	74523	76	34						111296	-36772.9		-36772.9	0
1	0	0	1471	3	1108	58	86.5	8.501	11.89	82.87	116268	6	4						173868	-57600.5		-57600.5	0
1	0	0	1471	16	279	775	52.53	6.97	8.691	82.87	70602	74	54						105587	-34985.4		-34985.4	0
1	0	0	1345	12	1288	808	61.66	7.383	9.982	82.84	82842	60	31						123939	-41097.1		-41097.1	0
1	0	0	1227	5	1233	304	69.92	8.265	10.68	82.83	93931	27	19						140542	-46611		-46611	0
1	0	0	1337	7	1299	336	72.08	8.023	10.08	82.78	96774	35	17						144884	-48109.7		-48109.7	0
1	0	0	1550	1	1192	41	62.89	7.961	9.455	82.73	84384	5	3						126411	-42027.4		-42027.4	0
1	0	0	1363	17	1135	856	79.97	8.842	10.63	82.72	107288	53	30						160743	-53454.9		-53454.9	0
1	0	0	1227	10	90	725	59.13	7.231	9.658	82.67	79279	63	34						118854	-39574.7		-39574.7	0
1	0	0	1546	13	1030	505	79.78	8.687	10.74	82.65	106955	81	36						160361	-53406		-53406	0
1	0	0	1573	12	161	490	61.1	7.332	9.585	82.64	81898	43	29						122813	-40915.4		-40915.4	0
1	0	0	1364	8	689	942	53.21	6.755	9.241	82.59	71278	40	22						106954	-35676.2		-35676.2	0
1	0	0	1625	55	883	643	125.2	11.2	13.88	82.58	167638	92	80						251657	-84019		-84019	0
1	0	0	1223	7	660	416	64.37	7.71	9.488	82.57	86205	35	18						129386	-43181.3		-43181.3	0
1	0	0	1546	5	658	156	69.86	7.852	10.33	82.54	93519	28	13						140421	-46902.4		-46902.4	0
1	0	0	1450	15	360	981	65.42	8.428	9.439	82.54	87575	59	33						131497	-43921.8		-43921.8	0
1	0	0	1345	5	79	538	97.23	8.994	12.82	82.51	130126	32	15						195436	-65310.2		-65310.2	0
1	0	0	1248	1	772	237	52.9	7.058	8.779	82.51	70790	3	2						106331	-35541.1		-35541.1	0
1	0	0	1339	3	1105	433	67.57	7.757	10.08	82.5	90418	32	13						135818	-45400.4		-45400.4	0
1	0	0	1477	13	814	434	77.87	8.884	10.78	82.49	104184	40	30						156522	-52337.8		-52337.8	0
1	0	0	1548	23	698	903	56.17	7.058	9.662	82.48	75138	79	52						112904	-37765.9		-37765.9	0
1	0	0	1229	31	870	829	96.37	9.591	11.74	82.38	128759	58	43						193708	-64948.6		-64948.6	0
1	0	0	1550	10	1115	499	86.87	8.939	12.46	82.34	116014	49	24						174612	-58598.2		-58598.2	0
1	0	0	1474	8	671	840	56.23	7.231	9.585	82.31	75068	49	31						113025	-37956.5		-37956.5	0
1	0	0	1227	13	1163	893	51.73	6.321	8.953	82.3	69052	77	42						103979	-34927.4		-34927.4	0
1	0	0	1625	65	1127	766	86.93	9.423	10.91	82.26	115986	119	101						174733	-58746.8		-58746.8	0
1	0	0	1548	12	165	406	65.11	7.449	10.13	82.2	86804	35	19						130874	-44069.7		-44069.7	0
1	0	0	1229	33	1031	850	84.47	8.687	11.33	82.15	112539	60	45						169788	-57249.1		-57249.1	0
1	0	0	1252	9	1088	318	61.84	7.449	9.684	82.14	82387	25	16						124301	-41913.9		-41913.9	0
1	0	0	1478	18	683	494	50.13	6.475	9.106	82.13	66769	53	33						100763	-33994.3		-33994.3	0
1	0	0	1574	2	518	274	54.01	7.058	9.54	82.11	71929	15	10						108562	-36633.3		-36633.3	0
1	0	0	1247	1	276	62	64.37	7.961	9.982	82.07	85681	3	3						129386	-43705.3		-43705.3	0
1	0	0	1339	9	486	692	75.47	8.145	10.9	82.05	100426	55	27						151698	-51271.7		-51271.7	0
1	0	0	1363	7	209	631	73.12	7.946	10.99	82.04	97297	31	17						146974	-49677.1		-49677.1	0
1	0	0	1360	11	883	982	71.77	8.265	10.56	82.02	95471	33	22						144261	-48789.6		-48789.6	0
1	0	0	1339	2	1015	316	82.19	9.13	10.88	82.01	109321	23	6						165205	-55884.2		-55884.2	0
1	0	0	1339	4	75	533	102.5	10.43	12.11	81.98	136331	35	15						206029	-69698.1		-69698.1	0
1	0	0	1471	17	943	848	117.6	10.44	13.24	81.97	156311	79	57						236381	-80069.7		-80069.7	0
1	0	0	1554	7	194	449	121.9	9.982	14.12	81.94	161986	40	27						245024	-83037.9		-83037.9	0
1	0	0	1472	7	991	280	77.62	8.023	9.997	81.92	103143	20	14						156019	-52876.3		-52876.3	0
1	0	0	1548	4	86	65	79.29	8.8	10.54	81.89	105306	4	4						159376	-54070.1		-54070.1	0
1	0	0	1452	3	258	153	83.67	8.8	11.43	81.88	111105	16	9						168180	-57075		-57075	0
1	0	0	1632	42	712	568	68.99	8.22	10.11	81.85	91585	93	69						138673	-47087.7		-47087.7	0
1	0	0	1477	25	449	922	50.62	6.899	8.779	81.78	67139	83	60						101748	-34609.2		-34609.2	0
1	0	0	1626	16	950	587	55.31	7.332	9.455	81.73	73315	45	30						111175	-37860.3		-37860.3	0
1	0	0	1626	13	572	546	65.29	7.58	9.994	81.73	86551	42	27						131236	-44684.5		-44684.5	0
1	0	0	1246	7	1102	415	82.68	8.953	11.85	81.67	109515	21	15						166190	-56675.1		-56675.1	0
1	0	0	1628	6	811	213	78.67	8.687	10.57	81.65	104181	21	13						158130	-53948.8		-53948.8	0
1	0	0	1478	12	297	361	56.85	7.449	9.13	81.56	75198	41	26						114271	-39072.8		-39072.8	0
1	0	0	1632	45	526	595	60.85	7.71	9.553	81.5	80437	100	73						122311	-41873.9		-41873.9	0
1	0	0	1553	16	124	658	54.94	6.917	8.901	81.48	72596	58	48						110432	-37835.6		-37835.6	0
1	0	0	1229	11	1128	446	81.2	8.8	10.72	81.44	107262	27	18						163215	-55953.2		-55953.2	0
1	0	0	1251	3	1199	174	62.09	7.231	9.795	81.41	81977	12	7						124803	-42826.4		-42826.4	0
1	0	0	1340	4	478	678	52.84	6.321	9.001	81.39	69752	35	16						106211	-36458.5		-36458.5	0
1	0	0	1345	4	258	515	65.66	8.023	9.347	81.39	86680	30	14						131979	-45299.2		-45299.2	0
1	0	0	1477	16	562	517	88.78	8.994	11.8	81.39	117201	45	35						178451	-61250.4		-61250.4	0
1	0	0	1228	12	408	763	77.44	8.442	10.69	81.32	102144	39	24						155657	-53513.5		-53513.5	0
1	0	0	1625	34	1038	392	85.58	9.449	10.79	81.32	112872	53	45						172019	-59147.2		-59147.2	0
1	0	0	1625	49	409	543	68.56	8.145	9.585	81.3	90409	79	69						137808	-47399.3		-47399.3	0
1	0	0	1345	9	352	616	57.65	6.899	9.735	81.3	76012	43	21						115879	-39866.8		-39866.8	0
1	0	0	1629	7	624	858	93.72	9.117	11.5	81.28	123550	59	30						188381	-64830.9		-64830.9	0
1	0	0	1478	2	1184	99	61.35	7.71	9.773	81.28	80869	10	8						123316	-42447		-42447	0
1	0	0	1231	5	489	803	68.07	8.023	10.11	81.26	89708	24	15						136823	-47115.4		-47115.4	0
1	0	0	1225	6	34	273	101.7	9.423	13.01	81.22	134006	10	8						204421	-70415.1		-70415.1	0
1	0	0	1452	26	902	966	59.68	7.946	8.915	81.15	78554	93	67						119959	-41405.2		-41405.2	0
1	0	0	1471	8	145	298	68.44	8.145	10.13	81.13	90056	28	21						137567	-47511.1		-47511.1	0
1	0	0	1477	22	966	859	58.39	7.449	9.334	81.13	76827	74	54						117366	-40539.2		-40539.2	0
1	0	0	1625	41	784	436	139.6	11.72	14.01	81.02	183424	62	54						280602	-97177.6		-97177.6	0
1	0	0	1625	63	487	742	85.64	9.37	10.78	81.02	112533	113	97						172140	-59606.8		-59606.8	0
1	0	0	1472	24	665	988	72.57	7.597	10.76	81.01	95346	72	51						145869	-50522.6		-50522.6	0
1	0	0	1479	7	627	187	54.87	6.899	8.817	80.94	72036	17	12						110291	-38254.9		-38254.9	0
1	0	0	1455	2	797	55	72.45	8.22	9.932	80.9	95058	3	3						145627	-50569.4		-50569.4	0
1	0	0	1627	9	1234	307	79.72	8.457	10.78	80.9	104600	29	21						160240	-55640.4		-55640.4	0
1	0	0	1626	22	448	822	105.9	9.331	13.06	80.89	138886	68	45						212863	-73977.2		-73977.2	0
1	0	0	1573	7	1328	363	93.9	9.331	12.27	80.88	123183	31	21						188743	-65559.8		-65559.8	0
1	0	0	1478	3	389	175	66.4	8.084	9.757	80.87	87099	16	12						133467	-46367.7		-46367.7	0
1	0	0	1553	10	336	408	74.23	8.442	10.06	80.81	97299	40	34						149205	-51906.3		-51906.3	0
1	0	0	1458	8	789	385	60.61	7.725	8.953	80.77	79396	37	24						121829	-42432.5		-42432.5	0
1	0	0	1631	14	485	320	71.52	8.023	10.4	80.73	93647	47	30						143758	-50111.1		-50111.1	0
1	0	0	1452	6	1130	215	76.27	8.8	10.7	80.72	99851	24	15						153306	-53454.8		-53454.8	0
1	0	0	1478	16	878	487	78.61	8.457	11.46	80.68	102863	50	30						158009	-55146.2		-55146.2	0
1	0	0	1547	4	642	710	66.9	7.946	10.01	80.67	87526	26	9						134472	-46945.7		-46945.7	0
1	0	0	1358	16	1128	393	55.31	7.383	9.238	80.66	72356	40	26						111175	-38819.3		-38819.3	0
1	0	0	1573	14	863	803	70.29	8.22	9.591	80.65	91944	59	37						141286	-49341.7		-49341.7	0
1	0	0	1453	11	912	328	92.79	9.423	11.2	80.63	121354	30	19						186512	-65157.6		-65157.6	0
1	0	0	1252	19	782	779	65.29	7.946	10.24	80.6	85355	69	44						131236	-45880.5		-45880.5	0
1	0	0	1229	13	1008	456	112.6	9.982	13.37	80.54	147059	29	20						226331	-79271.5		-79271.5	0
1	0	0	1246	5	1125	151	56.23	7.11	9.488	80.5	73416	13	10						113025	-39608.5		-39608.5	0
1	0	0	1632	36	515	551	76.88	8.486	10.47	80.5	100380	85	62						154532	-54151.9		-54151.9	0
1	0	0	1632	48	259	618	52.59	6.626	9.11	80.49	68658	104	76						105708	-37050		-37050	0
1	0	0	1359	10	1227	994	98.46	9.782	12.66	80.43	128452	111	42						197909	-69456.5		-69456.5	0
1	0	0	1250	8	560	276	52.9	6.681	8.873	80.42	68999	27	18						106331	-37332.1		-37332.1	0
1	0	0	1572	3	270	224	106.3	9.857	13.07	80.41	138624	17	7						213667	-75043.3		-75043.3	0
1	0	0	1631	30	497	718	56.79	6.953	9.823	80.41	74055	81	53						114150	-40095.2		-40095.2	0
1	0	0	1548	17	775	668	106.1	9.591	12.95	80.4	138364	60	38						213265	-74901.2		-74901.2	0
1	0	0	1479	18	600	857	69.73	7.946	10.97	80.39	90926	84	40						140160	-49234.1		-49234.1	0
1	0	0	1554	12	1096	763	76.76	8.457	10.78	80.38	100071	56	36						154291	-54219.7		-54219.7	0
1	0	0	1472	11	193	525	55.55	7.058	9.13	80.35	72395	37	27						111658	-39262.7		-39262.7	0
1	0	0	1625	68	1079	804	87	9.13	12.07	80.3	113308	126	105						174873	-61565.5		-61565.5	0
1	0	0	1548	7	852	190	79.17	8.884	10.61	80.23	103017	17	13						159135	-56117.9		-56117.9	0
1	0	0	1628	13	975	357	63.57	7.58	9.935	80.19	82678	41	26						127778	-45100.2		-45100.2	0
1	0	0	1627	21	215	740	73.25	8.22	11	80.18	95256	52	39						147235	-51979.4		-51979.4	0
1	0	0	1549	2	869	204	63.01	7.58	9.504	80.18	81940	19	9						126653	-44712.6		-44712.6	0
1	0	0	1632	54	457	750	99.88	9.54	13.18	80.17	129869	133	100						200763	-70893.8		-70893.8	0
1	0	0	1627	6	187	232	70.9	7.231	10.3	80.08	92091	20	15						142512	-50420.8		-50420.8	0
1	0	0	1631	19	594	461	88.91	8.8	11.37	79.97	115318	62	40						178713	-63394.7		-63394.7	0
1	0	0	1553	4	352	151	86.69	8.884	11.39	79.95	112415	14	11						174250	-61835.4		-61835.4	0
1	0	0	1550	9	794	468	102.8	9.895	12.95	79.95	133277	47	23						206632	-73355.1		-73355.1	0
1	0	0	1632	30	470	495	72.26	8.486	10.13	79.94	93691	72	52						145245	-51554.5		-51554.5	0
1	0	0	1631	39	936	806	62.58	7.725	9.738	79.91	81111	98	69						125788	-44677.3		-44677.3	0
1	0	0	1358	27	460	719	55.31	6.917	9.713	79.84	71614	76	48						111175	-39561.3		-39561.3	0
1	0	0	1473	6	61	633	62.03	7.449	10.14	79.78	80260	35	19						124683	-44422.8		-44422.8	0
1	0	0	1625	23	232	289	123.3	11.24	13.1	79.76	159433	38	32						247838	-88404.9		-88404.9	0
1	0	0	1548	18	215	675	86.81	8.687	11.94	79.63	112124	62	39						174492	-62367.6		-62367.6	0
1	0	0	1625	46	322	529	179	14.02	15.64	79.62	231150	75	66						359797	-128647		-128647	0
1	0	0	1478	15	956	430	50.93	6.97	8.254	79.55	65706	48	29						102371	-36665.3		-36665.3	0
1	0	0	1363	19	790	908	94.27	9.157	12.18	79.54	121616	59	34						189486	-67870.5		-67870.5	0
1	0	0	1228	11	135	724	50.37	6.97	8.442	79.51	64962	36	23						101246	-36283.7		-36283.7	0
1	0	0	1575	3	1069	795	64.49	7.725	10.13	79.37	83025	42	19						129627	-46602.5		-46602.5	0
1	0	0	1553	15	204	604	72.75	8.442	10.56	79.36	93648	54	46						146230	-52582.4		-52582.4	0
1	0	0	1626	9	396	439	51.91	6.97	9.038	79.35	66810	30	21						104341	-37531.2		-37531.2	0
1	0	0	1573	6	835	300	66.03	8.023	10.22	79.33	84966	29	20						132723	-47756.9		-47756.9	0
1	0	0	1458	11	1017	504	53.7	6.899	8.733	79.3	69069	45	28						107939	-38870.1		-38870.1	0
1	0	0	1626	19	517	647	66.03	7.961	9.671	79.28	84913	50	35						132723	-47809.9		-47809.9	0
1	0	0	1454	1	837	52	81.76	8.501	10.95	79.28	105129	5	3						164341	-59211.9		-59211.9	0
1	0	0	1629	6	411	825	97.54	9.488	11.8	79.27	125404	58	29						196059	-70655.3		-70655.3	0
1	0	0	1344	9	927	542	54.01	6.626	9.271	79.27	69437	30	15						108562	-39125.3		-39125.3	0
1	0	0	1358	35	264	974	57.83	7.449	9.347	79.25	74332	103	62						116241	-41908.6		-41908.6	0
1	0	0	1451	9	1016	718	50.8	6.953	8.953	79.24	65296	59	24						102110	-36814		-36814	0
1	0	0	1358	25	1053	663	63.94	7.773	9.671	79.21	82143	67	42						128522	-46379		-46379	0
1	0	0	1360	2	1107	114	65.48	7.852	9.889	79.2	84107	10	5						131617	-47510.4		-47510.4	0
1	0	0	1338	14	437	782	50.5	6.917	9.025	79.2	64861	70	40						101507	-36646		-36646	0
1	0	0	1452	11	982	424	55.24	7.023	8.891	79.19	70953	38	26						111035	-40081.6		-40081.6	0
1	0	0	1345	3	64	484	90.02	9.488	11.78	79.15	115560	28	13						180944	-65383.8		-65383.8	0
1	0	0	1478	10	458	336	82.43	8.994	11.23	79.15	105818	35	23						165688	-59869.6		-59869.6	0
1	0	0	1252	12	1139	417	95.2	9.13	12.95	79.09	122116	35	22						191356	-69239.8		-69239.8	0
1	0	0	1631	44	873	834	63.44	7.466	9.914	79.08	81375	107	77						127517	-46141.9		-46141.9	0
1	0	0	1631	47	913	893	64.99	7.564	9.582	79.07	83343	116	82						130632	-47289.5		-47289.5	0
1	0	0	1338	2	188	258	81.51	9.13	10.71	79.07	104529	18	10						163838	-59309.4		-59309.4	0
1	0	0	1474	3	500	535	116.5	9.857	13.98	79.07	149433	24	13						234170	-84736.7		-84736.7	0
1	0	0	1547	5	134	873	80.03	8.842	10.91	79.06	102621	39	15						160864	-58242.5		-58242.5	0
1	0	0	1479	14	1051	591	63.14	7.466	10.33	79.03	80922	56	29						126914	-45991.9		-45991.9	0
1	0	0	1471	7	462	208	75.65	8.673	11.03	79.01	96940	22	16						152060	-55119.5		-55119.5	0
1	0	0	1573	16	791	824	52.84	6.953	9.307	78.99	67695	62	39						106211	-38515.5		-38515.5	0
1	0	0	1632	44	345	599	100.4	9.932	12.06	78.97	128555	98	72						201808	-73253		-73253	0
1	0	0	1366	7	464	591	50.56	6.475	8.8	78.94	64734	28	16						101628	-36893.6		-36893.6	0
1	0	0	1632	25	893	391	79.72	8.953	11.15	78.94	102072	57	43						160240	-58168.4		-58168.4	0
1	0	0	1632	43	388	575	90.02	9.117	12.41	78.94	115246	95	70						180944	-65697.8		-65697.8	0
1	0	0	1630	24	1176	805	116	10.37	13.39	78.87	148442	56	48						233165	-84722.6		-84722.6	0
1	0	0	1252	18	1046	680	76.64	8.19	10.95	78.85	98014	57	35						154049	-56035.5		-56035.5	0
1	0	0	1568	11	270	872	72.38	7.852	11.03	78.83	92544	23	17						145487	-52942.7		-52942.7	0
1	0	0	1625	38	608	420	163.4	13.2	14.9	78.81	208859	58	50						328441	-119582		-119582	0
1	0	0	1452	25	582	945	71.27	8.22	10.38	78.79	91078	91	65						143256	-52177.6		-52177.6	0
1	0	0	1549	25	316	1002	55.74	6.532	9.157	78.75	71193	98	60						112040	-40846.6		-40846.6	0
1	0	0	1632	50	752	635	82.19	8.486	10.72	78.75	104969	109	81						165205	-60236.2		-60236.2	0
1	0	0	1625	73	341	886	57.65	7.058	9.889	78.74	73619	139	111						115879	-42259.8		-42259.8	0
1	0	0	1625	48	725	545	137.6	12.01	13.75	78.73	175654	78	68						276582	-100928		-100928	0
1	0	0	1631	46	586	873	59.31	7.449	9.347	78.62	75637	112	81						119215	-43578.5		-43578.5	0
1	0	0	1478	19	629	502	53.83	6.917	9.642	78.62	68639	54	34						108200	-39561.5		-39561.5	0
1	0	0	1632	19	635	337	62.27	7.466	9.455	78.62	79409	45	34						125165	-45756.2		-45756.2	0
1	0	0	1625	42	444	444	126.9	10.33	14.71	78.56	161685	65	57						255074	-93389.1		-93389.1	0
1	0	0	1548	6	461	165	62.52	7.515	9.347	78.54	79641	13	10						125668	-46026.7		-46026.7	0
1	0	0	1548	20	113	844	58.94	7.383	9.423	78.53	75075	74	48						118472	-43396.8		-43396.8	0
1	0	0	1477	7	997	167	56.66	7.449	8.576	78.51	72154	15	12						113889	-41734.9		-41734.9	0
1	0	0	1225	15	1150	931	74.54	8.265	10.78	78.5	94911	52	34						149828	-54917.4		-54917.4	0
1	0	0	1631	34	960	760	65.97	7.515	10.3	78.48	83971	91	63						132602	-48631.3		-48631.3	0
1	0	0	1225	9	42	455	57.46	7.058	9.387	78.48	73140	21	14						115497	-42356.9		-42356.9	0
1	0	0	1453	9	921	241	90.02	8.953	12.48	78.44	114525	26	16						180944	-66418.8		-66418.8	0
1	0	0	1362	3	36	906	82.19	8.486	11.98	78.42	104528	43	21						165205	-60677.2		-60677.2	0
1	0	0	1478	1	770	51	57.09	7.058	9.553	78.41	72607	2	2						114753	-42146.2		-42146.2	0
1	0	0	1477	3	820	80	64.25	7.757	10.19	78.34	81628	5	4						129145	-47517.1		-47517.1	0
1	0	0	1244	5	44	847	66.53	7.757	10.59	78.33	84515	9	6						133728	-49213		-49213	0
1	0	0	1337	3	637	170	74.97	8.145	10.89	78.3	95209	20	8						150693	-55483.7		-55483.7	0
1	0	0	1250	1	146	27	65.91	7.466	10.29	78.27	83666	1	1						132482	-48815.7		-48815.7	0
1	0	0	1358	33	415	961	67.57	7.725	9.886	78.25	85764	100	60						135818	-50054.4		-50054.4	0
1	0	0	1624	3	326	347	50.43	6.755	9.214	78.19	63961	24	11						101366	-37405.3		-37405.3	0
1	0	0	1553	5	713	192	64.31	7.961	9.697	78.18	81544	18	15						129266	-47721.7		-47721.7	0
1	0	0	1451	13	1113	875	68.99	7.757	10.54	78.17	87475	82	37						138673	-51197.7		-51197.7	0
1	0	0	1478	25	233	898	71.52	8.265	10.59	78.16	90670	91	50						143758	-53088.1		-53088.1	0
1	0	0	1625	60	1159	717	129.2	11.16	14.25	78.15	163807	105	90						259697	-95890.2		-95890.2	0
1	0	0	1363	23	1144	955	104.5	9.436	12.44	78.14	132448	67	40						210049	-77601.2		-77601.2	0
1	0	0	1632	14	286	278	94.64	9.331	12.09	78.12	119910	36	28						190230	-70320.2		-70320.2	0
1	0	0	1228	9	387	571	61.1	7.383	9.773	78.09	77387	28	17						122813	-45426.4		-45426.4	0
1	0	0	1450	17	817	985	75.84	8.428	11.2	78.09	96049	61	35						152441	-56392.4		-56392.4	0
1	0	0	1452	4	642	175	80.09	8.145	11.31	78.05	101393	18	10						160984	-59591.1		-59591.1	0
1	0	0	1631	21	822	468	108.6	10.23	13.18	78.04	137429	65	42						218290	-80861.3		-80861.3	0
1	0	0	1478	14	313	395	75.47	8.501	10.38	78.04	95517	44	28						151698	-56180.7		-56180.7	0
1	0	0	1625	59	858	713	125.7	10.94	13.79	78.02	159001	104	89						252662	-93661		-93661	0
1	0	0	1453	4	980	138	52.41	7.058	8.705	78.02	66314	13	7						105346	-39032.2		-39032.2	0
1	0	0	1252	1	151	32	59.31	7.162	9.553	77.99	75031	5	2						119215	-44184.5		-44184.5	0
1	0	0	1472	22	455	887	62.77	7.515	10.4	77.96	79364	66	46						126170	-46806.2		-46806.2	0
1	0	0	1476	4	1284	349	77.13	8.687	10.48	77.94	97506	22	15						155034	-57528.4		-57528.4	0
1	0	0	1450	5	1269	616	91.07	9.331	11.67	77.93	115105	38	18						183054	-67949.3		-67949.3	0
1	0	0	1632	38	1050	561	75.65	8.687	10.95	77.92	95609	88	64						152060	-56450.5		-56450.5	0
1	0	0	1632	27	636	437	104.7	9.553	12.72	77.9	132282	64	47						210451	-78169.2		-78169.2	0
1	0	0	1477	2	685	56	65.23	8.145	9.488	77.88	82396	4	3						131115	-48718.9		-48718.9	0
1	0	0	1364	6	507	893	62.95	7.597	10.56	77.88	79512	37	19						126532	-47020		-47020	0
1	0	0	1345	8	772	595	64.18	7.449	9.658	77.87	81058	42	20						129004	-47946.4		-47946.4	0
1	0	0	1549	6	210	379	60.79	7.58	9.585	77.86	76768	34	20						122190	-45422.3		-45422.3	0
1	0	0	1454	4	1041	185	81.45	8.673	11.5	77.85	102841	11	9						163718	-60876.8		-60876.8	0
1	0	0	1458	12	555	510	84.78	8.953	12.08	77.81	106995	47	30						170411	-63416.2		-63416.2	0
1	0	0	1453	7	1144	214	83.05	8.8	11.15	77.79	104782	21	11						166934	-62151.8		-62151.8	0
1	0	0	1363	21	245	928	52.04	6.532	8.817	77.77	65638	62	36						104602	-38964.5		-38964.5	0
1	0	0	1454	9	258	1006	53.33	6.681	9.455	77.77	67271	35	23						107195	-39924.4		-39924.4	0
1	0	0	1627	14	114	399	84.04	8.486	11.72	77.77	105998	38	28						168924	-62925.8		-62925.8	0
1	0	0	1339	12	170	734	64.74	8.023	9.658	77.75	81642	60	31						130130	-48488		-48488	0
1	0	0	1453	22	700	975	72.38	8.842	9.938	77.75	91280	75	44						145487	-54206.7		-54206.7	0
1	0	0	1478	17	319	494	106.7	9.591	12.74	77.75	134508	52	32						214471	-79963.3		-79963.3	0
1	0	0	1478	8	35	281	71.03	7.597	10.75	77.74	89560	29	21						142773	-53213.1		-53213.1	0
1	0	0	1358	26	1186	696	70.23	7.946	11.2	77.72	88525	72	46						141165	-52640.1		-52640.1	0
1	0	0	1631	40	807	811	59.5	7.058	9.36	77.7	74977	100	71						119597	-44620.4		-44620.4	0
1	0	0	1343	1	458	988	50.62	7.162	8.134	77.7	63788	27	10						101748	-37960.2		-37960.2	0
1	0	0	1228	13	766	882	132.7	10.93	15.14	77.69	167192	42	26						266732	-99540.3		-99540.3	0
1	0	0	1549	20	863	863	100.8	9.13	12.88	77.66	126977	82	49						202612	-75635		-75635	0
1	0	0	1227	9	1247	678	74.11	8.457	10.19	77.63	93313	59	33						148964	-55651.1		-55651.1	0
1	0	0	1625	45	499	505	91.56	8.8	11.98	77.62	115267	72	63						184039	-68772.3		-68772.3	0
1	0	0	1363	14	975	837	76.33	8.457	11.02	77.6	96063	48	27						153426	-57363.4		-57363.4	0
1	0	0	1452	1	831	109	77.69	8.486	10.33	77.59	97767	14	7						156160	-58393		-58393	0
1	0	0	1630	15	22	529	63.63	7.515	9.973	77.57	80052	34	29						127899	-47846.8		-47846.8	0
1	0	0	1628	3	328	111	70.9	8.457	9.823	77.53	89160	12	7						142512	-53351.8		-53351.8	0
1	0	0	1631	22	428	474	55.86	6.917	9.187	77.53	70238	68	44						112281	-42042.8		-42042.8	0
1	0	0	1629	3	134	292	68.93	7.946	10.05	77.48	86619	32	18						138552	-51933.1		-51933.1	0
1	0	0	1626	20	390	730	70.53	8.084	10.02	77.4	88541	59	42						141768	-53227.1		-53227.1	0
1	0	0	1574	9	157	883	74.3	8.442	10.7	77.38	93239	61	29						149346	-56107		-56107	0
1	0	0	1472	6	394	258	65.05	7.946	9.455	77.36	81610	18	13						130753	-49143.1		-49143.1	0
1	0	0	1550	3	918	268	98.71	9.932	12.18	77.31	123769	25	12						198411	-74642		-74642	0
1	0	0	1478	26	1152	931	53.02	7.058	8.687	77.28	66461	99	52						106572	-40111.3		-40111.3	0
1	0	0	1632	35	233	540	87.55	8.501	12.13	77.27	109725	83	60						175979	-66254		-66254	0
1	0	0	1553	9	249	342	63.2	7.058	9.798	77.26	79195	36	30						127035	-47839.5		-47839.5	0
1	0	0	1575	4	320	853	59.81	7.231	9.642	77.26	74938	47	20						120220	-45282.5		-45282.5	0
1	0	0	1358	14	237	380	88.48	9.238	11.2	77.23	110822	38	24						177848	-67026.3		-67026.3	0
1	0	0	1229	21	1312	626	70.84	8.084	10.48	77.17	88664	44	31						142391	-53727.2		-53727.2	0
1	0	0	1363	13	782	818	71.52	7.961	10.37	77.17	89512	47	26						143758	-54246.1		-54246.1	0
1	0	0	1631	13	1145	321	113.6	10.23	13.82	77.16	142203	46	29						228341	-86137.5		-86137.5	0
1	0	0	1630	33	781	996	81.57	8.687	11.07	77.16	102077	75	63						163959	-61882		-61882	0
1	0	0	1630	25	845	821	83.85	8.687	11.41	77.15	104920	58	50						168542	-63621.9		-63621.9	0
1	0	0	1229	16	1078	527	92.73	9.423	11.58	77.14	116019	34	25						186391	-70372		-70372	0
1	0	0	1229	4	1257	137	54.44	7.023	9.062	77.11	68085	6	5						109427	-41341.6		-41341.6	0
1	0	0	1474	10	367	943	50.19	6.36	9.038	77.1	62762	58	36						100884	-38121.9		-38121.9	0
1	0	0	1451	12	912	849	69.61	8.145	10.37	77.1	87049	79	36						139919	-52869.9		-52869.9	0
1	0	0	1252	15	993	572	84.22	8.842	10.56	76.98	105160	51	31						169286	-64125.6		-64125.6	0
1	0	0	1479	6	928	174	68.01	7.852	10.53	76.95	84875	16	11						136703	-51827.8		-51827.8	0
1	0	0	1549	5	921	270	82.37	8.442	11.22	76.93	102784	26	14						165567	-62783		-62783	0
1	0	0	1625	54	683	620	128.5	10.94	14.1	76.93	160330	90	78						258290	-97960.1		-97960.1	0
1	0	0	1477	12	292	401	63.26	7.515	10.56	76.93	78930	36	26						127155	-48225.1		-48225.1	0
1	0	0	1624	7	173	629	80.15	8.265	11.39	76.91	99986	39	22						161105	-61118.7		-61118.7	0
1	0	0	1625	27	430	312	123.9	10.43	14.13	76.9	154491	44	37						249044	-94553		-94553	0
1	0	0	1478	9	334	301	85.09	8.8	12.11	76.82	106009	31	22						171034	-65025.3		-65025.3	0
1	0	0	1473	9	517	720	85.46	8.842	11.1	76.81	106454	43	24						171778	-65324		-65324	0
1	0	0	1358	5	207	130	50.93	6.663	9.238	76.78	63417	17	10						102371	-38954.3		-38954.3	0
1	0	0	1363	1	21	117	61.9	7.58	9.553	76.73	77041	6	2						124421	-47380.5		-47380.5	0
1	0	0	1628	16	1247	763	76.02	8.457	11.12	76.67	94539	53	34						152803	-58264.2		-58264.2	0
1	0	0	1453	6	877	161	53.46	6.917	8.973	76.67	66476	17	10						107457	-40980.7		-40980.7	0
1	0	0	1363	5	147	607	54.75	7.162	9.217	76.66	68077	29	15						110050	-41972.7		-41972.7	0
1	0	0	1457	1	416	99	52.16	6.681	9.307	76.65	64844	11	3						104844	-39999.7		-39999.7	0
1	0	0	1625	22	559	286	118.7	11.03	13.22	76.52	147371	37	31						238592	-91220.7		-91220.7	0
1	0	0	1632	6	429	120	60.42	7.449	9.35	76.52	74985	17	13						121447	-46461.6		-46461.6	0
1	0	0	1479	13	1186	534	58.2	7.466	9.217	76.5	72220	47	27						116984	-44764.3		-44764.3	0
1	0	0	1458	7	487	356	67.57	7.946	10.61	76.48	83821	34	22						135818	-51997.4		-51997.4	0
1	0	0	1450	13	503	877	85.27	8.544	11.35	76.48	105770	53	29						171396	-65626.1		-65626.1	0
1	0	0	1631	42	233	822	60.98	7.058	9.517	76.42	75580	102	73						122572	-46992.2		-46992.2	0
1	0	0	1631	36	1302	765	90.7	9.331	11.93	76.41	112403	93	65						182311	-69907.6		-69907.6	0
1	0	0	1631	41	1094	819	94.83	8.994	12.11	76.4	117502	101	72						190612	-73110.1		-73110.1	0
1	0	0	1229	25	1070	684	106	10.33	12.69	76.35	131328	48	35						213064	-81736.2		-81736.2	0
1	0	0	1629	10	328	979	93.1	9.795	11.69	76.35	115292	71	35						187135	-71842.7		-71842.7	0
1	0	0	1344	10	1152	571	59.68	6.97	9.713	76.33	73890	31	16						119959	-46069.2		-46069.2	0
1	0	0	1546	15	1170	783	90.94	8.673	12.33	76.33	112582	104	46						182793	-70211		-70211	0
1	0	0	1345	11	201	768	54.01	6.681	9.241	76.31	66848	54	28						108562	-41714.3		-41714.3	0
1	0	0	1549	13	1158	563	82.19	8.687	11.59	76.25	101640	54	33						165205	-63565.2		-63565.2	0
1	0	0	1629	9	754	956	57.22	7.383	9.553	76.24	70752	68	34						115014	-44262.5		-44262.5	0
1	0	0	1478	7	1137	267	51.79	6.953	8.723	76.24	64039	27	20						104100	-40061		-40061	0
1	0	0	1477	11	964	381	98.77	9.449	12.33	76.23	122117	34	24						198532	-76414.7		-76414.7	0
1	0	0	1550	11	725	522	86.56	8.953	12.54	76.22	107015	52	27						173989	-66974.1		-66974.1	0
1	0	0	1632	40	965	562	77.93	8.428	11.13	76.22	96336	90	66						156642	-60306.4		-60306.4	0
1	0	0	1549	21	715	943	80.71	9.13	10.99	76.2	99743	89	53						162230	-62487.3		-62487.3	0
1	0	0	1625	21	820	243	71.77	8.457	10.24	76.11	88597	34	28						144261	-55663.6		-55663.6	0
1	0	0	1363	22	961	949	54.63	6.917	9.642	76.08	67406	65	38						109808	-42402.5		-42402.5	0
1	0	0	1627	2	955	77	95.14	8.953	12.56	76.05	117344	8	6						191235	-73891.2		-73891.2	0
1	0	0	1450	4	319	531	77.32	8.22	10.88	76.04	95353	35	16						155416	-60063.3		-60063.3	0
1	0	0	1358	21	356	545	53.83	7.231	8.901	76.03	66375	56	35						108200	-41825.5		-41825.5	0
1	0	0	1478	5	382	209	68.87	7.71	10.57	75.99	84886	22	17						138431	-53545.5		-53545.5	0
1	0	0	1472	18	949	707	63.38	7.449	9.35	75.99	78113	50	37						127396	-49283.3		-49283.3	0
1	0	0	1457	11	879	325	52.84	6.899	8.884	75.95	65089	45	20						106211	-41121.5		-41121.5	0
1	0	0	1478	27	452	935	73.43	8.501	10.21	75.93	90429	100	53						147597	-57168.2		-57168.2	0
1	0	0	1632	51	1004	652	81.2	9.238	11.1	75.93	99995	114	84						163215	-63220.2		-63220.2	0
1	0	0	1628	8	507	250	80.52	9.062	10.72	75.91	99137	27	17						161848	-62711.4		-62711.4	0
1	0	0	1229	27	1177	730	97.91	9.642	12.15	75.91	120540	51	37						196803	-76263		-76263	0
1	0	0	1625	36	554	412	84.47	8.501	11.8	75.89	103965	55	47						169788	-65823.1		-65823.1	0
1	0	0	1627	19	375	708	86.69	8.687	12.23	75.85	106649	48	37						174250	-67601.4		-67601.4	0
1	0	0	1472	20	1043	720	74.6	8.145	11.03	75.83	91756	54	40						149949	-58193		-58193	0
1	0	0	1628	21	816	983	122.9	11.16	13.27	75.78	151112	75	48						247034	-95921.9		-95921.9	0
1	0	0	1553	12	99	418	87.18	8.8	12.18	75.75	107109	42	36						175235	-68126.3		-68126.3	0
1	0	0	1630	28	796	890	91	9.37	11.61	75.72	111761	63	54						182914	-71152.6		-71152.6	0
1	0	0	1450	18	991	1007	51.11	6.681	8.747	75.72	62770	64	37						102733	-39963.1		-39963.1	0
1	0	0	1246	4	951	107	59.87	7.383	10.26	75.7	73508	10	9						120341	-46833.1		-46833.1	0
1	0	0	1632	12	727	235	66.65	7.773	10.47	75.58	81701	30	22						133969	-52268.2		-52268.2	0
1	0	0	1631	11	1064	245	188.7	13.77	16.46	75.57	231334	34	22						379295	-147961		-147961	0
1	0	0	1477	5	372	150	85.58	8.673	12.03	75.57	104891	12	9						172019	-67128.2		-67128.2	0
1	0	0	1250	3	514	28	54.38	7.449	9.106	75.55	66639	7	5						109306	-42667		-42667	0
1	0	0	1342	4	633	880	66.34	7.466	10.47	75.54	81281	18	8						133346	-52065.1		-52065.1	0
1	0	0	1471	12	1203	397	81.39	8.573	12.03	75.5	99655	36	28						163597	-63942.2		-63942.2	0
1	0	0	1630	11	223	385	150	12.22	15.22	75.41	183461	21	19						301506	-118045		-118045	0
1	0	0	1631	18	307	449	93.9	9.945	11.03	75.39	114814	61	39						188743	-73928.8		-73928.8	0
1	0	0	1630	16	269	606	102.7	9.832	12.66	75.37	125568	38	31						206431	-80863.1		-80863.1	0
1	0	0	1473	1	594	15	52.47	6.755	9.439	75.36	64135	1	1						105467	-41331.8		-41331.8	0
1	0	0	1358	7	74	206	68.68	8.023	10.43	75.35	83941	22	13						138050	-54108.5		-54108.5	0
1	0	0	1458	5	344	197	91.62	9.37	11.64	75.32	111927	20	10						184160	-72232.9		-72232.9	0
1	0	0	1627	11	1068	359	80.4	8.442	11.45	75.31	98204	35	25						161607	-63403.2		-63403.2	0
1	0	0	1625	16	768	211	124.3	10.89	13.93	75.3	151811	24	19						249848	-98037		-98037	0
1	0	0	1358	19	235	508	66.16	8.265	9.556	75.27	80769	51	33						132984	-52215.2		-52215.2	0
1	0	0	1625	61	964	726	117	10.74	13.61	75.2	142645	108	93						235175	-92529.7		-92529.7	0
1	0	0	1630	14	243	484	86.56	8.939	11.78	75.18	105555	31	27						173989	-68434.1		-68434.1	0
1	0	0	1360	4	1182	223	80.65	8.457	11.23	75.17	98319	14	8						162110	-63790.7		-63790.7	0
1	0	0	1550	7	776	387	131.5	10.63	15.03	75.17	160330	39	20						264320	-103990		-103990	0
1	0	0	1632	23	364	383	93.04	9.331	12.01	75.13	113366	54	41						187014	-73648.1		-73648.1	0
1	0	0	1630	23	1033	793	112.7	10.33	13.1	75.1	137279	55	47						226532	-89252.5		-89252.5	0
1	0	0	1628	5	615	186	104	9.591	13.27	75.07	126650	16	10						209044	-82394.2		-82394.2	0
1	0	0	1252	7	58	265	60.73	7.466	9.488	75.02	73897	20	13						122070	-48172.7		-48172.7	0
1	0	0	1554	11	932	752	72.14	7.961	10.82	75.01	87756	55	35						145004	-57248.3		-57248.3	0
1	0	0	1548	2	335	49	57.22	7.383	10.19	74.99	69592	2	2						115014	-45422.5		-45422.5	0
1	0	0	1547	2	614	436	66.03	7.725	10.04	74.93	80250	12	6						132723	-52472.9		-52472.9	0
1	0	0	1626	17	1271	585	54.38	7.058	8.576	74.92	66079	46	31						109306	-43227		-43227	0
1	0	0	1632	37	641	557	64.37	7.449	10.37	74.89	78189	86	63						129386	-51197.3		-51197.3	0
1	0	0	1632	17	740	296	90.7	8.687	12.18	74.89	110163	40	32						182311	-72147.6		-72147.6	0
1	0	0	1632	46	1120	596	76.27	8.687	11.03	74.89	92637	101	74						153306	-60668.8		-60668.8	0
1	0	0	1552	4	1053	288	105.1	9.423	12.96	74.85	127544	21	15						211255	-83711.2		-83711.2	0
1	0	0	1549	11	846	483	51.17	7.162	8.8	74.84	62117	48	30						102854	-40736.7		-40736.7	0
1	0	0	1573	3	916	159	101.5	9.37	12.77	74.83	123165	14	8						204019	-80854.1		-80854.1	0
1	0	0	1358	9	1053	231	56.17	7.58	8.619	74.81	68152	25	16						112904	-44751.9		-44751.9	0
1	0	0	1631	31	267	742	56.79	7.162	9.228	74.79	68877	85	57						114150	-45273.2		-45273.2	0
1	0	0	1476	5	1057	941	68.62	8.023	10.43	74.74	83182	32	22						137929	-54746.9		-54746.9	0
1	0	0	1345	6	1140	541	62.27	7.449	10.37	74.73	75475	33	16						125165	-49690.2		-49690.2	0
1	0	0	1624	1	936	180	73.93	7.773	11.06	74.73	89596	16	7						148602	-59006.3		-59006.3	0
1	0	0	1549	22	167	953	50.43	6.626	8.637	74.72	61124	91	55						101366	-40242.3		-40242.3	0
1	0	0	1246	1	1003	23	63.63	7.515	9.697	74.72	77113	2	2						127899	-50785.8		-50785.8	0
1	0	0	1570	3	175	792	75.84	8.023	10.67	74.72	91900	6	5						152441	-60541.4		-60541.4	0
1	0	0	1472	5	1012	231	50.68	6.755	9.455	74.7	61403	14	10						101869	-40465.8		-40465.8	0
1	0	0	1229	3	1302	90	82.31	8.486	11.8	74.68	99704	4	4						165446	-65742.4		-65742.4	0
1	0	0	1229	17	50	541	53.76	7.162	9.347	74.68	65125	37	27						108060	-42934.8		-42934.8	0
1	0	0	1225	12	651	876	53.46	6.681	9.11	74.68	64747	44	28						107457	-42709.7		-42709.7	0
1	0	0	1453	13	652	543	73.56	7.852	11.09	74.67	89080	43	24						147859	-58778.5		-58778.5	0
1	0	0	1632	34	982	519	52.72	6.755	9.217	74.66	63830	81	58						105969	-42139.3		-42139.3	0
1	0	0	1625	4	832	107	133.1	10.97	14.84	74.62	161113	9	5						267536	-106423		-106423	0
1	0	0	1450	19	80	1007	53.52	6.36	8.747	74.62	64769	65	38						107577	-42808.3		-42808.3	0
1	0	0	1457	2	1160	134	74.11	7.961	11.31	74.6	89669	15	5						148964	-59295.1		-59295.1	0
1	0	0	1452	14	31	554	55.24	6.953	8.942	74.58	66828	48	34						111035	-44206.6		-44206.6	0
1	0	0	1457	15	350	819	56.05	6.899	9.782	74.58	67789	78	35						112663	-44873.7		-44873.7	0
1	0	0	1632	22	950	357	61.96	7.466	9.713	74.57	74942	49	38						124542	-49600.1		-49600.1	0
1	0	0	1631	48	833	898	59.87	7.449	9.488	74.57	72404	117	83						120341	-47937.1		-47937.1	0
1	0	0	1344	14	609	937	66.03	8.023	10.22	74.53	79822	56	24						132723	-52900.9		-52900.9	0
1	0	0	1246	3	1032	77	70.97	7.773	10.91	74.52	85775	5	4						142653	-56877.5		-56877.5	0
1	0	0	1458	6	389	311	68.99	7.58	10.67	74.51	83381	28	17						138673	-55291.7		-55291.7	0
1	0	0	1567	13	172	943	59.13	7.773	8.779	74.47	71421	38	24						118854	-47432.7		-47432.7	0
1	0	0	1553	1	594	114	104.5	9.945	12.66	74.46	126213	9	6						210049	-83836.2		-83836.2	0
1	0	0	1363	9	101	723	78.06	8.687	10.82	74.45	94257	36	20						156904	-62646.7		-62646.7	0
1	0	0	1632	15	570	277	63.44	8.22	9.11	74.43	76589	37	29						127517	-50927.9		-50927.9	0
1	0	0	1625	44	205	500	105.2	10.37	12.37	74.43	126977	71	62						211456	-84479.2		-84479.2	0
1	0	0	1625	19	383	227	130.3	11.42	13.47	74.43	157260	27	22						261908	-104648		-104648	0
1	0	0	1474	9	87	858	51.36	6.681	8.97	74.4	61979	53	33						103236	-41256.7		-41256.7	0
1	0	0	1359	3	664	161	59.68	7.11	9.895	74.4	72020	18	10						119959	-47939.2		-47939.2	0
1	0	0	1625	31	307	345	54.87	7.515	8.915	74.35	66171	48	41						110291	-44119.9		-44119.9	0
1	0	0	1549	14	1280	566	58.26	7.597	9.028	74.35	70259	55	34						117105	-46845.9		-46845.9	0
1	0	0	1244	3	842	733	94.52	9.238	12.37	74.33	113941	6	4						189989	-76048		-76048	0
1	0	0	1478	29	314	984	53.39	7.058	8.775	74.31	64353	104	56						107316	-42963		-42963	0
1	0	0	1632	53	354	746	95.57	9.331	12.49	74.28	115140	132	99						192100	-76959.5		-76959.5	0
1	0	0	1631	50	793	954	58.7	7.725	10.29	74.27	70705	125	87						117989	-47284.3		-47284.3	0
1	0	0	1626	23	1076	871	68.81	7.946	10.86	74.26	82875	73	49						138311	-55435.9		-55435.9	0
1	0	0	1479	21	907	931	77.93	8.428	11.07	74.25	93853	94	44						156642	-62789.4		-62789.4	0
1	0	0	1366	1	1337	272	86.01	8.994	11.29	74.18	103479	1	1						172884	-69404.5		-69404.5	0
1	0	0	1625	35	934	395	72.2	8.325	10.54	74.16	86843	54	46						145125	-58281.9		-58281.9	0
1	0	0	1477	14	1244	475	96.61	9.945	12.23	74.14	116172	42	32						194190	-78018		-78018	0
1	0	0	1627	23	32	778	81.45	8.842	11.17	74.13	97923	56	42						163718	-65794.8		-65794.8	0
1	0	0	1570	2	1090	784	67.94	7.946	9.886	74.1	81657	3	3						136562	-54905.1		-54905.1	0
1	0	0	1628	22	703	997	87.3	8.687	11.84	74.08	104893	77	50						175476	-70583.5		-70583.5	0
1	0	0	1548	15	73	490	55.24	7.11	9.465	74.07	66371	41	25						111035	-44663.6		-44663.6	0
1	0	0	1472	2	871	97	88.41	9.449	11.52	74.07	106221	6	5						177708	-71486.6		-71486.6	0
1	0	0	1479	12	1076	521	80.52	8.939	10.97	74.07	96739	45	26						161848	-65109.4		-65109.4	0
1	0	0	1473	13	1181	994	65.23	7.757	10.13	74.04	78330	66	32						131115	-52784.9		-52784.9	0
1	0	0	1359	7	270	804	51.3	6.899	8.673	74.03	61596	99	37						103115	-41519.1		-41519.1	0
1	0	0	1631	25	1163	489	135.3	10.9	15	74.02	162484	72	47						271958	-109474		-109474	0
1	0	0	1471	9	885	298	82.06	8.573	11.54	74	98500	29	22						164944	-66443.9		-66443.9	0
1	0	0	1632	56	600	833	104.1	9.553	13.37	74	124911	144	105						209245	-84334.2		-84334.2	0
1	0	0	1364	9	28	962	101.5	9.895	12.5	73.98	121844	41	23						204019	-82175.1		-82175.1	0
1	0	0	1363	18	354	891	62.83	7.466	10.01	73.98	75384	55	31						126291	-50906.8		-50906.8	0
1	0	0	1627	16	1086	434	94.89	9.795	12.3	73.97	113839	42	32						190733	-76893.7		-76893.7	0
1	0	0	1359	9	353	929	55.49	6.917	9.713	73.94	66546	107	41						111537	-44991.1		-44991.1	0
1	0	0	1548	3	891	62	70.04	8.145	9.973	73.93	83983	3	3						140783	-56800.2		-56800.2	0
1	0	0	1628	10	1229	250	69.92	8.023	10.88	73.92	83829	29	19						140542	-56713		-56713	0
1	0	0	1567	15	503	960	53.15	6.899	8.901	73.82	63637	45	29						106834	-43196.6		-43196.6	0
1	0	0	1631	52	1089	994	62.4	7.725	9.455	73.81	74694	129	90						125426	-50732.5		-50732.5	0
1	0	0	1548	13	1197	474	84.16	8.687	11.03	73.76	100678	38	22						169165	-68487		-68487	0
1	0	0	1478	21	83	598	82.06	8.573	10.78	73.75	98162	61	39						164944	-66781.9		-66781.9	0
1	0	0	1473	3	104	357	55.06	6.953	9.297	73.72	65830	14	9						110673	-44842.8		-44842.8	0
1	0	0	1568	6	754	799	108.1	10.53	12.47	73.7	129262	14	10						217285	-88023.3		-88023.3	0
1	0	0	1625	6	736	121	131.9	11.59	14.22	73.67	157590	12	7						265124	-107534		-107534	0
1	0	0	1477	18	1224	604	87.18	9.449	11.8	73.66	104156	55	43						175235	-71079.3		-71079.3	0
1	0	0	1471	20	1121	919	55.8	7.162	9.001	73.61	66615	85	63						112160	-45545.2		-45545.2	0
1	0	0	1362	2	1249	835	65.48	8.145	9.671	73.6	78168	39	18						131617	-53449.4		-53449.4	0
1	0	0	1631	5	32	132	115.2	10.43	13.68	73.45	137207	20	11						231557	-94349.6		-94349.6	0
1	0	0	1229	15	520	512	121.5	10.19	13.66	73.45	144694	33	24						244220	-99525.9		-99525.9	0
1	0	0	1624	8	128	674	73.74	8.008	10.92	73.43	87826	44	26						148220	-60394.3		-60394.3	0
1	0	0	1625	13	487	167	123.9	10.33	13.77	73.42	147578	20	15						249044	-101466		-101466	0
1	0	0	1479	9	1212	398	61.1	7.162	10.06	73.42	72761	33	20						122813	-50052.4		-50052.4	0
1	0	0	1251	5	1100	240	78.12	8.265	11.18	73.39	92979	19	10						157024	-64045.3		-64045.3	0
1	0	0	1358	2	449	67	54.87	6.953	9.886	73.36	65294	9	6						110291	-44996.9		-44996.9	0
1	0	0	1451	14	212	904	103.3	10.43	12.27	73.33	122905	84	39						207637	-84732.1		-84732.1	0
1	0	0	1358	6	1043	194	61.16	7.466	10.11	73.32	72730	21	12						122934	-50204		-50204	0
1	0	0	1628	11	1132	264	81.63	8.265	11.26	73.32	97069	30	20						164080	-67010.6		-67010.6	0
1	0	0	1224	11	455	987	93.04	9.757	11.58	73.31	110624	49	33						187014	-76390.1		-76390.1	0
1	0	0	1631	27	1068	499	112.6	10.13	13.31	73.29	133908	74	49						226331	-92422.5		-92422.5	0
1	0	0	1452	5	112	174	53.7	6.917	8.901	73.24	63791	21	12						107939	-44148.1		-44148.1	0
1	0	0	1551	3	1175	470	56.6	7.058	9.895	73.24	67232	23	11						113768	-46536.3		-46536.3	0
1	0	0	1631	12	522	274	80.28	8.687	10.69	73.23	95348	39	25						161366	-66018		-66018	0
1	0	0	1458	13	198	798	103.5	10.56	12.46	73.21	122925	67	45						208039	-85114.1		-85114.1	0
1	0	0	1452	12	1075	463	69.12	7.466	10.37	73.21	82070	43	30						138934	-56864		-56864	0
[truncated: 1,621 more rows]

## Sheet: Fig.5d
FANCD2_WT untreated
Display	Row	Column	Plane	Timepoint	Time [s]	Field	Object ID	X	Y	Class A Selected - Cell Area [µm²]	Class A Selected - Intensity Cell Alexa 488 Mean	Class A Selected - Intensity Cell Alexa 488 Sum	Class A Selected - Object No in Cells	Class A Selected - Object No in Class A		Background Intensity to substract	New Cell Sum intensity		New Cell Sum Intensity Sorted	New sum intentity negative values replaced
TRUE	A	1	1	0	0	265	89	543	979	163.8	67.7	179803	151	109		238968	-59164.8		17478.5	17478.5			WT vs. WT +TCPOBOP p=0.048
TRUE	A	1	1	0	0	167	40	1099	565	117.6	92.41	176309	71	49		171567	4742.36		16782.2	16782.2
TRUE	A	1	1	0	0	168	5	721	51	108.6	99.84	175915	12	7		158437	17478.5		10574.9	10574.9
TRUE	A	1	1	0	0	139	38	109	856	155.3	67.47	169890	65	46		226567	-56677.2		9711.78	9711.78
TRUE	A	1	1	0	0	292	30	105	363	133.3	78.08	168807	49	37		194471	-25664.4		9157.11	9157.11			WT vs. Setd8-LKO+TCPOBOP p=1.02e-8
TRUE	A	1	1	0	0	290	27	936	421	108.9	92.57	163473	51	33		158874	4598.79		8399.7	8399.7
TRUE	A	1	1	0	0	290	63	973	864	160	60.87	157960	101	75		233424	-75464		4742.36	4742.36
TRUE	A	1	1	0	0	267	29	627	326	116.7	82.77	156598	40	32		170254	-13655.6		4598.79	4598.79
TRUE	A	1	1	0	0	167	9	453	222	145.9	65.49	155014	22	14		212854	-57839.5		4486.38	4486.38
TRUE	A	1	1	0	0	290	6	532	84	134.1	71.21	154886	13	8		195638	-40752.5		3898.28	3898.28
TRUE	A	1	1	0	0	289	38	502	517	132.9	71.81	154748	54	40		193888	-39139.8		989.384	989.384
TRUE	A	1	1	0	0	194	3	723	52	125.3	72.08	146471	9	6		182800	-36329.2		126.933	126.933
TRUE	A	1	1	0	0	193	80	274	921	154.8	58.17	145999	120	93		225838	-79838.7		-648.573	126.93
TRUE	A	1	1	0	0	291	9	263	118	112.4	78.48	143064	17	12		163980	-20916.4		-808.61	126.927
TRUE	A	1	1	0	0	164	4	837	76	111.7	77.08	139672	10	5		162959	-23287.1		-989.88	126.924
TRUE	A	1	1	0	0	219	52	833	892	108.3	79.21	139165	107	64		157999	-18833.9		-1042.36	126.921
TRUE	A	1	1	0	0	268	31	387	531	129	66.36	138817	51	37		188198	-49381.1		-1096.87	126.918
TRUE	A	1	1	0	0	291	14	298	193	91.25	92.98	137611	25	18		133125	4486.38		-2602.72	126.915
TRUE	A	1	1	0	0	287	9	675	166	126.4	67.09	137527	18	12		184405	-46878		-3014.34	126.912
TRUE	A	1	1	0	0	217	3	885	85	128.3	65.88	137100	8	4		187177	-50076.9		-3113.7	126.909
TRUE	A	1	1	0	0	291	21	124	345	132.5	63.44	136333	39	30		193304	-56971.3		-3599.44	126.906
TRUE	A	1	1	0	0	290	42	1128	596	108.2	77.41	135856	69	50		157853	-21997		-4840.29	126.903
TRUE	A	1	1	0	0	215	73	403	935	185.9	44.85	135218	119	86		271210	-135992		-5375.59	126.9
TRUE	A	1	1	0	0	193	78	659	870	123.1	67.32	134446	116	91		179591	-45144.6		-5712.17	126.897
TRUE	A	1	1	0	0	167	27	337	398	96.24	85.75	133854	49	34		140405	-6550.54		-6550.54	126.894
TRUE	A	1	1	0	0	292	33	1247	382	103.8	79.09	133116	55	41		151434	-18317.8		-6910.02	126.891
TRUE	A	1	1	0	0	215	75	721	973	144.2	56.47	132027	124	88		210373	-78346.4		-7008.63	126.888
TRUE	A	1	1	0	0	139	39	22	884	103.5	77.85	130703	66	47		150996	-20293.2		-7210.9	126.885
TRUE	A	1	1	0	0	192	42	1096	520	109.9	72.29	128895	65	51		160333	-31438.1		-7270.61	126.882
TRUE	A	1	1	0	0	168	46	584	808	143.5	55.05	128093	100	60		209352	-81259.2		-8170.34	126.879
TRUE	A	1	1	0	0	139	3	561	216	80.46	98.05	127958	11	6		117383	10574.9		-8185.41	126.876
TRUE	A	1	1	0	0	196	11	809	153	103.8	75.23	126685	17	12		151434	-24748.8		-8190.46	126.873
TRUE	A	1	1	0	0	193	40	507	409	101.7	76.57	126340	60	49		148370	-22030.1		-8423.12	126.87
TRUE	A	1	1	0	0	139	22	701	402	94.33	82.27	125874	43	27		137618	-11744		-9149.3	126.867
TRUE	A	1	1	0	0	217	66	681	917	135	57.36	125627	127	81		196952	-71324.5		-9417.75	126.864
TRUE	A	1	1	0	0	193	17	1060	181	125	61.32	124299	27	22		182362	-58063.5		-9991.53	126.861
TRUE	A	1	1	0	0	220	53	147	956	135.4	56.51	124089	107	68		197535	-73446.1		-10103	126.858
TRUE	A	1	1	0	0	287	15	716	252	93.66	81.34	123549	26	18		136641	-13091.6		-10380.8	126.855
TRUE	A	1	1	0	0	140	29	1295	484	106.9	70.78	122734	57	36		155956	-33222.4		-10651	126.852
TRUE	A	1	1	0	0	220	28	567	635	118.2	64.02	122726	64	37		172442	-49716		-10739.1	126.849
TRUE	A	1	1	0	0	263	54	563	887	115.1	65.71	122611	94	65		167919	-45308.4		-10804.1	126.846
TRUE	A	1	1	0	0	263	18	997	415	135.3	55.52	121805	39	24		197389	-75584.2		-10875.4	126.843
TRUE	A	1	1	0	0	193	60	1046	691	184.8	40.55	121536	92	73		269605	-148069		-11006.4	126.84
TRUE	A	1	1	0	0	220	56	808	981	109.1	68.68	121503	110	71		159166	-37663		-11080.6	126.837
TRUE	A	1	1	0	0	265	86	402	919	96.61	77.43	121325	144	104		140944	-19619.3		-11129	126.834
TRUE	A	1	1	0	0	192	52	738	652	103.9	71.33	120198	86	64		151580	-31381.7		-11138.5	126.831
TRUE	A	1	1	0	0	287	11	1134	205	126.2	57.3	117300	21	14		184113	-66813.2		-11356.8	126.828
TRUE	A	1	1	0	0	195	56	837	935	113.6	63.5	116976	113	73		165731	-48755		-11564.8	126.825
TRUE	A	1	1	0	0	265	48	465	487	88.91	80.95	116726	87	59		129711	-12984.8		-11685.8	126.822
TRUE	A	1	1	0	0	292	68	587	966	107.1	67.1	116557	123	84		156248	-39691.2		-11744	126.819
TRUE	A	1	1	0	0	220	43	743	832	88.29	81.38	116543	89	55		128806	-12263.3		-11777.4	126.816
TRUE	A	1	1	0	0	220	44	887	845	123.9	57.96	116501	90	56		180758	-64256.7		-11829.9	126.813
TRUE	A	1	1	0	0	141	3	113	83	85.15	84.04	116055	11	6		124225	-8170.34		-12005.9	126.81
TRUE	A	1	1	0	0	219	61	525	978	124.5	57.48	116054	119	73		181633	-65579.1		-12213.7	126.807
TRUE	A	1	1	0	0	267	42	492	440	101.2	70.66	115959	56	45		147641	-31681.7		-12263.3	126.804
TRUE	A	1	1	0	0	193	84	700	976	120.2	58.93	114915	125	97		175360	-60444.8		-12275.6	126.801
TRUE	A	1	1	0	0	263	39	614	714	110.2	63.85	114099	75	47		160771	-46671.8		-12342.8	126.798
TRUE	A	1	1	0	0	264	26	392	311	124.5	56.46	114051	35	29		181633	-67582.1		-12597.7	126.795
TRUE	A	1	1	0	0	287	52	827	780	105.7	66.18	113502	90	63		154206	-40703.7		-12597.8	126.792
TRUE	A	1	1	0	0	216	46	168	650	102.8	68.03	113398	82	53		149975	-36576.9		-12634.6	126.789
TRUE	A	1	1	0	0	291	52	190	737	114.7	60.34	112241	92	65		167336	-55094.8		-12712.7	126.786
TRUE	A	1	1	0	0	141	21	729	644	64.92	105.9	111494	48	28		94711.8	16782.2		-12718.9	126.783
TRUE	A	1	1	0	0	220	18	662	539	98.22	69.7	111028	48	26		143293	-32265.2		-12911.7	126.78
TRUE	A	1	1	0	0	167	48	937	708	106	64.36	110631	85	58		154643	-44012.4		-12984.8	126.777
TRUE	A	1	1	0	0	139	1	727	174	69.36	97.41	109589	3	2		101189	8399.7		-13041.8	126.774
TRUE	A	1	1	0	0	215	40	805	420	90.82	74.38	109564	61	46		132497	-22933.3		-13091.6	126.771
TRUE	A	1	1	0	0	292	51	1086	662	107.1	62.97	109371	90	61		156248	-46877.2		-13655.6	126.768
TRUE	A	1	1	0	0	264	44	1190	539	133.4	50.44	109147	69	50		194617	-85470.3		-13697	126.765
TRUE	A	1	1	0	0	291	64	580	871	89.65	74.99	109031	110	78		130790	-21759.4		-13999.3	126.762
TRUE	A	1	1	0	0	217	43	727	681	101.1	66.42	108930	92	55		147495	-38564.8		-14060.3	126.759
TRUE	A	1	1	0	0	287	37	1204	597	228.9	29.21	108419	62	43		333942	-225523		-14106.7	126.756
TRUE	A	1	1	0	0	219	37	894	700	85.21	77.9	107657	84	48		124313	-16655.9		-14171.1	126.753
TRUE	A	1	1	0	0	215	17	1275	155	116.5	56.93	107593	26	19		169962	-62368.9		-14510.2	126.75
TRUE	A	1	1	0	0	168	1	451	23	75.78	87.03	106956	4	2		110555	-3599.44		-14558.9	126.747
TRUE	A	1	1	0	0	193	24	870	252	127.7	51.26	106157	36	30		186302	-80144.5		-14778.2	126.744
TRUE	A	1	1	0	0	193	52	551	622	120.9	53.85	105604	83	64		176381	-70777		-14802	126.741
TRUE	A	1	1	0	0	289	75	940	903	85.02	76.44	105411	112	80		124036	-18624.7		-14922	126.738
TRUE	A	1	1	0	0	218	67	424	832	94.95	68.25	105112	111	83		138523	-33410.6		-14997.7	126.735
TRUE	A	1	1	0	0	287	63	253	912	79.1	81.64	104748	112	75		115399	-10651		-15031	126.732
TRUE	A	1	1	0	0	220	48	438	889	76.45	84.13	104322	97	61		111533	-7210.9		-15144	126.729
TRUE	A	1	1	0	0	193	20	636	208	105.1	61.16	104277	31	25		153330	-49053.4		-15195.3	126.726
TRUE	A	1	1	0	0	290	39	476	582	96.24	66.74	104175	66	47		140405	-36229.5		-15424.4	126.723
TRUE	A	1	1	0	0	220	2	1289	126	88.29	72.47	103780	3	3		128806	-25026.3		-15520.5	126.72
TRUE	A	1	1	0	0	267	66	988	800	117.9	53.97	103182	97	77		172004	-68822.3		-15534.6	126.717
TRUE	A	1	1	0	0	292	59	1151	838	92.79	68.49	103082	106	72		135371	-32289.3		-15570	126.714
TRUE	A	1	1	0	0	193	55	926	634	144.6	43.95	103061	86	67		210957	-107896		-15624	126.711
TRUE	A	1	1	0	0	193	4	215	37	105.7	59.75	102464	8	6		154206	-51741.7		-15667	126.708
TRUE	A	1	1	0	0	166	7	247	61	88.35	71.48	102425	7	7		128894	-26468.8		-15747.9	126.705
TRUE	A	1	1	0	0	219	9	295	147	76.27	82.56	102121	20	11		111270	-9149.3		-15804.3	126.702
TRUE	A	1	1	0	0	195	29	1206	503	109.6	57.4	101993	65	39		159895	-57902.4		-15886.7	126.699
TRUE	A	1	1	0	0	291	19	270	274	106	59.07	101548	35	27		154643	-53095.4		-16035.6	126.696
TRUE	A	1	1	0	0	139	12	591	277	82	76.13	101253	24	15		119630	-18376.8		-16117.7	126.693
TRUE	A	1	1	0	0	193	2	763	37	110.2	56.6	101193	5	3		160771	-59577.8		-16249.6	126.69
TRUE	A	1	1	0	0	287	14	262	228	96.49	64.6	101093	24	17		140769	-39676.3		-16264.8	126.687
TRUE	A	1	1	0	0	168	54	656	917	89.59	69.39	100825	113	68		130703	-29877.9		-16277.3	126.684
TRUE	A	1	1	0	0	292	56	225	820	74.54	83.18	100561	103	69		108746	-8185.41		-16430.8	126.681
TRUE	A	1	1	0	0	166	11	1177	109	92.61	66.92	100520	18	12		135109	-34588.7		-16432.6	126.678
TRUE	A	1	1	0	0	265	43	389	438	90.39	68.56	100511	81	54		131870	-31359		-16655.9	126.675
TRUE	A	1	1	0	0	168	3	62	36	108.9	56.68	100091	8	5		158874	-58783.2		-16703.3	126.672
TRUE	A	1	1	0	0	193	43	909	446	132.9	46.15	99489	65	53		193888	-94398.8		-16905.9	126.669
TRUE	A	1	1	0	0	268	16	856	224	87.61	69.68	99021	28	22		127814	-28793.2		-17058.4	126.666
TRUE	A	1	1	0	0	287	32	23	488	106.5	57.33	99014	54	38		155373	-56358.9		-17110	126.663
TRUE	A	1	1	0	0	292	18	465	212	83.91	72.34	98459	30	24		122416	-23957.3		-17126.9	126.66
TRUE	A	1	1	0	0	220	8	552	324	64.8	93.66	98435	18	13		94536.7	3898.28		-17183.1	126.657
TRUE	A	1	1	0	0	193	37	378	394	110.1	55.1	98353	57	46		160625	-62271.9		-17206.9	126.654
TRUE	A	1	1	0	0	139	6	428	222	73.68	82.07	98074	14	9		107492	-9417.75		-17251.1	126.651
TRUE	A	1	1	0	0	218	5	205	81	93.66	64.51	97996	9	6		136641	-38644.6		-17307.3	126.648
TRUE	A	1	1	0	0	167	44	1209	607	94.46	63.87	97854	77	53		137808	-39953.7		-17325.6	126.645
TRUE	A	1	1	0	0	220	6	610	279	69.18	87.18	97813	13	9		100927	-3113.7		-17337.8	126.642
TRUE	A	1	1	0	0	191	28	628	354	83.91	71.67	97546	52	33		122416	-24870.3		-17441.8	126.639
TRUE	A	1	1	0	0	289	83	825	1005	67.57	88.94	97481	124	90		98577.9	-1096.87		-17474.4	126.636
TRUE	A	1	1	0	0	290	52	1080	752	97.72	61.23	97056	88	64		142564	-45507.7		-17571.3	126.633
TRUE	A	1	1	0	0	215	34	740	316	96.8	61.67	96829	51	40		141222	-44392.5		-17646.7	126.63
TRUE	A	1	1	0	0	193	65	256	730	103.5	57.63	96769	99	78		150996	-54227.2		-17852.3	126.627
TRUE	A	1	1	0	0	193	36	556	389	111.4	53.51	96632	56	45		162521	-65889.5		-17888.4	126.624
TRUE	A	1	1	0	0	215	50	921	569	81.39	73.05	96422	82	58		118740	-22317.9		-17945.6	126.621
TRUE	A	1	1	0	0	193	11	937	116	145.7	40.79	96394	18	16		212562	-116168		-17986.5	126.618
TRUE	A	1	1	0	0	263	15	920	327	113	52.53	96285	33	21		164856	-68570.7		-18088.1	126.615
TRUE	A	1	1	0	0	218	57	320	701	117	50.72	96267	92	68		170691	-74424.3		-18139.7	126.612
TRUE	A	1	1	0	0	267	46	629	467	97.85	60.66	96263	61	50		142753	-46490.4		-18199.3	126.609
TRUE	A	1	1	0	0	289	80	130	948	102.3	57.97	96228	117	85		149245	-53017.5		-18254.7	126.606
TRUE	A	1	1	0	0	165	11	350	253	91.07	65.13	96194	26	15		132862	-36668		-18313.1	126.603
TRUE	A	1	1	0	0	290	36	676	541	100.9	58.51	95728	63	44		147203	-51475		-18317.8	126.6
TRUE	A	1	1	0	0	291	54	865	759	104.7	56.37	95718	95	67		152747	-57028.8		-18376.8	126.597
TRUE	A	1	1	0	0	168	15	841	168	83.05	70.59	95083	33	21		121162	-26078.6		-18385.8	126.594
TRUE	A	1	1	0	0	192	32	1235	377	108.6	53.56	94365	47	39		158437	-64071.5		-18396.8	126.591
TRUE	A	1	1	0	0	164	40	1335	513	95.38	60.94	94267	68	48		139150	-44882.9		-18398.3	126.588
TRUE	A	1	1	0	0	289	64	1236	803	103.6	56.07	94260	96	69		151142	-56882		-18413.9	126.585
TRUE	A	1	1	0	0	265	88	105	970	112	51.79	94107	150	108		163397	-69289.8		-18425.2	126.582
TRUE	A	1	1	0	0	217	17	361	288	73.19	79.24	94058	35	22		106777	-12718.9		-18491.5	126.579
TRUE	A	1	1	0	0	217	57	820	801	72.01	80.52	94049	112	71		105055	-11006.4		-18624.7	126.576
TRUE	A	1	1	0	0	193	50	447	522	158.1	36.65	93977	78	61		230652	-136675		-18813.5	126.573
TRUE	A	1	1	0	0	219	55	433	906	109.4	52.92	93873	110	67		159604	-65730.7		-18828.7	126.57
TRUE	A	1	1	0	0	193	5	392	34	116.3	49.71	93758	9	7		169670	-75912.1		-18833.9	126.567
TRUE	A	1	1	0	0	287	25	1022	389	125.8	45.93	93747	40	29		183530	-89782.6		-18864.4	126.564
TRUE	A	1	1	0	0	288	25	697	384	63.44	90.91	93542	45	31		92552.6	989.384		-19024.7	126.561
TRUE	A	1	1	0	0	218	36	457	522	86.56	66.59	93487	64	47		126282	-32795.4		-19047.5	126.558
TRUE	A	1	1	0	0	288	4	848	39	80.28	71.77	93450	6	4		117120	-23670.5		-19075.1	126.555
TRUE	A	1	1	0	0	192	73	168	917	97.54	59.01	93361	121	89		142301	-48940.1		-19098.2	126.552
TRUE	A	1	1	0	0	193	18	949	195	111.1	51.77	93291	29	23		162084	-68792.8		-19120.2	126.549
TRUE	A	1	1	0	0	218	55	610	692	80.15	71.7	93212	90	66		116931	-23718.8		-19183.8	126.546
TRUE	A	1	1	0	0	192	38	679	486	121.2	47.43	93197	61	47		176819	-83621.7		-19284.4	126.543
TRUE	A	1	1	0	0	291	27	626	398	142.8	40.11	92896	47	36		208331	-115435		-19296.8	126.54
TRUE	A	1	1	0	0	219	5	225	90	119.5	47.87	92775	10	5		174339	-81563.5		-19303.7	126.537
TRUE	A	1	1	0	0	220	4	168	246	72.2	79.16	92698	8	5		105333	-12634.6		-19304.9	126.534
TRUE	A	1	1	0	0	291	13	728	190	103.8	54.8	92227	24	17		151434	-59206.8		-19416.9	126.531
TRUE	A	1	1	0	0	291	58	529	814	97.72	58.12	92123	102	72		142564	-50440.7		-19425.7	126.528
TRUE	A	1	1	0	0	268	61	193	1001	92.3	61.34	91827	100	71		134656	-42829.5		-19544.4	126.525
TRUE	A	1	1	0	0	292	54	930	797	66.1	85.44	91593	101	67		96433.3	-4840.29		-19550.8	126.522
TRUE	A	1	1	0	0	193	62	523	693	118.1	47.81	91550	94	75		172296	-80746.1		-19555.3	126.519
TRUE	A	1	1	0	0	139	5	278	228	55.98	100.6	91381	13	8		81669.2	9711.78		-19593.2	126.516
TRUE	A	1	1	0	0	263	27	397	541	74.42	75.61	91264	56	35		108571	-17307.3		-19619.3	126.513
TRUE	A	1	1	0	0	191	41	492	493	74.97	75.03	91234	72	46		109374	-18139.7		-19662.6	126.51
TRUE	A	1	1	0	0	263	14	711	313	83.36	67.42	91154	32	20		121614	-30459.9		-19778.9	126.507
TRUE	A	1	1	0	0	288	51	37	749	88.66	63.27	90975	97	67		129346	-38371.1		-19837.5	126.504
TRUE	A	1	1	0	0	193	21	123	231	112.4	49.74	90674	32	26		163980	-73306.4		-19845	126.501
TRUE	A	1	1	0	0	219	21	405	532	82.43	67.7	90521	59	29		120257	-29736.1		-19880.1	126.498
TRUE	A	1	1	0	0	140	7	792	143	80.15	69.58	90452	16	9		116931	-26478.8		-19886	126.495
TRUE	A	1	1	0	0	292	27	236	327	179.8	31.01	90416	43	34		262310	-171894		-19956	126.492
TRUE	A	1	1	0	0	219	20	518	532	95.38	58.32	90214	57	27		139150	-48935.9		-19998.8	126.489
TRUE	A	1	1	0	0	139	29	1056	486	78.18	71.02	90052	53	35		114057	-24004.8		-20016.3	126.486
TRUE	A	1	1	0	0	291	5	1191	57	100.1	55.47	90028	9	6		146036	-56007.9		-20035.7	126.483
TRUE	A	1	1	0	0	291	31	663	480	72.32	76.7	89973	57	40		105508	-15534.6		-20055	126.48
TRUE	A	1	1	0	0	166	35	340	626	113.1	49.03	89918	79	44		165002	-75083.6		-20067.3	126.477
TRUE	A	1	1	0	0	141	6	614	123	105.9	52.32	89894	19	11		154498	-64603.5		-20149.7	126.474
TRUE	A	1	1	0	0	266	37	220	710	71.21	77.83	89889	87	54		103888	-13999.3		-20184.9	126.471
TRUE	A	1	1	0	0	164	65	451	947	103.5	53.54	89838	117	81		150996	-61158.2		-20223	126.468
TRUE	A	1	1	0	0	268	8	604	158	111.2	49.78	89802	16	12		162230	-72427.7		-20242	126.465
TRUE	A	1	1	0	0	268	59	491	950	123.8	44.46	89273	96	68		180612	-91338.8		-20257.5	126.462
TRUE	A	1	1	0	0	193	88	847	760	177	31.06	89160	131	101		258225	-169065		-20282.9	126.459
TRUE	A	1	1	0	0	289	28	126	419	87.74	62.62	89113	40	30		128004	-38890.9		-20293.2	126.456
TRUE	A	1	1	0	0	215	55	424	689	150.8	36.39	89002	92	65		220002	-131000		-20306.7	126.453
TRUE	A	1	1	0	0	267	59	1071	687	92.67	59.2	88980	85	68		135196	-46216.3		-20307.4	126.45
TRUE	A	1	1	0	0	220	39	834	762	67.7	80.85	88776	79	49		98767.5	-9991.53		-20414.8	126.447
TRUE	A	1	1	0	0	141	5	877	110	94.15	57.97	88527	15	9		137355	-48828.4		-20428.9	126.444
TRUE	A	1	1	0	0	219	18	222	446	120.6	45.2	88402	48	24		175943	-87541.3		-20441.5	126.441
TRUE	A	1	1	0	0	290	49	559	701	119.8	45.42	88248	81	59		174776	-86528.2		-20493.6	126.438
TRUE	A	1	1	0	0	265	73	185	746	93.53	58.07	88091	123	87		136451	-48359.9		-20498.3	126.435
TRUE	A	1	1	0	0	164	28	406	402	86.44	62.62	87794	52	35		126107	-38313.3		-20537.7	126.432
TRUE	A	1	1	0	0	219	38	1207	723	78.61	68.67	87555	85	49		114684	-27129.1		-20744.7	126.429
TRUE	A	1	1	0	0	292	60	21	845	85.89	62.82	87515	107	73		125305	-37789.9		-20772.6	126.426
TRUE	A	1	1	0	0	195	36	1161	620	101.2	53.24	87420	77	47		147641	-60220.7		-20916.4	126.423
TRUE	A	1	1	0	0	290	53	260	765	141.2	38.17	87398	89	65		205997	-118599		-20932	126.42
TRUE	A	1	1	0	0	220	58	914	994	89.96	59.85	87326	113	73		131243	-43916.6		-21046.4	126.417
TRUE	A	1	1	0	0	220	16	203	454	87.67	61.29	87157	41	24		127902	-40744.8		-21133.8	126.414
TRUE	A	1	1	0	0	164	3	442	46	98.03	54.7	86969	6	4		143016	-56047		-21184.3	126.411
TRUE	A	1	1	0	0	196	39	621	683	77.01	69.32	86586	76	48		112350	-25763.9		-21250.8	126.408
TRUE	A	1	1	0	0	139	41	73	997	72.69	73.37	86503	73	50		106047	-19544.4		-21267.2	126.405
TRUE	A	1	1	0	0	267	9	559	93	95.88	55.49	86289	13	9		139879	-53590.3		-21274.9	126.402
TRUE	A	1	1	0	0	289	12	176	174	76.21	69.69	86138	17	13		111183	-25044.8		-21285.2	126.399
TRUE	A	1	1	0	0	263	8	1272	182	85.27	62.15	85949	23	14		124400	-38451.4		-21294.9	126.396
TRUE	A	1	1	0	0	139	15	317	322	64.49	82.12	85894	31	20		94084.5	-8190.46		-21317.8	126.393
TRUE	A	1	1	0	0	289	67	966	831	111.8	47.23	85668	100	72		163105	-77437		-21419.8	126.39
TRUE	A	1	1	0	0	139	40	112	921	74.79	70.37	85359	68	48		109111	-23752.1		-21548.9	126.387
TRUE	A	1	1	0	0	193	9	441	76	117.9	44.59	85310	14	12		172004	-86694.3		-21562.2	126.384
TRUE	A	1	1	0	0	287	55	876	826	85.52	61.48	85279	97	66		124765	-39486.1		-21601.9	126.381
TRUE	A	1	1	0	0	289	36	1032	501	95.69	54.94	85261	50	38		139602	-54341.1		-21604.4	126.378
TRUE	A	1	1	0	0	215	74	1057	930	93.04	56.5	85260	120	87		135736	-50476.1		-21681.6	126.375
TRUE	A	1	1	0	0	168	58	212	935	85.7	61.26	85145	119	73		125028	-39882.7		-21759.4	126.372
TRUE	A	1	1	0	0	289	16	519	251	116.8	44.91	85056	25	17		170400	-85343.5		-21760.7	126.369
TRUE	A	1	1	0	0	139	8	495	259	62.21	84.29	85046	18	11		90758.2	-5712.17		-21790.8	126.366
TRUE	A	1	1	0	0	193	67	737	759	154.1	34.03	85032	101	80		224816	-139784		-21836.3	126.363
TRUE	A	1	1	0	0	219	32	399	662	89.34	58.42	84650	76	42		130338	-45688.1		-21836.3	126.36
TRUE	A	1	1	0	0	216	66	423	867	80.77	64.56	84569	111	77		117835	-33266.4		-21839.6	126.357
TRUE	A	1	1	0	0	167	31	764	454	70.47	73.98	84554	57	40		102809	-18254.7		-21840.6	126.354
TRUE	A	1	1	0	0	264	39	414	493	70.29	74.09	84458	62	45		102546	-18088.1		-21864.1	126.351
TRUE	A	1	1	0	0	196	6	214	123	92.79	56.11	84443	10	6		135371	-50928.3		-21907.4	126.348
TRUE	A	1	1	0	0	288	2	93	29	87.67	59.24	84246	3	2		127902	-43655.8		-21942.5	126.345
TRUE	A	1	1	0	0	220	15	1018	417	105.3	49.28	84163	34	22		153622	-69459.2		-21949.7	126.342
TRUE	A	1	1	0	0	267	73	751	900	74.36	69.77	84140	108	84		108484	-24343.8		-21976.1	126.339
TRUE	A	1	1	0	0	191	31	495	399	96.86	53.51	84063	58	36		141309	-57246.1		-21997	126.336
TRUE	A	1	1	0	0	291	38	747	535	85.89	60.18	83830	66	47		125305	-41474.9		-22030.1	126.333
TRUE	A	1	1	0	0	268	2	701	67	94.03	54.87	83679	5	3		137180	-53501.4		-22085.7	126.33
TRUE	A	1	1	0	0	263	44	1089	779	62.15	83	83662	83	54		90670.6	-7008.63		-22113.6	126.327
TRUE	A	1	1	0	0	216	17	1128	232	84.22	61.21	83615	32	19		122869	-39253.6		-22148.3	126.324
TRUE	A	1	1	0	0	265	69	1110	715	87.06	59.21	83607	117	81		127012	-43404.8		-22150.2	126.321
TRUE	A	1	1	0	0	218	42	1059	571	96.43	53.45	83595	72	53		140682	-57086.7		-22159.6	126.318
TRUE	A	1	1	0	0	163	32	847	650	85.52	60.12	83390	63	39		124765	-41375.1		-22179	126.315
TRUE	A	1	1	0	0	265	50	563	500	57.03	90.08	83328	90	61		83201.1	126.933		-22256.1	126.312
TRUE	A	1	1	0	0	290	2	1286	25	83.79	61.22	83204	5	3		122241	-39037.2		-22257	126.309
TRUE	A	1	1	0	0	267	34	479	358	94.52	53.89	82608	47	37		137895	-55287.2		-22309.6	126.306
TRUE	A	1	1	0	0	215	47	459	509	88.17	57.74	82567	75	54		128631	-46064.2		-22317.9	126.303
TRUE	A	1	1	0	0	266	15	783	366	76.08	66.82	82450	43	25		110993	-28543.1		-22517	126.3
TRUE	A	1	1	0	0	266	40	1272	753	79.97	63.54	82410	90	57		116668	-34258.2		-22619.1	126.297
TRUE	A	1	1	0	0	193	30	898	341	112.8	44.97	82302	46	37		164564	-82261.9		-22619.5	126.294
TRUE	A	1	1	0	0	215	65	695	794	115.9	43.8	82299	107	78		169087	-86787.5		-22620.1	126.291
TRUE	A	1	1	0	0	165	35	957	656	81.45	62.23	82201	73	44		118827	-36626.4		-22622.3	126.288
TRUE	A	1	1	0	0	139	4	639	218	57.89	87.17	81853	12	7		84455.7	-2602.72		-22706.7	126.285
TRUE	A	1	1	0	0	192	18	119	265	116.4	43.33	81808	29	22		169816	-88008		-22707.6	126.282
TRUE	A	1	1	0	0	216	35	190	512	88.41	57.01	81749	64	38		128981	-47232.3		-22752.8	126.279
TRUE	A	1	1	0	0	192	6	1052	89	83.67	60.1	81555	11	8		122066	-40511.2		-22772	126.276
TRUE	A	1	1	0	0	287	42	588	627	71.64	70.12	81479	71	50		104516	-23036.6		-22933.3	126.273
TRUE	A	1	1	0	0	292	3	18	37	73.86	67.98	81444	4	4		107754	-26310.4		-22941.3	126.27
TRUE	A	1	1	0	0	163	47	772	842	70.84	70.85	81406	84	56		103348	-21942.5		-22942.8	126.267
TRUE	A	1	1	0	0	263	42	512	741	71.52	70.15	81372	78	50		104341	-22968.5		-22943.3	126.264
TRUE	A	1	1	0	0	192	69	374	900	94.33	53.16	81330	116	85		137618	-56288		-22966	126.261
TRUE	A	1	1	0	0	168	37	199	551	87.43	57.35	81316	74	48		127552	-46235.6		-22968.5	126.258
TRUE	A	1	1	0	0	193	12	808	121	136.7	36.63	81213	19	17		199432	-118219		-23006.8	126.255
TRUE	A	1	1	0	0	164	7	443	103	102.7	48.69	81120	16	10		149829	-68709		-23009.9	126.252
TRUE	A	1	1	0	0	216	68	389	898	77.25	64.64	80997	113	79		112700	-31703		-23026.3	126.249
TRUE	A	1	1	0	0	139	24	357	410	72.57	68.8	80979	46	29		105872	-24893.4		-23036.6	126.246
TRUE	A	1	1	0	0	290	28	671	445	75.04	66.39	80801	53	34		109476	-28674.9		-23098.4	126.243
TRUE	A	1	1	0	0	191	15	370	227	69.86	71.2	80668	33	19		101919	-21250.8		-23123.9	126.24
TRUE	A	1	1	0	0	191	43	561	539	65.79	75.36	80411	74	48		95981	-15570		-23139.5	126.237
TRUE	A	1	1	0	0	163	56	348	961	95.2	51.95	80213	98	67		138887	-58674.3		-23150.3	126.234
TRUE	A	1	1	0	0	193	56	713	635	130	37.98	80072	87	68		189657	-109585		-23167.6	126.231
TRUE	A	1	1	0	0	140	24	161	411	73.25	67.26	79900	50	30		106864	-26964.4		-23236.7	126.228
TRUE	A	1	1	0	0	265	81	210	837	96.37	51.06	79810	137	97		140594	-60784.2		-23238.9	126.225
TRUE	A	1	1	0	0	289	82	1299	979	89.83	54.77	79793	120	88		131053	-51260		-23287.1	126.222
TRUE	A	1	1	0	0	289	5	196	78	67.94	72.32	79692	7	5		99117.7	-19425.7		-23314.6	126.219
TRUE	A	1	1	0	0	192	75	830	948	74.3	66.12	79680	123	91		108396	-28716.3		-23327.1	126.216
TRUE	A	1	1	0	0	191	57	860	803	72.2	68.01	79636	105	65		105333	-25696.6		-23330.6	126.213
TRUE	A	1	1	0	0	196	34	629	626	91.87	53.35	79484	66	42		134029	-54545.1		-23397.9	126.21
TRUE	A	1	1	0	0	193	29	740	305	116.2	42.17	79452	43	36		169524	-90072.2		-23418.3	126.207
TRUE	A	1	1	0	0	193	23	218	232	111.7	43.84	79400	34	28		162959	-83559.1		-23431.4	126.204
TRUE	A	1	1	0	0	263	58	1152	911	61.84	79.11	79343	102	69		90218.4	-10875.4		-23439.4	126.201
TRUE	A	1	1	0	0	263	26	246	542	66.34	73.71	79309	55	34		96783.4	-17474.4		-23478.2	126.198
TRUE	A	1	1	0	0	289	43	721	557	65.36	74.75	79236	60	45		95353.7	-16117.7		-23486.4	126.195
TRUE	A	1	1	0	0	193	14	335	145	111.2	43.88	79152	24	19		162230	-83077.7		-23496.1	126.192
TRUE	A	1	1	0	0	215	23	341	211	85.95	56.46	78706	35	27		125392	-46686.5		-23499	126.189
TRUE	A	1	1	0	0	264	68	845	955	88.85	54.55	78608	116	79		129623	-51015.3		-23593.8	126.186
TRUE	A	1	1	0	0	215	64	872	784	84.04	57.58	78488	106	77		122606	-44118		-23594.9	126.183
TRUE	A	1	1	0	0	139	36	1308	723	91.5	52.85	78425	62	44		133489	-55064.4		-23604.2	126.18
TRUE	A	1	1	0	0	140	47	1337	751	85.64	56.46	78419	82	56		124940	-46521.2		-23670.5	126.177
TRUE	A	1	1	0	0	287	17	623	265	73.12	66.11	78412	29	21		106675	-28262.8		-23678.3	126.174
TRUE	A	1	1	0	0	290	51	168	730	82.06	58.87	78350	83	61		119717	-41367.3		-23694.4	126.171
TRUE	A	1	1	0	0	191	48	366	622	69.92	69.04	78295	86	54		102006	-23711.3		-23711.3	126.168
TRUE	A	1	1	0	0	215	68	301	868	110.6	43.6	78225	113	81		161354	-83129.3		-23718.8	126.165
TRUE	A	1	1	0	0	267	3	1082	50	144.2	33.44	78214	6	3		210373	-132159		-23723.7	126.162
TRUE	A	1	1	0	0	168	33	583	463	72.38	66.6	78194	67	43		105595	-27401.2		-23752.1	126.159
TRUE	A	1	1	0	0	287	38	671	584	73.25	65.63	77963	63	44		106864	-28901.4		-23762.3	126.156
TRUE	A	1	1	0	0	290	46	1209	673	85.27	56.2	77722	78	56		124400	-46678.4		-23778.3	126.153
TRUE	A	1	1	0	0	219	12	682	335	101.2	47.29	77649	36	17		147641	-69991.7		-23957.3	126.15
TRUE	A	1	1	0	0	287	67	1024	931	106.6	44.88	77596	117	79		155519	-77922.7		-23978.2	126.147
TRUE	A	1	1	0	0	196	35	282	633	89.22	53.55	77486	67	43		130163	-52677.1		-23985	126.144
TRUE	A	1	1	0	0	289	81	867	945	94.21	50.7	77467	118	86		137443	-59976		-23986.6	126.141
TRUE	A	1	1	0	0	263	36	346	670	86.01	55.52	77446	70	44		125480	-48034		-23987	126.138
TRUE	A	1	1	0	0	166	55	839	975	108	44.2	77442	115	68		157561	-80119.2		-23995.7	126.135
TRUE	A	1	1	0	0	196	23	21	449	91	52.39	77326	46	29		132760	-55433.9		-24004.8	126.132
TRUE	A	1	1	0	0	220	20	567	551	76.58	62.15	77188	51	28		111723	-34534.6		-24027.2	126.129
TRUE	A	1	1	0	0	191	60	601	847	72.75	65.27	77017	113	71		106135	-29118		-24039.4	126.126
TRUE	A	1	1	0	0	287	50	1314	768	81.45	58.16	76834	86	60		118827	-41993.4		-24051.4	126.123
TRUE	A	1	1	0	0	287	24	65	380	115.4	41	76711	39	28		168357	-91646.1		-24103.4	126.12
TRUE	A	1	1	0	0	264	51	1051	661	109.8	43.06	76689	85	58		160187	-83498.2		-24139.5	126.117
TRUE	A	1	1	0	0	192	1	395	34	62.7	75.39	76671	4	3		91473	-14802		-24211	126.114
TRUE	A	1	1	0	0	191	32	190	415	100	47.17	76508	59	37		145890	-69382		-24291.4	126.111
TRUE	A	1	1	0	0	140	8	429	169	88.17	53.48	76475	18	10		128631	-52156.2		-24320.2	126.108
TRUE	A	1	1	0	0	216	21	268	293	90.14	52.3	76467	38	23		131505	-55038.2		-24340.3	126.105
TRUE	A	1	1	0	0	193	27	975	282	128.7	36.57	76356	40	33		187760	-111404		-24343.8	126.102
TRUE	A	1	1	0	0	288	61	1020	812	63.44	73.97	76120	113	78		92552.6	-16432.6		-24362.2	126.099
TRUE	A	1	1	0	0	220	12	81	361	77.69	60.39	76086	26	18		113342	-37255.9		-24407.5	126.096
TRUE	A	1	1	0	0	220	45	321	842	74.42	63.02	76065	91	57		108571	-32506.3		-24474.2	126.093
TRUE	A	1	1	0	0	167	20	506	329	65.54	71.55	76061	38	26		95616.3	-19555.3		-24482.4	126.09
TRUE	A	1	1	0	0	216	47	24	669	85.46	54.81	75964	83	54		124678	-48713.6		-24500	126.087
TRUE	A	1	1	0	0	140	23	1047	387	124.3	37.68	75957	45	29		181341	-105384		-24516.3	126.084
TRUE	A	1	1	0	0	166	32	139	599	87.49	53.5	75919	73	39		127639	-51720.2		-24607.9	126.081
TRUE	A	1	1	0	0	193	49	873	489	143.1	32.65	75780	77	60		208769	-132989		-24619.6	126.078
TRUE	A	1	1	0	0	139	7	781	225	57.71	80.95	75770	15	10		84193.1	-8423.12		-24638.6	126.075
TRUE	A	1	1	0	0	292	11	63	116	69.18	67.49	75719	18	16		100927	-25207.7		-24688.7	126.072
TRUE	A	1	1	0	0	140	20	1017	304	67.64	69.02	75714	37	25		98680	-22966		-24728.3	126.069
TRUE	A	1	1	0	0	291	60	814	839	84.65	55.07	75606	104	74		123496	-47889.9		-24734	126.066
TRUE	A	1	1	0	0	191	65	503	898	67.57	68.84	75454	120	77		98577.9	-23123.9		-24748.8	126.063
TRUE	A	1	1	0	0	168	64	116	980	64.74	71.74	75329	126	79		94449.2	-19120.2		-24790.8	126.06
TRUE	A	1	1	0	0	167	65	894	864	66.53	69.71	75220	108	76		97060.6	-21840.6		-24802	126.057
TRUE	A	1	1	0	0	291	48	362	695	88.23	52.55	75199	85	61		128719	-53519.7		-24834.8	126.054
TRUE	A	1	1	0	0	288	7	161	76	93.78	49.4	75139	12	9		136816	-61676.6		-24845.5	126.051
TRUE	A	1	1	0	0	268	52	654	843	107	43.27	75111	84	61		156102	-80991.3		-24870.3	126.048
TRUE	A	1	1	0	0	193	41	1190	428	125	37	75041	62	50		182362	-107322		-24881.3	126.045
TRUE	A	1	1	0	0	164	44	547	646	71.95	64.28	75014	80	55		104968	-29953.9		-24893.4	126.042
TRUE	A	1	1	0	0	163	33	374	654	130.8	35.34	74965	64	40		190824	-115859		-24994.3	126.039
TRUE	A	1	1	0	0	288	19	601	299	68.75	67.13	74854	35	24		100299	-25445.4		-24998.3	126.036
TRUE	A	1	1	0	0	193	79	403	881	108.6	42.42	74751	117	92		158437	-83685.5		-25000.8	126.033
TRUE	A	1	1	0	0	193	70	939	787	124.2	37.1	74729	107	83		181195	-106466		-25008.7	126.03
TRUE	A	1	1	0	0	289	73	856	861	64.43	71.48	74692	108	78		93996.9	-19304.9		-25026.3	126.027
TRUE	A	1	1	0	0	167	2	508	119	58.76	78.27	74596	10	5		85725	-11129		-25037	126.024
TRUE	A	1	1	0	0	194	46	126	655	113.9	40.33	74533	86	60		166169	-91635.7		-25038.5	126.021
TRUE	A	1	1	0	0	193	13	109	121	117.1	39.21	74461	21	18		170837	-96376.2		-25044.8	126.018
TRUE	A	1	1	0	0	219	4	52	81	78.73	58.21	74332	9	4		114859	-40527.2		-25078	126.015
TRUE	A	1	1	0	0	217	15	1279	259	98.59	46.48	74325	30	20		143833	-69508		-25084.7	126.012
TRUE	A	1	1	0	0	265	28	754	298	74.17	61.77	74311	57	38		108207	-33895.6		-25103.9	126.009
TRUE	A	1	1	0	0	141	19	436	621	52.96	86.44	74249	45	26		77263.3	-3014.34		-25127.4	126.006
TRUE	A	1	1	0	0	216	20	18	287	80.34	56.98	74248	37	22		117208	-42960		-25158.7	126.003
TRUE	A	1	1	0	0	216	31	799	498	80.65	56.69	74147	60	34		117660	-43513.3		-25171	126
TRUE	A	1	1	0	0	265	93	630	1006	78.55	58.18	74115	155	113		114597	-40481.6		-25207.7	125.997
TRUE	A	1	1	0	0	290	60	607	845	114.8	39.77	74049	97	72		167482	-93432.7		-25218.9	125.994
TRUE	A	1	1	0	0	288	20	747	319	62.83	72.64	74016	37	25		91662.7	-17646.7		-25262.6	125.991
TRUE	A	1	1	0	0	193	74	1016	850	86.81	52.57	74014	112	87		126647	-52633.1		-25305.4	125.988
TRUE	A	1	1	0	0	193	32	331	343	94.83	48.1	73979	48	39		138347	-64368.5		-25343.4	125.985
TRUE	A	1	1	0	0	291	37	866	521	73.31	62.11	73847	65	46		106952	-33105		-25365.7	125.982
TRUE	A	1	1	0	0	167	34	368	488	69.18	65.67	73687	62	43		100927	-27239.7		-25384.7	125.979
TRUE	A	1	1	0	0	166	27	1168	496	84.84	53.43	73517	64	33		123773	-50256.1		-25392.2	125.976
TRUE	A	1	1	0	0	220	11	336	352	78.98	57.34	73453	24	17		115224	-41770.9		-25404.1	125.973
TRUE	A	1	1	0	0	264	60	203	849	68.81	65.61	73217	102	69		100387	-27169.9		-25407.5	125.97
TRUE	A	1	1	0	0	215	46	912	493	57.96	77.87	73201	74	53		84557.8	-11356.8		-25417	125.967
TRUE	A	1	1	0	0	196	10	612	155	119.9	37.62	73170	16	11		174922	-101752		-25436.9	125.964
TRUE	A	1	1	0	0	267	16	283	109	90.88	49.63	73148	20	16		132585	-59436.8		-25445.4	125.961
TRUE	A	1	1	0	0	192	30	485	360	78.67	57.31	73127	45	37		114772	-41644.7		-25456.8	125.958
TRUE	A	1	1	0	0	290	72	1006	986	68.56	65.68	73037	112	84		100022	-26985.2		-25467.3	125.955
TRUE	A	1	1	0	0	193	81	545	939	110.7	40.66	73026	122	94		161500	-88474.2		-25500.6	125.952
TRUE	A	1	1	0	0	140	36	361	611	80.95	55.53	72917	67	43		118098	-45181		-25515	125.949
TRUE	A	1	1	0	0	166	34	502	611	98.9	45.44	72878	77	42		144285	-71407.2		-25531.5	125.946
TRUE	A	1	1	0	0	168	38	498	555	89.96	49.95	72872	75	49		131243	-58370.6		-25551.4	125.943
TRUE	A	1	1	0	0	193	46	486	474	90.2	49.75	72780	73	57		131593	-58812.8		-25559.4	125.94
TRUE	A	1	1	0	0	216	37	338	559	107.5	41.7	72733	68	42		156832	-84098.8		-25591.9	125.937
TRUE	A	1	1	0	0	166	8	524	65	73.99	60.51	72606	12	8		107944	-35338		-25629.3	125.934
TRUE	A	1	1	0	0	289	70	780	843	81.69	54.8	72605	103	75		119178	-46572.5		-25633.9	125.931
TRUE	A	1	1	0	0	220	30	914	647	85.58	52.25	72523	66	39		124853	-52329.7		-25637.5	125.928
TRUE	A	1	1	0	0	289	49	751	592	69.05	64.62	72373	69	51		100737	-28364		-25647	125.925
TRUE	A	1	1	0	0	218	66	482	811	79.29	56.28	72370	110	82		115676	-43306.2		-25664.4	125.922
TRUE	A	1	1	0	0	268	35	326	659	69.18	64.47	72335	59	42		100927	-28591.7		-25696.6	125.919
TRUE	A	1	1	0	0	266	13	891	333	135.1	32.99	72291	39	23		197097	-124806		-25705.7	125.916
TRUE	A	1	1	0	0	191	26	45	344	83.36	53.3	72067	49	31		121614	-49546.9		-25763.9	125.913
TRUE	A	1	1	0	0	168	4	638	40	57.46	77.31	72051	10	6		83828.4	-11777.4		-25775	125.91
TRUE	A	1	1	0	0	291	26	274	377	74.97	59.25	72042	45	35		109374	-37331.7		-25847.8	125.907
TRUE	A	1	1	0	0	264	55	274	728	99.76	44.48	71971	92	63		145540	-73568.9		-25885.3	125.904
TRUE	A	1	1	0	0	218	77	1007	946	66.03	67.2	71969	131	95		96331.2	-24362.2		-25891.7	125.901
TRUE	A	1	1	0	0	191	37	987	446	61.1	72.45	71801	67	42		89138.8	-17337.8		-25897.2	125.898
TRUE	A	1	1	0	0	164	15	533	203	92.92	47.6	71733	28	19		135561	-63828		-25897.5	125.895
TRUE	A	1	1	0	0	265	84	275	862	90.82	48.49	71433	142	102		132497	-61064.3		-25905.8	125.892
TRUE	A	1	1	0	0	164	68	916	988	80.4	54.76	71410	122	84		117296	-45885.6		-25911.3	125.889
TRUE	A	1	1	0	0	289	60	596	766	102.3	42.99	71357	91	65		149245	-77888.5		-25936.4	125.886
TRUE	A	1	1	0	0	168	45	227	789	79.35	55.42	71324	99	59		115764	-44439.7		-25942.4	125.883
TRUE	A	1	1	0	0	164	29	1275	404	113.3	38.81	71289	53	36		165293	-94004.4		-26004.1	125.88
TRUE	A	1	1	0	0	141	16	50	564	76.82	57.2	71276	34	21		112073	-40796.7		-26012.2	125.877
TRUE	A	1	1	0	0	220	55	1289	968	82.37	53.34	71263	109	70		120170	-48906.6		-26054.5	125.874
TRUE	A	1	1	0	0	193	71	263	788	121.2	36.25	71237	108	84		176819	-105582		-26058.9	125.871
TRUE	A	1	1	0	0	287	60	810	888	77.32	56.8	71230	107	72		112802	-41572.1		-26078.6	125.868
TRUE	A	1	1	0	0	141	8	113	141	75.96	57.8	71206	21	13		110818	-39612		-26084.6	125.865
TRUE	A	1	1	0	0	217	40	624	638	67.45	65.04	71149	86	50		98402.8	-27253.8		-26144.5	125.862
TRUE	A	1	1	0	0	289	76	1192	918	67.33	65.02	70998	113	81		98227.7	-27229.7		-26174.8	125.859
TRUE	A	1	1	0	0	139	33	914	588	69.73	62.75	70965	59	41		101729	-30764.1		-26223.5	125.856
TRUE	A	1	1	0	0	164	38	48	494	92.36	47.3	70860	65	46		134744	-63884		-26236.7	125.853
TRUE	A	1	1	0	0	141	20	519	621	49.2	88.71	70788	46	27		71777.9	-989.88		-26253.3	125.85
TRUE	A	1	1	0	0	218	20	26	296	79.17	55.03	70663	36	25		115501	-44838.1		-26277.2	125.847
TRUE	A	1	1	0	0	166	10	20	103	83.67	52.06	70639	17	11		122066	-51427.2		-26310.4	125.844
TRUE	A	1	1	0	0	290	38	372	587	90.45	48.09	70555	65	46		131958	-61402.5		-26370.7	125.841
TRUE	A	1	1	0	0	163	2	1250	119	98.59	44.1	70519	8	3		143833	-73314		-26376.9	125.838
TRUE	A	1	1	0	0	267	6	425	52	97.05	44.79	70506	9	6		141586	-71080.2		-26405.1	125.835
TRUE	A	1	1	0	0	193	38	277	396	121.2	35.84	70424	58	47		176819	-106395		-26419.6	125.832
TRUE	A	1	1	0	0	292	43	442	493	56.72	76.53	70406	73	52		82748.8	-12342.8		-26430.7	125.829
TRUE	A	1	1	0	0	165	9	810	235	66.4	65.36	70397	24	13		96871	-26474		-26447.1	125.826
TRUE	A	1	1	0	0	168	6	1319	54	97.91	44.32	70381	14	8		142841	-72459.9		-26454.5	125.823
TRUE	A	1	1	0	0	289	39	392	528	77.69	55.83	70345	55	41		113342	-42996.9		-26468.8	125.82
TRUE	A	1	1	0	0	139	9	706	252	55.8	77.71	70326	19	12		81406.6	-11080.6		-26474	125.817
TRUE	A	1	1	0	0	267	37	249	412	69.05	62.73	70260	50	40		100737	-30477		-26478.8	125.814
TRUE	A	1	1	0	0	265	25	229	276	68.99	62.71	70175	52	34		100650	-30474.5		-26508.1	125.811
TRUE	A	1	1	0	0	292	69	696	974	68.62	62.99	70112	124	85		100110	-29997.7		-26510.2	125.808
TRUE	A	1	1	0	0	215	19	719	175	67.08	64.42	70084	31	23		97863	-27779		-26527.1	125.805
TRUE	A	1	1	0	0	165	18	159	419	69.24	62.35	70017	43	25		101014	-30997.2		-26532.1	125.802
TRUE	A	1	1	0	0	166	23	657	416	67.02	64.3	69894	56	28		97775.5	-27881.5		-26547.9	125.799
TRUE	A	1	1	0	0	140	30	993	485	102.9	41.82	69801	58	37		150121	-80319.8		-26549.8	125.796
TRUE	A	1	1	0	0	167	50	684	726	73.56	58.47	69751	88	61		107317	-37565.7		-26564.1	125.793
TRUE	A	1	1	0	0	263	25	73	547	112.3	38.25	69697	54	33		163834	-94137.5		-26607.3	125.79
TRUE	A	1	1	0	0	193	59	30	644	102.1	42.06	69644	90	71		148954	-79309.7		-26612.5	125.787
TRUE	A	1	1	0	0	263	24	860	523	92.73	46.25	69562	52	32		135284	-65721.8		-26631.6	125.784
TRUE	A	1	1	0	0	288	44	983	669	65.23	65.71	69517	85	60		95164	-25647		-26676.4	125.781
TRUE	A	1	1	0	0	165	31	700	599	64.25	66.6	69394	65	39		93734.3	-24340.3		-26722.9	125.778
TRUE	A	1	1	0	0	267	39	986	418	67.94	62.88	69295	52	42		99117.7	-29822.7		-26766	125.775
TRUE	A	1	1	0	0	289	74	457	872	85.76	49.81	69288	109	79		125115	-55827.3		-26775.6	125.772
TRUE	A	1	1	0	0	292	36	898	408	54.38	78.49	69232	58	44		79335	-10103		-26778.3	125.769
TRUE	A	1	1	0	0	218	7	780	86	116.4	36.65	69188	11	8		169816	-100628		-26832.8	125.766
TRUE	A	1	1	0	0	263	53	1162	874	68.68	62	69063	93	64		100197	-31134.3		-26840.8	125.763
TRUE	A	1	1	0	0	287	13	976	219	68.19	62.44	69054	23	16		99482.4	-30428.4		-26842.1	125.76
TRUE	A	1	1	0	0	192	58	1017	729	92.55	46	69046	94	70		135021	-65975.2		-26847.1	125.757
TRUE	A	1	1	0	0	290	62	1179	850	68.81	61.82	68987	100	74		100387	-31399.9		-26884.8	125.754
TRUE	A	1	1	0	0	292	65	341	915	68.01	62.52	68965	117	80		99219.8	-30254.8		-26902.5	125.751
TRUE	A	1	1	0	0	288	5	1084	77	130.6	32.54	68945	10	7		190532	-121587		-26909.8	125.748
TRUE	A	1	1	0	0	265	66	1047	630	60.85	69.8	68894	108	77		88774.1	-19880.1		-26913	125.745
TRUE	A	1	1	0	0	195	32	106	563	73.37	57.87	68860	71	43		107039	-38179.5		-26923.9	125.742
TRUE	A	1	1	0	0	216	52	661	711	64.86	65.34	68739	91	60		94624.3	-25885.3		-26953.6	125.739
TRUE	A	1	1	0	0	289	45	945	571	76.27	55.56	68725	64	47		111270	-42545.3		-26964.4	125.736
TRUE	A	1	1	0	0	268	7	247	149	89.83	47.09	68606	14	10		131053	-62447		-26983.7	125.733
TRUE	A	1	1	0	0	193	1	1003	22	129.8	32.55	68511	4	2		189365	-120854		-26985.2	125.73
TRUE	A	1	1	0	0	265	63	706	617	76.39	55.29	68500	105	74		111445	-42945.4		-27013.4	125.727
TRUE	A	1	1	0	0	216	7	365	113	84.65	49.89	68495	15	9		123496	-55000.9		-27030.2	125.724
TRUE	A	1	1	0	0	163	21	51	340	107.5	39.27	68479	36	24		156832	-88352.8		-27035.3	125.721
TRUE	A	1	1	0	0	193	42	213	449	140.9	29.91	68355	64	52		205559	-137204		-27108.8	125.718
TRUE	A	1	1	0	0	288	68	349	885	61.84	68.11	68311	128	88		90218.4	-21907.4		-27113.6	125.715
TRUE	A	1	1	0	0	194	53	461	826	79.29	53.07	68244	106	71		115676	-47432.2		-27129.1	125.712
TRUE	A	1	1	0	0	217	14	733	256	65.6	64.04	68140	29	19		95703.8	-27563.8		-27157.7	125.709
TRUE	A	1	1	0	0	194	10	858	184	80.09	52.45	68135	23	15		116843	-48708.3		-27169.9	125.706
TRUE	A	1	1	0	0	167	37	1299	549	73.8	56.89	68100	67	46		107667	-39566.8		-27205.9	125.703
TRUE	A	1	1	0	0	263	63	544	978	105.4	39.82	68099	109	74		153768	-85669.1		-27223	125.7
TRUE	A	1	1	0	0	291	2	847	28	94.21	44.56	68089	4	2		137443	-69354		-27229.7	125.697
TRUE	A	1	1	0	0	168	47	1120	813	100.3	41.87	68085	102	61		146328	-78242.7		-27231.4	125.694
TRUE	A	1	1	0	0	289	63	250	779	86.32	48.52	67926	94	68		125932	-58006.2		-27239.7	125.691
TRUE	A	1	1	0	0	140	25	1125	411	81.14	51.59	67887	51	31		118375	-50488.1		-27253.8	125.688
TRUE	A	1	1	0	0	291	18	577	269	89.34	46.78	67790	33	26		130338	-62548.1		-27274.4	125.685
TRUE	A	1	1	0	0	141	17	99	612	81.57	51.19	67723	39	24		119002	-51279.5		-27288.5	125.682
TRUE	A	1	1	0	0	193	7	1211	77	166.2	25.07	67580	12	10		242469	-174889		-27298.3	125.679
TRUE	A	1	1	0	0	292	6	209	76	109.4	38.06	67522	12	11		159604	-92081.7		-27300.6	125.676
TRUE	A	1	1	0	0	289	22	67	358	90.94	45.77	67516	34	24		132672	-65156.4		-27322.4	125.673
TRUE	A	1	1	0	0	268	49	1082	815	87.49	47.58	67512	81	58		127639	-60127.2		-27332.2	125.67
TRUE	A	1	1	0	0	168	12	974	142	61.78	67.24	67378	30	18		90130.8	-22752.8		-27333.7	125.667
TRUE	A	1	1	0	0	216	8	787	117	92.05	45.12	67368	17	10		134292	-66923.7		-27343.7	125.664
TRUE	A	1	1	0	0	263	31	1141	606	96.68	42.91	67277	62	39		141046	-73769.5		-27371.1	125.661
TRUE	A	1	1	0	0	215	71	1282	895	98.71	42	67234	117	84		144008	-76774		-27373.3	125.658
TRUE	A	1	1	0	0	166	24	51	421	66.34	62.45	67201	57	29		96783.4	-29582.4		-27378.5	125.655
TRUE	A	1	1	0	0	216	1	240	19	89.22	46.35	67072	2	1		130163	-63091.1		-27391.4	125.652
TRUE	A	1	1	0	0	163	41	338	751	96.37	42.83	66939	76	49		140594	-73655.2		-27401.2	125.649
TRUE	A	1	1	0	0	215	13	160	120	86.93	47.47	66938	20	15		126822	-59884.2		-27456.4	125.646
TRUE	A	1	1	0	0	191	45	1097	563	62.4	66.14	66932	78	51		91035.4	-24103.4		-27479.7	125.643
TRUE	A	1	1	0	0	219	43	860	784	85.64	48.12	66833	92	55		124940	-58107.2		-27514.6	125.64
TRUE	A	1	1	0	0	290	40	1308	583	72.57	56.78	66828	67	48		105872	-39044.4		-27561.4	125.637
TRUE	A	1	1	0	0	265	52	821	512	74.17	55.5	66771	92	63		108207	-41435.6		-27563.8	125.634
TRUE	A	1	1	0	0	165	10	95	238	71.95	57.12	66663	25	14		104968	-38304.9		-27567	125.631
TRUE	A	1	1	0	0	167	5	717	157	91.5	44.8	66483	15	9		133489	-67006.4		-27581.8	125.628
TRUE	A	1	1	0	0	263	16	995	370	103	39.79	66449	35	22		150267	-83817.7		-27602.5	125.625
TRUE	A	1	1	0	0	191	46	190	601	81.69	50.14	66438	82	52		119178	-52739.5		-27606.3	125.622
TRUE	A	1	1	0	0	139	17	372	341	62.95	65.02	66381	35	22		91837.8	-25456.8		-27616.9	125.619
TRUE	A	1	1	0	0	196	27	1015	521	67.21	60.84	66317	53	35		98052.7	-31735.7		-27630.3	125.616
TRUE	A	1	1	0	0	192	9	447	107	67.08	60.91	66272	14	11		97863	-31591		-27633.5	125.613
TRUE	A	1	1	0	0	216	32	912	503	101.2	40.26	66060	61	35		147641	-81580.7		-27667.4	125.61
TRUE	A	1	1	0	0	217	48	1047	705	77.32	52.65	66025	97	60		112802	-46777.1		-27686.4	125.607
TRUE	A	1	1	0	0	291	29	897	473	65.91	61.73	65984	55	38		96156.1	-30172.1		-27698.9	125.604
TRUE	A	1	1	0	0	268	1	1282	24	73.74	55.14	65943	3	1		107579	-41636.3		-27776.5	125.601
TRUE	A	1	1	0	0	216	64	80	841	106.9	37.98	65865	106	73		155956	-90091.4		-27779	125.598
TRUE	A	1	1	0	0	288	33	182	527	91.37	44.43	65851	63	44		133300	-67448.7		-27823.1	125.595
TRUE	A	1	1	0	0	193	19	1252	211	150.1	27.01	65764	30	24		218981	-153217		-27828.5	125.592
TRUE	A	1	1	0	0	266	19	54	475	72.82	55.56	65616	57	31		106237	-40621.1		-27881.5	125.589
TRUE	A	1	1	0	0	289	51	1063	620	74.05	54.55	65520	73	53		108032	-42511.5		-27915	125.586
TRUE	A	1	1	0	0	266	29	255	600	90.88	44.27	65252	75	44		132585	-67332.8		-27915.4	125.583
TRUE	A	1	1	0	0	292	39	1071	430	110.2	36.49	65208	61	47		160771	-95562.8		-27974.3	125.58
TRUE	A	1	1	0	0	217	10	337	169	84.35	47.64	65177	21	13		123058	-57881.2		-27983.8	125.577
TRUE	A	1	1	0	0	219	41	370	755	62.95	63.67	65005	90	53		91837.8	-26832.8		-28002.2	125.574
TRUE	A	1	1	0	0	219	19	55	516	79.1	50.62	64943	55	25		115399	-50456		-28004.5	125.571
TRUE	A	1	1	0	0	167	29	103	429	94.7	42.26	64908	53	37		138158	-73249.8		-28020.7	125.568
TRUE	A	1	1	0	0	218	50	978	638	70.16	57.02	64890	83	61		102356	-37466.4		-28060.1	125.565
TRUE	A	1	1	0	0	215	20	1176	176	91.25	43.77	64776	32	24		133125	-68348.6		-28100.9	125.562
TRUE	A	1	1	0	0	218	39	152	549	67.33	59.28	64731	68	50		98227.7	-33496.7		-28109.2	125.559
TRUE	A	1	1	0	0	289	35	813	502	71.52	55.73	64646	49	37		104341	-39694.5		-28128.8	125.556
TRUE	A	1	1	0	0	193	47	814	476	119.7	33.28	64632	74	58		174630	-109998		-28136.4	125.553
TRUE	A	1	1	0	0	193	44	430	445	115	34.62	64566	66	54		167774	-103208		-28150.6	125.55
TRUE	A	1	1	0	0	163	55	130	948	74.3	53.51	64479	97	66		108396	-43917.3		-28152.2	125.547
TRUE	A	1	1	0	0	220	50	547	913	64.68	61.37	64381	102	64		94361.7	-29980.7		-28163.6	125.544
TRUE	A	1	1	0	0	192	64	200	816	72.38	54.79	64321	107	78		105595	-41274.2		-28175.8	125.541
TRUE	A	1	1	0	0	164	64	812	938	59.87	66.24	64318	115	80		87344.3	-23026.3		-28262.8	125.538
TRUE	A	1	1	0	0	196	19	276	339	78.92	50.24	64304	34	22		115136	-50832.4		-28265	125.535
TRUE	A	1	1	0	0	215	10	756	75	54.01	73.38	64285	15	12		78795.2	-14510.2		-28295.1	125.532
TRUE	A	1	1	0	0	139	14	523	321	59.56	66.54	64273	30	19		86892.1	-22619.1		-28321.9	125.529
TRUE	A	1	1	0	0	140	32	1171	531	91.81	43.16	64268	60	39		133942	-69673.6		-28342.7	125.526
TRUE	A	1	1	0	0	139	10	322	266	44.76	88.51	64258	20	13		65300.4	-1042.36		-28364	125.523
TRUE	A	1	1	0	0	167	33	1101	473	65.05	60.85	64198	59	42		94901.4	-30703.4		-28380.7	125.52
TRUE	A	1	1	0	0	164	59	739	877	65.05	60.84	64189	107	74		94901.4	-30712.4		-28393.8	125.517
TRUE	A	1	1	0	0	196	2	430	30	104.5	37.85	64151	3	2		152455	-88304.1		-28399.1	125.514
TRUE	A	1	1	0	0	263	40	274	727	118.3	33.4	64063	76	48		172588	-108525		-28430.6	125.511
TRUE	A	1	1	0	0	164	52	29	772	85.21	46.32	64018	95	66		124313	-60294.9		-28528.4	125.508
TRUE	A	1	1	0	0	266	23	652	526	63.14	62.51	64014	64	37		92114.9	-28100.9		-28528.8	125.505
TRUE	A	1	1	0	0	196	22	636	432	67.76	58.22	63984	44	28		98855.1	-34871.1		-28543	125.502
TRUE	A	1	1	0	0	192	37	305	464	72.38	54.36	63824	58	46		105595	-41771.2		-28543.1	125.499
TRUE	A	1	1	0	0	219	35	24	693	100.7	39.08	63823	82	46		146911	-83088.2		-28554.4	125.496
TRUE	A	1	1	0	0	292	38	699	430	61.41	64.07	63816	60	46		89591	-25775		-28578.8	125.493
TRUE	A	1	1	0	0	264	38	955	480	60.98	64.51	63805	59	43		88963.7	-25158.7		-28579.9	125.49
TRUE	A	1	1	0	0	163	34	463	653	70.53	55.77	63797	65	41		102896	-39099.2		-28591.7	125.487
TRUE	A	1	1	0	0	194	14	419	293	76.39	51.48	63783	33	21		111445	-47662.4		-28610.4	125.484
TRUE	A	1	1	0	0	139	20	788	386	67.57	58.18	63770	41	25		98577.9	-34807.9		-28624.4	125.481
TRUE	A	1	1	0	0	193	45	361	476	118.1	33.27	63745	72	56		172296	-108551		-28632.5	125.478
TRUE	A	1	1	0	0	194	11	245	215	122.6	31.94	63495	25	16		178861	-115366		-28665.8	125.475
TRUE	A	1	1	0	0	192	63	1039	810	93.35	41.92	63472	105	77		136188	-72716.3		-28672.8	125.472
TRUE	A	1	1	0	0	163	27	1140	538	58.76	66.6	63468	55	34		85725	-22257		-28674.9	125.469
TRUE	A	1	1	0	0	194	40	400	578	96.74	40.43	63440	77	53		141134	-77694		-28716.3	125.466
TRUE	A	1	1	0	0	218	78	223	994	66.71	58.49	63287	137	97		97323.2	-34036.2		-28733.3	125.463
TRUE	A	1	1	0	0	217	68	134	903	104.6	37.29	63282	130	83		152601	-89318.9		-28744.4	125.46
TRUE	A	1	1	0	0	265	90	368	975	66.16	58.93	63234	152	110		96520.8	-33286.8		-28749.5	125.457
TRUE	A	1	1	0	0	168	27	914	331	72.14	54.05	63233	59	36		105245	-42012		-28760.7	125.454
TRUE	A	1	1	0	0	265	71	1299	715	52.96	73.58	63203	120	84		77263.3	-14060.3		-28766.5	125.451
TRUE	A	1	1	0	0	264	7	230	90	83.91	46.37	63106	11	9		122416	-59310.3		-28793.2	125.448
TRUE	A	1	1	0	0	193	15	28	163	94.89	40.89	62927	25	20		138435	-75508		-28798.4	125.445
TRUE	A	1	1	0	0	193	16	779	172	131.5	29.5	62900	26	21		191845	-128945		-28810.3	125.442
TRUE	A	1	1	0	0	288	37	1143	602	65.05	59.61	62886	73	51		94901.4	-32015.4		-28810.4	125.439
TRUE	A	1	1	0	0	265	15	338	158	65.91	58.78	62832	33	21		96156.1	-33324.1		-28870.3	125.436
TRUE	A	1	1	0	0	263	34	770	646	78.61	49.21	62742	67	42		114684	-51942.1		-28872.3	125.433
TRUE	A	1	1	0	0	216	69	507	909	93.84	41.22	62735	116	80		136903	-74168.2		-28873.1	125.43
TRUE	A	1	1	0	0	267	40	721	428	59.44	65.07	62732	53	43		86717	-23985		-28897.4	125.427
TRUE	A	1	1	0	0	290	54	528	767	105.6	36.58	62666	91	66		154060	-91393.8		-28901.4	125.424
TRUE	A	1	1	0	0	163	23	26	445	71.34	54.02	62500	44	28		104078	-41577.9		-28944.8	125.421
TRUE	A	1	1	0	0	195	26	102	461	96.06	39.97	62267	61	35		140142	-77874.9		-28946.5	125.418
TRUE	A	1	1	0	0	291	33	558	483	79.47	48.29	62248	60	42		115939	-53690.8		-28971.3	125.415
TRUE	A	1	1	0	0	217	45	1159	684	57.46	66.76	62224	94	57		83828.4	-21604.4		-28991.8	125.412
TRUE	A	1	1	0	0	193	82	923	948	89.46	42.86	62190	123	95		130513	-68323.2		-29001	125.409
TRUE	A	1	1	0	0	290	57	379	807	120.3	31.87	62176	94	69		175506	-113330		-29001.5	125.406
TRUE	A	1	1	0	0	292	71	809	998	92.98	41.23	62171	127	87		135649	-73477.5		-29030.4	125.403
TRUE	A	1	1	0	0	292	21	88	273	81.26	47.12	62109	36	28		118550	-56441.2		-29062.9	125.4
TRUE	A	1	1	0	0	168	42	663	726	60.36	63.38	62047	94	56		88059.2	-26012.2		-29065.4	125.397
TRUE	A	1	1	0	0	288	73	702	904	60.48	63.18	61981	134	93		88234.3	-26253.3		-29077.6	125.394
TRUE	A	1	1	0	0	288	28	512	419	54.26	70.4	61953	50	35		79159.9	-17206.9		-29085.4	125.391
TRUE	A	1	1	0	0	266	6	1100	101	62.7	60.91	61943	12	8		91473	-29530		-29107.8	125.388
TRUE	A	1	1	0	0	191	68	601	932	58.33	65.47	61930	126	81		85097.6	-23167.6		-29114.3	125.385
TRUE	A	1	1	0	0	268	54	405	865	73.12	52.19	61897	87	63		106675	-44777.8		-29118	125.382
TRUE	A	1	1	0	0	193	25	636	263	123.9	30.78	61832	38	31		180758	-118926		-29127.5	125.379
TRUE	A	1	1	0	0	191	58	280	814	84.28	45.21	61803	106	66		122956	-61153.1		-29141.1	125.376
TRUE	A	1	1	0	0	167	24	399	352	60.18	63.23	61712	44	30		87796.6	-26084.6		-29152	125.373
TRUE	A	1	1	0	0	289	53	401	657	66.22	57.32	61564	78	56		96608.4	-35044.4		-29175.3	125.37
TRUE	A	1	1	0	0	292	26	843	311	77.99	48.66	61553	41	33		113780	-52226.6		-29175.9	125.367
TRUE	A	1	1	0	0	140	5	178	129	77.32	49.06	61523	14	7		112802	-51279.1		-29185.2	125.364
TRUE	A	1	1	0	0	267	4	68	47	75.22	50.32	61394	7	4		109738	-48344.5		-29196.4	125.361
TRUE	A	1	1	0	0	218	43	1215	572	54.69	69.18	61362	73	54		79787.2	-18425.2		-29229.2	125.358
TRUE	A	1	1	0	0	264	1	768	24	77.19	48.98	61320	1	1		112612	-51292.5		-29245.6	125.355
TRUE	A	1	1	0	0	289	8	454	111	73.62	51.34	61297	11	8		107404	-46107.2		-29284.9	125.352
TRUE	A	1	1	0	0	267	23	369	225	103.6	36.44	61251	31	25		151142	-89891		-29299.1	125.349
TRUE	A	1	1	0	0	265	24	329	260	65.73	57.44	61228	50	32		95893.5	-34665.5		-29328.4	125.346
TRUE	A	1	1	0	0	166	49	1054	841	76.02	49.66	61226	104	61		110906	-49679.6		-29331.3	125.343
TRUE	A	1	1	0	0	163	15	1336	265	62.4	60.47	61191	27	17		91035.4	-29844.4		-29362.8	125.34
TRUE	A	1	1	0	0	219	45	970	803	72.38	52.02	61068	97	57		105595	-44527.2		-29426.4	125.337
TRUE	A	1	1	0	0	141	29	18	832	59.37	63.37	61023	73	43		86614.9	-25591.9		-29500.2	125.334
TRUE	A	1	1	0	0	291	46	293	664	73.06	51.48	61002	81	58		106587	-45585.2		-29504.4	125.331
TRUE	A	1	1	0	0	164	1	20	19	84.41	44.54	60975	1	1		123146	-62170.7		-29526.5	125.328
TRUE	A	1	1	0	0	140	53	472	878	82.43	45.59	60958	97	64		120257	-59299.1		-29530	125.325
TRUE	A	1	1	0	0	141	15	188	556	62.46	60.16	60943	33	20		91122.9	-30179.9		-29535.6	125.322
TRUE	A	1	1	0	0	192	78	1108	994	103	36.47	60941	129	94		150267	-89325.7		-29563.8	125.319
TRUE	A	1	1	0	0	194	37	1299	558	82.87	45.34	60934	74	50		120899	-59965		-29569.9	125.316
TRUE	A	1	1	0	0	192	41	87	511	69.61	53.96	60925	64	50		101554	-40629		-29579.3	125.313
TRUE	A	1	1	0	0	268	14	1208	193	105.4	35.62	60911	23	19		153768	-92857.1		-29582.4	125.31
TRUE	A	1	1	0	0	287	41	759	621	89.4	41.87	60717	69	49		130426	-69708.7		-29595.1	125.307
TRUE	A	1	1	0	0	164	27	818	399	62.7	59.7	60711	51	34		91473	-30762		-29600.2	125.304
TRUE	A	1	1	0	0	287	49	468	734	71.27	52.49	60676	85	59		103976	-43299.8		-29654.8	125.301
TRUE	A	1	1	0	0	164	34	962	465	104.3	35.81	60562	59	41		152163	-91601.3		-29717.5	125.298
TRUE	A	1	1	0	0	265	3	214	40	62.09	60.11	60533	10	5		90583.1	-30050.1		-29719.3	125.295
TRUE	A	1	1	0	0	196	52	501	789	68.75	54.28	60517	91	61		100299	-39782.4		-29728.5	125.292
TRUE	A	1	1	0	0	290	44	1241	619	58.33	63.93	60478	74	53		85097.6	-24619.6		-29736.1	125.289
TRUE	A	1	1	0	0	218	45	408	587	84.22	44.25	60445	76	56		122869	-62423.6		-29739.1	125.286
TRUE	A	1	1	0	0	194	4	543	72	89.77	41.45	60354	10	7		130965	-70611.5		-29750.7	125.283
TRUE	A	1	1	0	0	268	18	529	263	99.33	37.41	60260	30	24		144913	-84652.5		-29768.7	125.28
TRUE	A	1	1	0	0	166	29	529	560	89.34	41.57	60236	69	36		130338	-70102.1		-29789	125.277
TRUE	A	1	1	0	0	291	43	1062	615	92.05	40.32	60198	77	55		134292	-74093.7		-29794.7	125.274
TRUE	A	1	1	0	0	265	21	549	211	51.54	72	60194	43	28		75191.7	-14997.7		-29797.2	125.271
TRUE	A	1	1	0	0	266	52	1302	886	69.24	53.59	60181	111	71		101014	-40833.2		-29822.7	125.268
TRUE	A	1	1	0	0	290	1	1004	16	68.13	54.46	60178	4	2		99394.9	-39216.9		-29844.4	125.265
TRUE	A	1	1	0	0	219	14	379	364	88.97	41.69	60155	38	19		129798	-69643.3		-29877.9	125.262
TRUE	A	1	1	0	0	287	31	534	485	104.3	35.5	60031	53	37		152163	-92132.3		-29887.4	125.259
TRUE	A	1	1	0	0	215	29	262	272	82.56	44.83	60024	45	34		120447	-60422.8		-29918.5	125.256
TRUE	A	1	1	0	0	265	22	172	229	73.31	50.45	59985	45	29		106952	-46967		-29953.9	125.253
TRUE	A	1	1	0	0	192	28	905	360	94.58	39.07	59937	43	35		137983	-78045.8		-29962	125.25
TRUE	A	1	1	0	0	267	79	585	999	78.36	47.14	59910	120	90		114319	-54409.4		-29964	125.247
TRUE	A	1	1	0	0	139	25	630	412	70.84	52.13	59893	47	30		103348	-43455.5		-29980.7	125.244
TRUE	A	1	1	0	0	291	40	1333	597	86.01	42.93	59882	73	51		125480	-65598		-29995.5	125.241
TRUE	A	1	1	0	0	290	55	168	797	77.44	47.6	59788	92	67		112977	-53189.2		-29997.7	125.238
TRUE	A	1	1	0	0	139	45	168	1010	34.65	106.2	59708	77	54		50550.9	9157.11		-30030.2	125.235
TRUE	A	1	1	0	0	165	44	18	742	58.7	62.71	59701	84	53		85637.4	-25936.4		-30050.1	125.232
TRUE	A	1	1	0	0	140	33	79	541	75.84	48.49	59643	61	40		110643	-51000		-30052.7	125.229
TRUE	A	1	1	0	0	194	22	582	360	71.64	51.32	59637	43	30		104516	-44878.6		-30100.1	125.226
TRUE	A	1	1	0	0	290	41	284	594	105.2	34.92	59581	68	49		153476	-93895.3		-30100.2	125.223
TRUE	A	1	1	0	0	167	67	822	892	64.86	56.55	59487	113	78		94624.3	-35137.3		-30100.6	125.22
TRUE	A	1	1	0	0	191	17	576	236	54.81	66.89	59464	35	21		79962.3	-20498.3		-30114.6	125.217
TRUE	A	1	1	0	0	193	68	1032	761	124.2	29.48	59367	103	81		181195	-121828		-30123	125.214
TRUE	A	1	1	0	0	219	33	704	676	91.31	40.07	59345	77	43		133212	-73867.2		-30144.7	125.211
TRUE	A	1	1	0	0	219	13	1018	340	85.27	42.89	59323	37	18		124400	-65077.4		-30148.6	125.208
TRUE	A	1	1	0	0	263	32	810	590	45.63	80.13	59299	63	40		66569.6	-7270.61		-30172.1	125.205
TRUE	A	1	1	0	0	193	28	154	300	118.6	30.8	59236	42	35		173026	-113790		-30179.9	125.202
TRUE	A	1	1	0	0	163	49	1135	892	60.55	60.22	59140	87	58		88336.4	-29196.4		-30180.4	125.199
TRUE	A	1	1	0	0	164	62	270	908	73.49	49.57	59088	111	78		107215	-48126.6		-30190.1	125.196
TRUE	A	1	1	0	0	216	65	164	838	111	32.78	58995	107	74		161938	-102943		-30203.1	125.193
TRUE	A	1	1	0	0	164	36	148	488	91.37	39.8	58987	63	44		133300	-74312.7		-30217.9	125.19
TRUE	A	1	1	0	0	167	26	616	397	80.89	44.94	58962	48	33		118010	-59048.4		-30236.3	125.187
TRUE	A	1	1	0	0	216	48	1247	659	89.59	40.56	58931	85	55		130703	-71771.9		-30254.8	125.184
TRUE	A	1	1	0	0	191	5	584	121	56.11	64.67	58849	19	9		81858.9	-23009.9		-30261.5	125.181
TRUE	A	1	1	0	0	193	48	1229	489	121.2	29.94	58831	76	59		176819	-117988		-30263.9	125.178
TRUE	A	1	1	0	0	192	19	192	263	65.97	54.88	58722	31	24		96243.6	-37521.6		-30288.4	125.175
TRUE	A	1	1	0	0	268	19	351	261	62.33	58.08	58716	31	25		90933.2	-32217.2		-30289.6	125.172
TRUE	A	1	1	0	0	192	20	1081	271	61.96	58.37	58663	32	25		90393.4	-31730.4		-30334	125.169
TRUE	A	1	1	0	0	196	15	728	220	68.44	52.8	58611	22	16		99847.1	-41236.1		-30347.4	125.166
TRUE	A	1	1	0	0	288	14	888	176	44.89	80.47	58580	23	17		65490	-6910.02		-30351.7	125.163
TRUE	A	1	1	0	0	288	54	188	762	82.13	43.97	58566	102	70		119819	-61253.5		-30355.8	125.16
TRUE	A	1	1	0	0	168	7	836	88	40.57	88.97	58539	19	11		59187.6	-648.573		-30356.9	125.157
TRUE	A	1	1	0	0	164	60	598	885	80.77	44.46	58241	108	75		117835	-59594.4		-30358.5	125.154
TRUE	A	1	1	0	0	164	32	110	438	73.12	49.08	58208	57	39		106675	-48466.8		-30379.3	125.151
TRUE	A	1	1	0	0	263	13	778	300	67.64	53.05	58192	31	19		98680	-40488		-30423	125.148
TRUE	A	1	1	0	0	191	52	746	724	79.91	44.87	58149	95	59		116581	-58431.7		-30428.4	125.145
TRUE	A	1	1	0	0	219	53	674	893	68.01	52.72	58149	108	65		99219.8	-41070.8		-30459.9	125.142
TRUE	A	1	1	0	0	164	55	61	845	87.98	40.72	58104	101	70		128354	-70250		-30465.9	125.139
TRUE	A	1	1	0	0	287	12	872	206	74.36	48.17	58096	22	15		108484	-50387.8		-30466.6	125.136
TRUE	A	1	1	0	0	141	38	239	935	64.37	55.56	58006	89	53		93909.4	-35903.4		-30474.5	125.133
TRUE	A	1	1	0	0	192	76	554	969	71.64	49.87	57952	125	92		104516	-46563.6		-30477	125.13
TRUE	A	1	1	0	0	266	35	466	688	87.18	40.97	57927	84	51		127187	-69259.9		-30488.1	125.127
TRUE	A	1	1	0	0	263	48	146	826	98.65	36.14	57822	87	58		143920	-86098.5		-30490.8	125.124
TRUE	A	1	1	0	0	215	48	103	533	109	32.7	57808	79	56		159020	-101212		-30538.6	125.121
TRUE	A	1	1	0	0	264	20	296	265	94.58	37.65	57749	29	23		137983	-80233.8		-30552.7	125.118
TRUE	A	1	1	0	0	291	70	1133	942	63.07	56.35	57646	121	85		92012.8	-34366.8		-30579.7	125.115
TRUE	A	1	1	0	0	288	11	694	161	59.19	59.94	57542	20	14		86352.3	-28810.3		-30590.6	125.112
TRUE	A	1	1	0	0	164	10	721	142	69.3	51.17	57514	19	13		101102	-43587.8		-30648.2	125.109
TRUE	A	1	1	0	0	292	15	1065	175	80.83	43.84	57478	25	21		117923	-60444.9		-30653.4	125.106
TRUE	A	1	1	0	0	196	76	365	1006	62.33	56.77	57398	128	90		90933.2	-33535.2		-30679.5	125.103
TRUE	A	1	1	0	0	196	67	27	941	76.64	46.17	57393	115	78		111810	-54417.1		-30679.5	125.1
TRUE	A	1	1	0	0	264	21	468	277	103.5	34.18	57384	30	24		150996	-93612.2		-30684.4	125.097
TRUE	A	1	1	0	0	167	17	1149	281	50	70.63	57278	33	23		72945	-15667		-30703.4	125.094
TRUE	A	1	1	0	0	163	35	149	667	93.47	37.77	57253	66	42		136363	-79110.4		-30707.6	125.091
TRUE	A	1	1	0	0	192	74	1042	931	64.74	54.52	57251	122	90		94449.2	-37198.2		-30712.4	125.088
TRUE	A	1	1	0	0	195	6	395	97	97.29	36.27	57240	15	7		141936	-84696.4		-30715.6	125.085
TRUE	A	1	1	0	0	290	61	114	854	86.07	40.95	57172	99	73		125568	-68395.5		-30762	125.082
TRUE	A	1	1	0	0	191	24	951	315	53.02	66.47	57166	46	29		77350.9	-20184.9		-30764.1	125.079
TRUE	A	1	1	0	0	287	23	1122	314	57.46	61.32	57152	38	27		83828.4	-26676.4		-30766.8	125.076
TRUE	A	1	1	0	0	267	41	1174	432	95.07	37.06	57141	55	44		138698	-81556.6		-30776.4	125.073
TRUE	A	1	1	0	0	196	65	830	917	80.46	43.76	57102	113	76		117383	-60281.1		-30781.8	125.07
TRUE	A	1	1	0	0	163	13	555	234	73.12	48.13	57088	24	14		106675	-49586.8		-30809.2	125.067
TRUE	A	1	1	0	0	216	78	438	981	97.91	35.93	57057	127	89		142841	-85783.9		-30834.1	125.064
TRUE	A	1	1	0	0	264	13	101	213	95.57	36.78	57016	21	16		139427	-82411.1		-30842.7	125.061
TRUE	A	1	1	0	0	288	41	1043	643	78.67	44.6	56913	79	55		114772	-57858.7		-30872	125.058
TRUE	A	1	1	0	0	287	6	231	91	65.85	53.28	56903	11	8		96068.6	-39165.6		-30884.5	125.055
TRUE	A	1	1	0	0	290	18	121	312	70.23	49.94	56877	38	24		102459	-45581.5		-30934.4	125.052
TRUE	A	1	1	0	0	139	43	433	1003	50.8	69.01	56861	75	52		74112.1	-17251.1		-30951.6	125.049
TRUE	A	1	1	0	0	216	25	1013	360	67.02	52.3	56845	44	28		97775.5	-40930.5		-30964.2	125.046
TRUE	A	1	1	0	0	193	73	158	840	133.5	26.25	56841	110	86		194763	-137922		-30983.1	125.043
TRUE	A	1	1	0	0	166	41	292	739	66.71	52.5	56810	92	52		97323.2	-40513.2		-30997.2	125.04
TRUE	A	1	1	0	0	216	19	393	269	103.3	33.91	56793	35	21		150704	-93911.4		-31006.8	125.037
TRUE	A	1	1	0	0	287	54	136	799	63.63	55.01	56772	95	65		92829.8	-36057.8		-31043.8	125.034
TRUE	A	1	1	0	0	193	61	1324	683	125.3	27.92	56733	93	74		182800	-126067		-31051.1	125.031
TRUE	A	1	1	0	0	215	32	19	304	74.91	46.68	56716	48	37		109286	-52570.2		-31068.3	125.028
TRUE	A	1	1	0	0	215	26	167	258	77.13	45.26	56622	39	30		112525	-55903		-31073.8	125.025
TRUE	A	1	1	0	0	290	25	1033	405	81.63	42.76	56618	49	31		119090	-62472		-31080.8	125.022
TRUE	A	1	1	0	0	290	24	182	397	83.91	41.58	56589	47	30		122416	-65827.3		-31083.8	125.019
TRUE	A	1	1	0	0	292	50	271	638	91.37	38.18	56587	88	60		133300	-76712.7		-31090.9	125.016
TRUE	A	1	1	0	0	166	39	936	728	124.4	28.05	56571	87	50		181487	-124916		-31101.5	125.013
TRUE	A	1	1	0	0	167	56	24	754	68.93	50.55	56512	94	67		100562	-44050		-31102.5	125.01
TRUE	A	1	1	0	0	139	23	19	404	52.53	66.21	56413	45	28		76636	-20223		-31118.1	125.007
TRUE	A	1	1	0	0	192	50	312	642	52.04	66.74	56328	84	62		75921.2	-19593.2		-31124.2	125.004
TRUE	A	1	1	0	0	219	6	130	100	98.34	35.31	56312	12	6		143468	-87156.2		-31134.3	125.001
TRUE	A	1	1	0	0	219	17	190	413	60.05	57.82	56312	45	23		87606.9	-31294.9		-31146.1	124.998
TRUE	A	1	1	0	0	194	30	354	505	74.67	46.44	56240	65	43		108936	-52696.1		-31150	124.995
TRUE	A	1	1	0	0	193	39	1085	398	138.1	25.09	56207	59	48		201474	-145267		-31154.2	124.992
TRUE	A	1	1	0	0	291	28	1089	397	50.99	67.94	56190	48	37		74389.3	-18199.3		-31168.1	124.989
TRUE	A	1	1	0	0	196	60	611	899	102.2	33.86	56142	107	71		149100	-92957.6		-31173.2	124.986
TRUE	A	1	1	0	0	289	48	1275	584	68.5	50.5	56109	68	50		99934.6	-43825.6		-31239.4	124.983
TRUE	A	1	1	0	0	290	68	490	946	83.24	41.56	56106	108	80		121439	-65332.8		-31253.5	124.98
TRUE	A	1	1	0	0	264	25	1143	297	57.34	60.27	56047	34	28		83653.3	-27606.3		-31265.1	124.977
TRUE	A	1	1	0	0	163	25	1050	519	63.69	54.2	55987	51	32		92917.3	-36930.3		-31265.1	124.974
TRUE	A	1	1	0	0	288	65	788	847	45.69	75.46	55918	122	83		66657.1	-10739.1		-31281.4	124.971
TRUE	A	1	1	0	0	194	54	923	824	51.91	66.38	55894	107	72		75731.5	-19837.5		-31284.3	124.968
TRUE	A	1	1	0	0	218	1	82	18	77.75	44.31	55877	2	1		113429	-57552.5		-31284.6	124.965
TRUE	A	1	1	0	0	264	12	916	190	47.23	72.93	55862	20	15		68903.8	-13041.8		-31292.4	124.962
TRUE	A	1	1	0	0	140	26	362	423	68.56	50.23	55860	52	32		100022	-44162.2		-31294.9	124.959
TRUE	A	1	1	0	0	218	49	935	631	66.47	51.78	55816	81	60		96973.1	-41157.1		-31317.7	124.956
TRUE	A	1	1	0	0	191	7	365	135	87.3	39.41	55810	21	11		127362	-71552		-31325	124.953
TRUE	A	1	1	0	0	216	43	541	623	94.58	36.35	55761	77	50		137983	-82221.8		-31344.6	124.95
TRUE	A	1	1	0	0	264	53	649	675	56.42	60.93	55747	88	60		82311.1	-26564.1		-31351.2	124.947
TRUE	A	1	1	0	0	220	3	16	168	52.53	65.38	55704	4	4		76636	-20932		-31359	124.944
TRUE	A	1	1	0	0	287	39	323	591	55.92	61.4	55690	64	45		81581.7	-25891.7		-31361.5	124.941
TRUE	A	1	1	0	0	191	9	433	149	68.62	50	55654	25	13		100110	-44455.7		-31381.7	124.938
TRUE	A	1	1	0	0	267	26	1331	239	79.84	42.94	55601	34	28		116479	-60877.6		-31381.7	124.935
TRUE	A	1	1	0	0	219	1	838	21	67.02	51.12	55563	3	1		97775.5	-42212.5		-31399.9	124.932
TRUE	A	1	1	0	0	220	57	1205	977	74.11	46.22	55560	111	72		108119	-52559.1		-31407.6	124.929
TRUE	A	1	1	0	0	217	69	455	920	70.97	48.24	55519	131	84		103538	-48019.1		-31438.1	124.926
TRUE	A	1	1	0	0	290	29	128	462	95.51	35.81	55474	54	35		139340	-83865.5		-31441.4	124.923
TRUE	A	1	1	0	0	167	22	707	331	52.96	64.53	55427	40	28		77263.3	-21836.3		-31457.7	124.92
TRUE	A	1	1	0	0	215	33	436	305	76.64	44.57	55402	49	38		111810	-56408.1		-31458.1	124.917
TRUE	A	1	1	0	0	266	48	694	823	66.96	50.99	55379	104	67		97687.9	-42308.9		-31489.8	124.914
TRUE	A	1	1	0	0	290	71	69	959	68.44	49.89	55376	111	83		99847.1	-44471.1		-31492.9	124.911
TRUE	A	1	1	0	0	288	40	324	637	71.21	47.94	55367	78	54		103888	-48521.3		-31495.4	124.908
TRUE	A	1	1	0	0	289	71	237	845	61.84	55.19	55357	104	76		90218.4	-34861.4		-31502.3	124.905
TRUE	A	1	1	0	0	263	20	741	468	53.09	64.2	55274	46	27		77453	-22179		-31506.9	124.902
TRUE	A	1	1	0	0	265	68	883	689	88.04	38.7	55264	115	80		128442	-73177.6		-31513.5	124.899
TRUE	A	1	1	0	0	220	46	1084	845	80.71	42.21	55249	92	58		117748	-62498.8		-31516.2	124.896
TRUE	A	1	1	0	0	290	37	780	534	56.6	60.17	55240	64	45		82573.7	-27333.7		-31523.1	124.893
TRUE	A	1	1	0	0	193	10	20	83	88.35	38.54	55223	16	14		128894	-73670.8		-31531.9	124.89
TRUE	A	1	1	0	0	218	63	781	759	56.29	60.48	55219	102	78		82121.5	-26902.5		-31539.3	124.887
TRUE	A	1	1	0	0	217	46	252	700	56.05	60.69	55164	95	58		81771.3	-26607.3		-31591	124.884
TRUE	A	1	1	0	0	287	2	921	38	68.19	49.84	55123	6	3		99482.4	-44359.4		-31600.9	124.881
TRUE	A	1	1	0	0	290	50	871	728	77.07	44.06	55081	82	60		112437	-57356.4		-31613.7	124.878
TRUE	A	1	1	0	0	264	52	545	658	53.27	63.67	55008	87	59		77715.6	-22707.6		-31621.9	124.875
TRUE	A	1	1	0	0	193	26	48	274	108.2	31.33	54979	39	32		157853	-102874		-31641.2	124.872
TRUE	A	1	1	0	0	165	6	29	74	57.28	59.1	54900	11	8		83565.8	-28665.8		-31646.9	124.869
TRUE	A	1	1	0	0	168	8	752	116	54.07	62.58	54887	22	13		78882.7	-23995.7		-31654.5	124.866
TRUE	A	1	1	0	0	292	40	596	447	52.41	64.54	54859	65	48		76460.9	-21601.9		-31662.2	124.863
TRUE	A	1	1	0	0	290	10	419	165	96.98	34.86	54840	21	13		141484	-86644.1		-31666.2	124.86
TRUE	A	1	1	0	0	192	17	971	250	53.7	62.86	54748	28	21		78342.9	-23594.9		-31668.2	124.857
TRUE	A	1	1	0	0	165	32	131	638	73.68	45.79	54718	68	40		107492	-52773.8		-31674	124.854
TRUE	A	1	1	0	0	193	22	1335	227	128.5	26.21	54614	33	27		187469	-132855		-31674.6	124.851
TRUE	A	1	1	0	0	194	50	66	783	124.2	27.11	54590	100	66		181195	-126605		-31681.7	124.848
TRUE	A	1	1	0	0	195	20	1289	374	108.8	30.93	54558	50	27		158728	-104170		-31703	124.845
TRUE	A	1	1	0	0	139	28	708	467	48.03	69.89	54447	51	33		70071	-15624		-31730.4	124.842
TRUE	A	1	1	0	0	264	17	140	247	77.13	43.51	54431	26	20		112525	-58094		-31735.7	124.839
TRUE	A	1	1	0	0	218	22	881	318	56.48	59.36	54378	39	27		82398.7	-28020.7		-31760.3	124.836
TRUE	A	1	1	0	0	268	4	509	97	71.89	46.55	54278	10	7		104880	-50602.3		-31763.5	124.833
TRUE	A	1	1	0	0	217	62	259	830	69.61	48.06	54259	118	76		101554	-47295		-31766.5	124.83
TRUE	A	1	1	0	0	191	11	76	177	99.45	33.63	54243	27	15		145088	-90844.6		-31801.4	124.827
TRUE	A	1	1	0	0	193	33	482	346	119.1	28.06	54209	49	40		173755	-119546		-31802.3	124.824
TRUE	A	1	1	0	0	216	58	668	796	66.77	50.03	54186	100	67		97410.8	-43224.8		-31805.9	124.821
TRUE	A	1	1	0	0	166	57	1314	1004	76.27	43.78	54157	119	70		111270	-57113.3		-31830.9	124.818
TRUE	A	1	1	0	0	267	78	330	996	78.73	42.35	54075	119	89		114859	-60784.2		-31853.5	124.815
TRUE	A	1	1	0	0	191	10	244	164	68.75	48.4	53968	26	14		100299	-46331.4		-31913.1	124.812
TRUE	A	1	1	0	0	265	8	110	97	64.8	51.33	53947	22	13		94536.7	-40589.7		-31914.2	124.809
TRUE	A	1	1	0	0	217	35	958	576	50.37	66.01	53934	78	44		73484.8	-19550.8		-31917.3	124.806
TRUE	A	1	1	0	0	217	54	1324	758	59.93	55.48	53924	107	66		87431.9	-33507.9		-31943.7	124.803
TRUE	A	1	1	0	0	218	33	548	491	70.23	47.28	53848	61	44		102459	-48610.5		-31952.6	124.8
TRUE	A	1	1	0	0	194	27	222	445	107.4	30.89	53803	56	39		156686	-102883		-31954.2	124.797
TRUE	A	1	1	0	0	263	37	175	704	90.2	36.77	53801	73	45		131593	-77791.8		-31968	124.794
TRUE	A	1	1	0	0	263	56	659	887	68.31	48.46	53694	96	67		99657.5	-45963.5		-31999.7	124.791
TRUE	A	1	1	0	0	192	47	903	618	87.61	37.74	53629	80	59		127814	-74185.2		-32015.4	124.788
TRUE	A	1	1	0	0	264	28	259	374	87.12	37.93	53597	44	32		127099	-73502.4		-32031.8	124.785
TRUE	A	1	1	0	0	217	8	544	148	95.01	34.76	53565	18	11		138610	-85045.1		-32036.2	124.782
TRUE	A	1	1	0	0	268	10	339	158	58.14	56.76	53528	18	14		84820.4	-31292.4		-32040.4	124.779
TRUE	A	1	1	0	0	291	49	740	692	59.31	55.6	53487	86	62		86527.4	-33040.4		-32049.3	124.776
TRUE	A	1	1	0	0	192	77	353	971	93.16	35.39	53467	126	93		135911	-82444.1		-32097.9	124.773
TRUE	A	1	1	0	0	263	47	1261	813	52.72	62.5	53435	86	57		76913.2	-23478.2		-32111.5	124.77
TRUE	A	1	1	0	0	194	51	658	799	84.22	39.11	53429	102	68		122869	-69439.6		-32115.8	124.767
TRUE	A	1	1	0	0	216	77	144	985	95.38	34.53	53419	126	88		139150	-85730.9		-32125.2	124.764
TRUE	A	1	1	0	0	264	36	1238	470	67.14	49.04	53409	57	41		97950.5	-44541.5		-32147.1	124.761
TRUE	A	1	1	0	0	166	19	720	281	54.94	59.92	53386	38	21		80152	-26766		-32158.7	124.758
TRUE	A	1	1	0	0	290	13	157	228	91.5	35.96	53368	29	17		133489	-80121.4		-32163	124.755
TRUE	A	1	1	0	0	192	35	597	440	46.74	70.27	53267	55	44		68189	-14922		-32169.1	124.752
TRUE	A	1	1	0	0	193	87	926	1000	121.1	27.07	53156	128	100		176673	-123517		-32187.4	124.749
TRUE	A	1	1	0	0	192	14	1030	175	83.61	39.16	53098	22	17		121979	-68880.6		-32215	124.746
TRUE	A	1	1	0	0	288	29	1132	438	87.06	37.6	53096	51	36		127012	-73915.8		-32217.2	124.743
TRUE	A	1	1	0	0	163	19	1333	305	70.6	46.35	53075	34	22		102998	-49923.3		-32235.5	124.74
TRUE	A	1	1	0	0	218	62	378	741	87	37.61	53069	98	74		126924	-73855.3		-32247	124.737
TRUE	A	1	1	0	0	220	36	177	716	71.09	46.02	53060	76	46		103713	-50653.2		-32256.5	124.734
TRUE	A	1	1	0	0	266	45	57	788	53.76	60.81	53023	98	63		78430.5	-25407.5		-32260.1	124.731
TRUE	A	1	1	0	0	141	22	908	649	40.01	81.66	52995	49	29		58370.6	-5375.59		-32265.2	124.728
TRUE	A	1	1	0	0	268	47	467	787	71.09	45.94	52967	77	56		103713	-50746.2		-32289.3	124.725
TRUE	A	1	1	0	0	288	38	1183	625	48.83	66.82	52925	76	52		71238.1	-18313.1		-32305.1	124.722
TRUE	A	1	1	0	0	219	44	261	801	80.89	40.32	52898	96	56		118010	-65112.4		-32339.2	124.719
TRUE	A	1	1	0	0	218	16	667	196	75.78	43.03	52886	30	21		110555	-57669.4		-32367.4	124.716
TRUE	A	1	1	0	0	193	54	789	625	132	24.68	52845	85	66		192575	-139730		-32385.8	124.713
TRUE	A	1	1	0	0	291	4	929	48	69.98	46.54	52822	6	4		102094	-49271.8		-32389.8	124.71
TRUE	A	1	1	0	0	192	53	441	655	55.68	58.47	52801	87	65		81231.6	-28430.6		-32405.7	124.707
TRUE	A	1	1	0	0	265	41	74	426	99.2	32.81	52798	77	52		144723	-91924.9		-32448.7	124.704
TRUE	A	1	1	0	0	287	70	1253	975	76.88	42.29	52737	125	83		112160	-59423.2		-32452.8	124.701
TRUE	A	1	1	0	0	291	15	411	191	64.92	50.06	52710	26	19		94711.8	-42001.8		-32471	124.698
TRUE	A	1	1	0	0	167	42	629	583	107	30.36	52708	75	51		156102	-103394		-32481.8	124.695
TRUE	A	1	1	0	0	168	66	711	1003	69.67	46.55	52597	128	81		101642	-49044.6		-32484.7	124.692
TRUE	A	1	1	0	0	263	9	543	195	60.98	53.13	52541	25	15		88963.7	-36422.7		-32506.3	124.689
TRUE	A	1	1	0	0	194	16	1005	312	87.92	36.84	52528	35	23		128266	-75738.5		-32543.5	124.686
TRUE	A	1	1	0	0	219	31	232	634	109.1	29.66	52477	74	41		159166	-106689		-32576.3	124.683
TRUE	A	1	1	0	0	193	8	886	73	123.7	26.16	52471	13	11		180466	-127995		-32585.3	124.68
TRUE	A	1	1	0	0	291	3	1102	23	78.43	41.2	52403	5	3		114422	-62018.5		-32591.8	124.677
TRUE	A	1	1	0	0	164	19	604	267	85.46	37.8	52397	36	24		124678	-72280.6		-32615.5	124.674
TRUE	A	1	1	0	0	196	64	1275	913	93.59	34.51	52385	111	75		136538	-84153.5		-32619.8	124.671
TRUE	A	1	1	0	0	220	42	244	814	57.03	56.45	52218	88	54		83201.1	-30983.1		-32666.4	124.668
TRUE	A	1	1	0	0	266	41	645	760	59.81	53.81	52198	92	58		87256.8	-35058.8		-32679.9	124.665
TRUE	A	1	1	0	0	289	25	820	385	97.23	33.1	52192	37	27		141849	-89656.8		-32696.2	124.662
TRUE	A	1	1	0	0	268	21	389	279	62.7	51.25	52119	34	27		91473	-39354		-32739.2	124.659
TRUE	A	1	1	0	0	194	43	757	605	78.18	41.05	52048	80	56		114057	-62008.8		-32746.9	124.656
TRUE	A	1	1	0	0	288	75	136	971	58.33	54.99	52016	140	96		85097.6	-33081.6		-32760.7	124.653
TRUE	A	1	1	0	0	168	52	850	890	61.84	51.8	51959	110	66		90218.4	-38259.4		-32769.5	124.65
TRUE	A	1	1	0	0	263	30	1037	557	57.09	56.1	51944	60	38		83288.6	-31344.6		-32787.1	124.647
TRUE	A	1	1	0	0	167	47	854	691	74.79	42.75	51851	84	57		109111	-57260.1		-32795.4	124.644
TRUE	A	1	1	0	0	193	6	484	45	117.7	27.16	51839	10	8		171713	-119874		-32797.8	124.641
TRUE	A	1	1	0	0	266	28	17	593	63.2	50.57	51839	74	43		92202.5	-40363.5		-32803.3	124.638
TRUE	A	1	1	0	0	195	47	672	830	61.35	52.06	51798	99	63		89503.5	-37705.5		-32820.3	124.635
TRUE	A	1	1	0	0	288	70	480	895	79.23	40.24	51712	131	90		115589	-63876.6		-32826.4	124.632
TRUE	A	1	1	0	0	268	17	225	242	86.63	36.8	51703	29	23		126385	-74681.5		-32857	124.629
TRUE	A	1	1	0	0	166	33	977	605	59.31	53.69	51645	76	41		86527.4	-34882.4		-32888.2	124.626
TRUE	A	1	1	0	0	194	36	608	550	98.96	32.15	51604	73	49		144373	-92768.7		-32903	124.623
TRUE	A	1	1	0	0	192	46	573	602	49.2	64.53	51495	79	58		71777.9	-20282.9		-32913.6	124.62
TRUE	A	1	1	0	0	218	60	93	734	71.64	44.32	51495	96	72		104516	-53020.6		-32935.1	124.617
TRUE	A	1	1	0	0	289	79	43	948	89.59	35.4	51436	116	84		130703	-79266.9		-32942.1	124.614
TRUE	A	1	1	0	0	215	7	114	68	59.99	52.8	51370	12	9		87519.4	-36149.4		-32945.8	124.611
TRUE	A	1	1	0	0	167	18	789	282	49.76	63.59	51320	34	24		72594.9	-21274.9		-32957.7	124.608
TRUE	A	1	1	0	0	196	33	885	614	70.1	45.08	51260	65	41		102269	-51008.9		-32957.7	124.605
TRUE	A	1	1	0	0	166	58	221	492	97.91	32.25	51213	121	71		142841	-91627.9		-32970.9	124.602
TRUE	A	1	1	0	0	218	71	928	883	45.93	68.73	51203	118	89		67007.3	-15804.3		-32978	124.599
TRUE	A	1	1	0	0	164	8	102	122	61.84	51.03	51181	17	11		90218.4	-39037.4		-32991.7	124.596
TRUE	A	1	1	0	0	194	61	701	963	101.2	31.15	51153	119	79		147641	-96487.7		-32995.9	124.593
TRUE	A	1	1	0	0	168	21	1189	221	63.88	49.29	51060	42	27		93194.5	-42134.5		-33004.1	124.59
TRUE	A	1	1	0	0	217	41	957	665	65.17	48.25	51000	89	53		95076.5	-44076.5		-33006.7	124.587
TRUE	A	1	1	0	0	264	48	1028	598	47.85	65.65	50944	80	55		69808.4	-18864.4		-33023.2	124.584
TRUE	A	1	1	0	0	267	8	869	68	64.74	48.46	50882	12	8		94449.2	-43567.2		-33040.4	124.581
TRUE	A	1	1	0	0	165	55	396	874	62.33	50.3	50849	99	66		90933.2	-40084.2		-33046.9	124.578
TRUE	A	1	1	0	0	140	42	929	715	59.99	52.26	50846	75	50		87519.4	-36673.4		-33081.6	124.575
TRUE	A	1	1	0	0	140	17	885	283	49.26	63.6	50819	34	22		71865.4	-21046.4		-33098.9	124.572
TRUE	A	1	1	0	0	195	45	300	804	76.58	40.91	50809	96	61		111723	-60913.6		-33105	124.569
TRUE	A	1	1	0	0	167	23	167	352	83.42	37.55	50803	43	29		121701	-70898.4		-33144	124.566
TRUE	A	1	1	0	0	163	37	560	692	56.91	55.02	50779	71	45		83026	-32247		-33157.3	124.563
TRUE	A	1	1	0	0	216	60	554	811	92.24	33.9	50711	102	69		134569	-83857.9		-33189.8	124.56
TRUE	A	1	1	0	0	165	60	684	968	51.91	60.21	50693	110	74		75731.5	-25038.5		-33189.9	124.557
TRUE	A	1	1	0	0	265	30	170	314	54.01	57.86	50686	59	40		78795.2	-28109.2		-33193.8	124.554
TRUE	A	1	1	0	0	192	39	149	491	50.87	61.35	50610	62	48		74214.2	-23604.2		-33222.4	124.551
TRUE	A	1	1	0	0	264	47	821	600	51.85	60.17	50607	79	54		75644	-25037		-33235.8	124.548
TRUE	A	1	1	0	0	219	16	782	401	49.69	62.71	50543	44	22		72492.7	-21949.7		-33236.2	124.545
TRUE	A	1	1	0	0	291	55	1219	769	67.82	45.91	50505	97	69		98942.6	-48437.6		-33257.1	124.542
TRUE	A	1	1	0	0	268	60	583	951	79.04	39.37	50470	97	69		115311	-64841.5		-33259.8	124.539
TRUE	A	1	1	0	0	192	55	234	684	67.27	46.25	50462	90	67		98140.2	-47678.2		-33261.8	124.536
TRUE	A	1	1	0	0	268	12	451	184	67.33	46.18	50425	21	17		98227.7	-47802.7		-33266.4	124.533
TRUE	A	1	1	0	0	268	33	37	588	106.2	29.25	50399	54	39		154935	-104536		-33286.8	124.53
TRUE	A	1	1	0	0	263	41	1233	722	56.23	55.25	50387	77	49		82033.9	-31646.9		-33296.6	124.527
TRUE	A	1	1	0	0	267	35	817	395	56.29	55.15	50355	48	38		82121.5	-31766.5		-33308.1	124.524
TRUE	A	1	1	0	0	192	45	280	593	53.64	57.86	50340	77	57		78255.4	-27915.4		-33324.1	124.521
TRUE	A	1	1	0	0	140	16	1102	265	49.08	63.04	50183	33	21		71602.8	-21419.8		-33382.5	124.518
TRUE	A	1	1	0	0	218	17	1206	223	56.85	54.41	50169	32	22		82938.5	-32769.5		-33410.6	124.515
TRUE	A	1	1	0	0	220	24	387	579	65.85	46.97	50163	58	33		96068.6	-45905.6		-33412	124.512
TRUE	A	1	1	0	0	217	18	291	286	56.42	54.8	50142	36	23		82311.1	-32169.1		-33440.6	124.509
TRUE	A	1	1	0	0	141	23	472	658	34.9	88.53	50107	53	31		50915.6	-808.61		-33454.4	124.506
TRUE	A	1	1	0	0	290	45	925	650	73	42.29	50072	76	55		106500	-56427.7		-33456.2	124.503
TRUE	A	1	1	0	0	264	11	556	170	91.25	33.83	50069	16	13		133125	-83055.6		-33496.7	124.5
TRUE	A	1	1	0	0	219	51	1100	860	58.94	52.31	50013	104	63		85987.6	-35974.6		-33506.8	124.497
TRUE	A	1	1	0	0	267	63	429	732	81.51	37.8	49973	93	74		118915	-68941.9		-33507.8	124.494
TRUE	A	1	1	0	0	193	76	1278	853	92.36	33.34	49945	114	89		134744	-84799		-33507.9	124.491
TRUE	A	1	1	0	0	290	7	17	92	76.21	40.41	49945	15	9		111183	-61237.8		-33519.2	124.488
TRUE	A	1	1	0	0	193	86	254	992	98.83	31.14	49925	127	99		144183	-94258.1		-33535.2	124.485
TRUE	A	1	1	0	0	168	40	581	630	50.43	61	49894	82	52		73572.3	-23678.3		-33577.3	124.482
TRUE	A	1	1	0	0	292	35	771	406	42.17	72.86	49836	57	43		61521.8	-11685.8		-33588.4	124.479
TRUE	A	1	1	0	0	218	68	953	857	51.67	59.46	49830	113	85		75381.4	-25551.4		-33604.8	124.476
TRUE	A	1	1	0	0	264	27	537	341	66.4	46.26	49821	39	30		96871	-47050		-33606.7	124.473
TRUE	A	1	1	0	0	195	22	624	394	79.29	38.68	49743	54	30		115676	-65933.2		-33615	124.47
TRUE	A	1	1	0	0	291	6	1104	67	53.64	57.16	49727	12	8		78255.4	-28528.4		-33617.9	124.467
TRUE	A	1	1	0	0	193	53	1082	618	119.7	25.61	49709	84	65		174630	-124921		-33624.7	124.464
TRUE	A	1	1	0	0	163	51	826	904	55.12	55.6	49707	89	60		80414.6	-30707.6		-33667.5	124.461
TRUE	A	1	1	0	0	264	18	1022	253	47.72	64.06	49583	27	21		69618.7	-20035.7		-33682.2	124.458
TRUE	A	1	1	0	0	265	4	520	53	53.27	57.37	49565	12	6		77715.6	-28150.6		-33695.4	124.455
TRUE	A	1	1	0	0	192	49	533	633	78.73	38.77	49510	82	61		114859	-65349.2		-33709	124.452
TRUE	A	1	1	0	0	266	39	324	735	47.91	63.66	49467	89	56		69895.9	-20428.9		-33716.6	124.449
TRUE	A	1	1	0	0	167	62	316	799	66.77	45.58	49365	102	73		97410.8	-48045.8		-33724.2	124.446
TRUE	A	1	1	0	0	195	49	1130	843	58.76	51.79	49358	101	65		85725	-36367		-33737.6	124.443
TRUE	A	1	1	0	0	215	37	1203	393	69.92	43.52	49350	57	43		102006	-52656.3		-33754.2	124.44
TRUE	A	1	1	0	0	167	32	795	469	40.88	74.3	49259	58	41		59639.8	-10380.8		-33758.2	124.437
TRUE	A	1	1	0	0	265	32	491	327	62.89	48.28	49246	61	42		91750.2	-42504.2		-33783.9	124.434
TRUE	A	1	1	0	0	168	61	643	952	62.95	48.21	49220	123	76		91837.8	-42617.8		-33790.9	124.431
TRUE	A	1	1	0	0	218	58	211	714	61.1	49.58	49137	93	69		89138.8	-40001.8		-33834.9	124.428
TRUE	A	1	1	0	0	264	65	135	909	57.53	52.63	49102	110	75		83930.5	-34828.5		-33835.2	124.425
TRUE	A	1	1	0	0	263	33	709	597	68.31	44.3	49079	64	41		99657.5	-50578.5		-33857.6	124.422
TRUE	A	1	1	0	0	291	50	76	696	65.11	46.47	49076	87	63		94989	-45913		-33859.4	124.419
TRUE	A	1	1	0	0	264	3	1201	28	52.9	57.16	49047	3	3		77175.8	-28128.8		-33860.3	124.416
TRUE	A	1	1	0	0	194	60	558	918	57.16	52.91	49043	115	78		83390.7	-34347.7		-33869.9	124.413
TRUE	A	1	1	0	0	268	45	404	749	66.77	45.28	49040	74	54		97410.8	-48370.8		-33875.7	124.41
TRUE	A	1	1	0	0	266	3	265	45	48.89	61.81	49016	3	3		71325.6	-22309.6		-33877.5	124.407
TRUE	A	1	1	0	0	290	20	1166	326	65.97	45.81	49016	40	26		96243.6	-47227.6		-33879.3	124.404
TRUE	A	1	1	0	0	166	48	29	840	60.11	50.26	49002	103	60		87694.5	-38692.5		-33882.6	124.401
TRUE	A	1	1	0	0	218	75	86	928	62.58	48.28	49002	125	93		91298	-42296		-33887.4	124.398
TRUE	A	1	1	0	0	266	43	892	782	93.84	32.19	49000	95	61		136903	-87903.2		-33895.6	124.395
TRUE	A	1	1	0	0	291	35	492	507	77.13	39.14	48968	62	44		112525	-63557		-33896.2	124.392
TRUE	A	1	1	0	0	192	29	1040	360	58.82	51.26	48900	44	36		85812.5	-36912.5		-33938.5	124.389
TRUE	A	1	1	0	0	166	28	389	530	58.94	51.15	48899	66	34		85987.6	-37088.6		-33970.7	124.386
TRUE	A	1	1	0	0	266	18	787	462	78.67	38.32	48894	54	29		114772	-65877.7		-34003.2	124.383
TRUE	A	1	1	0	0	266	24	109	534	55	54.8	48878	65	38		80239.5	-31361.5		-34030.2	124.38
TRUE	A	1	1	0	0	287	1	509	20	88.97	33.87	48878	4	2		129798	-80920.3		-34030.7	124.377
TRUE	A	1	1	0	0	196	46	992	727	47.41	63.54	48859	83	55		69166.4	-20307.4		-34036.2	124.374
TRUE	A	1	1	0	0	191	69	437	944	54.63	55.14	48857	128	83		79699.7	-30842.7		-34120.8	124.371
TRUE	A	1	1	0	0	219	54	511	904	49.45	60.88	48828	109	66		72142.6	-23314.6		-34124.1	124.368
TRUE	A	1	1	0	0	289	34	881	479	75.78	39.72	48810	48	36		110555	-61745.4		-34136.4	124.365
TRUE	A	1	1	0	0	139	11	422	266	43.16	69.71	48795	22	14		62966.1	-14171.1		-34143.9	124.362
TRUE	A	1	1	0	0	217	29	714	488	46.92	64.11	48789	65	37		68451.6	-19662.6		-34150.8	124.359
TRUE	A	1	1	0	0	191	63	788	870	46.06	65.31	48783	118	75		67196.9	-18413.9		-34165.9	124.356
TRUE	A	1	1	0	0	195	54	1204	877	52.47	57.31	48772	110	71		76548.5	-27776.5		-34166	124.353
TRUE	A	1	1	0	0	287	33	634	521	70.23	42.81	48758	56	39		102459	-53700.5		-34201.2	124.35
TRUE	A	1	1	0	0	191	49	99	655	62.52	48.06	48729	89	56		91210.4	-42481.4		-34210	124.347
TRUE	A	1	1	0	0	193	64	76	720	94.58	31.76	48718	98	77		137983	-89264.8		-34226.4	124.344
TRUE	A	1	1	0	0	264	57	446	767	62.33	48.15	48675	96	65		90933.2	-42258.2		-34258.2	124.341
TRUE	A	1	1	0	0	218	29	725	436	42.05	71.31	48634	56	39		61346.7	-12712.7		-34258.8	124.338
TRUE	A	1	1	0	0	191	1	24	22	66.4	45.13	48600	1	1		96871	-48271		-34318.7	124.335
TRUE	A	1	1	0	0	193	3	1067	36	125.5	23.85	48560	7	5		183092	-134532		-34347.7	124.332
TRUE	A	1	1	0	0	195	17	1058	319	79.84	37.39	48421	43	22		116479	-68057.6		-34366.8	124.329
TRUE	A	1	1	0	0	167	19	282	295	52.65	56.69	48412	35	25		76811.1	-28399.1		-34397.2	124.326
TRUE	A	1	1	0	0	218	44	63	578	84.72	35.1	48231	74	55		123598	-75367		-34423.8	124.323
TRUE	A	1	1	0	0	292	67	102	943	53.27	55.76	48180	122	83		77715.6	-29535.6		-34425.6	124.32
TRUE	A	1	1	0	0	291	11	1167	156	71.89	41.32	48178	21	14		104880	-56702.3		-34444.4	124.317
TRUE	A	1	1	0	0	195	25	229	428	76.58	38.76	48136	57	33		111723	-63586.6		-34481.5	124.314
TRUE	A	1	1	0	0	264	8	506	112	42.97	69.05	48130	13	10		62688.9	-14558.9		-34513.2	124.311
TRUE	A	1	1	0	0	192	33	136	410	55	53.96	48128	49	41		80239.5	-32111.5		-34534.6	124.308
TRUE	A	1	1	0	0	287	53	926	778	55.31	53.62	48100	91	64		80691.8	-32591.8		-34535.7	124.305
TRUE	A	1	1	0	0	141	18	973	607	51.36	57.72	48082	41	25		74929.1	-26847.1		-34539.8	124.302
TRUE	A	1	1	0	0	267	31	354	331	55.31	53.59	48072	43	34		80691.8	-32619.8		-34588.7	124.299
TRUE	A	1	1	0	0	219	28	1115	623	76.21	38.86	48036	71	38		111183	-63146.8		-34628.5	124.296
TRUE	A	1	1	0	0	219	30	60	636	76.02	38.91	47977	73	40		110906	-62928.6		-34629.5	124.293
TRUE	A	1	1	0	0	194	41	466	583	56.54	52.32	47973	78	54		82486.2	-34513.2		-34647.8	124.29
TRUE	A	1	1	0	0	291	39	398	565	92.79	31.85	47929	69	49		135371	-87442.3		-34665.5	124.287
TRUE	A	1	1	0	0	289	77	185	918	55.31	53.39	47894	114	82		80691.8	-32797.8		-34727.9	124.284
TRUE	A	1	1	0	0	165	7	219	147	86.69	34.02	47837	16	10		126472	-78635		-34736.9	124.281
TRUE	A	1	1	0	0	163	40	81	742	113.9	25.88	47824	75	48		166169	-118345		-34738.1	124.278
TRUE	A	1	1	0	0	217	50	311	713	51.73	56.94	47770	99	62		75468.9	-27698.9		-34747.1	124.275
TRUE	A	1	1	0	0	219	25	858	598	69.73	42.16	47679	67	34		101729	-54050.1		-34752.1	124.272
TRUE	A	1	1	0	0	289	78	790	925	61.1	48.08	47652	115	83		89138.8	-41486.8		-34765.1	124.269
TRUE	A	1	1	0	0	139	32	1028	583	55	53.39	47624	58	40		80239.5	-32615.5		-34780.5	124.266
TRUE	A	1	1	0	0	263	49	198	826	92.24	31.82	47602	88	59		134569	-86966.9		-34786.5	124.263
TRUE	A	1	1	0	0	215	16	321	124	47.11	62.3	47595	24	18		68728.8	-21133.8		-34807.2	124.26
TRUE	A	1	1	0	0	167	3	1085	130	50.8	57.75	47585	12	7		74112.1	-26527.1		-34807.9	124.257
TRUE	A	1	1	0	0	290	14	550	261	74.17	39.5	47521	32	19		108207	-60685.6		-34828.5	124.254
TRUE	A	1	1	0	0	167	60	911	773	53.09	55.16	47491	99	71		77453	-29962		-34830.2	124.251
TRUE	A	1	1	0	0	217	53	1142	752	59.44	49.26	47488	104	65		86717	-39229		-34831.6	124.248
TRUE	A	1	1	0	0	265	80	1276	822	50.68	57.7	47429	136	96		73937.1	-26508.1		-34835	124.245
TRUE	A	1	1	0	0	165	52	802	848	88.66	32.98	47420	96	63		129346	-81926.1		-34840.4	124.242
TRUE	A	1	1	0	0	164	48	1320	699	109.3	26.74	47412	89	61		159458	-112046		-34856.2	124.239
TRUE	A	1	1	0	0	216	12	985	152	81.02	35.96	47255	22	14		118200	-70945.1		-34861.4	124.236
TRUE	A	1	1	0	0	141	39	131	956	64.18	45.38	47238	93	55		93632.2	-46394.2		-34866.8	124.233
TRUE	A	1	1	0	0	219	48	363	828	50.62	57.54	47237	100	60		73849.5	-26612.5		-34871.1	124.23
TRUE	A	1	1	0	0	216	30	1025	481	57.09	51	47230	57	33		83288.6	-36058.6		-34871.8	124.227
TRUE	A	1	1	0	0	267	77	1097	955	98.03	29.68	47196	116	88		143016	-95820		-34882.4	124.224
TRUE	A	1	1	0	0	163	43	1047	797	43.22	67.29	47167	79	52		63053.7	-15886.7		-34899.5	124.221
TRUE	A	1	1	0	0	167	58	428	756	48.77	59.63	47164	96	69		71150.6	-23986.6		-34922.8	124.218
TRUE	A	1	1	0	0	220	10	219	325	49.76	58.44	47158	22	15		72594.9	-25436.9		-34935.2	124.215
TRUE	A	1	1	0	0	287	7	923	126	53.95	53.82	47094	13	9		78707.7	-31613.7		-34941.1	124.212
TRUE	A	1	1	0	0	265	9	514	115	72.94	39.8	47081	24	14		106412	-59331.2		-34952.8	124.209
TRUE	A	1	1	0	0	195	19	1114	352	55.49	52.3	47067	47	25		80954.4	-33887.4		-34953	124.206
TRUE	A	1	1	0	0	167	75	423	973	61.66	47.05	47048	126	88		89955.8	-42907.8		-34953.1	124.203
TRUE	A	1	1	0	0	291	63	1257	865	60.98	47.56	47036	109	77		88963.7	-41927.7		-34981.6	124.2
TRUE	A	1	1	0	0	191	39	750	450	53.46	54.19	46986	69	44		77992.8	-31006.8		-34997.1	124.197
TRUE	A	1	1	0	0	215	43	697	468	63.01	45.91	46925	67	49		91925.3	-45000.3		-34998.6	124.194
TRUE	A	1	1	0	0	265	83	1134	856	74.67	38.74	46912	140	100		108936	-62024.1		-35005.3	124.191
TRUE	A	1	1	0	0	191	29	831	363	55.55	52.03	46876	53	34		81041.9	-34165.9		-35044.4	124.188
TRUE	A	1	1	0	0	192	13	918	164	70.78	40.82	46863	21	16		103261	-56397.9		-35058.7	124.185
TRUE	A	1	1	0	0	168	51	950	845	46.12	62.62	46843	106	65		67284.5	-20441.5		-35058.8	124.182
TRUE	A	1	1	0	0	191	38	334	451	72.45	39.83	46804	68	43		105697	-58893.3		-35072.4	124.179
TRUE	A	1	1	0	0	191	33	954	413	63.75	45.26	46797	61	38		93004.9	-46207.9		-35102.4	124.176
TRUE	A	1	1	0	0	287	20	912	270	45.87	62.86	46770	33	24		66919.7	-20149.7		-35117.4	124.173
TRUE	A	1	1	0	0	288	36	532	591	63.32	45.52	46744	71	50		92377.5	-45633.5		-35118.1	124.17
TRUE	A	1	1	0	0	194	7	86	147	59.13	48.74	46739	18	11		86264.8	-39525.8		-35137.3	124.167
TRUE	A	1	1	0	0	219	11	903	324	59.25	48.62	46723	35	16		86439.8	-39716.8		-35152.1	124.164
TRUE	A	1	1	0	0	165	40	1273	700	67.94	42.39	46713	79	49		99117.7	-52404.7		-35184.6	124.161
TRUE	A	1	1	0	0	164	58	893	859	60.48	47.53	46623	105	73		88234.3	-41611.3		-35195.2	124.158
TRUE	A	1	1	0	0	163	18	787	299	52.59	54.64	46609	32	21		76723.6	-30114.6		-35213.5	124.155
TRUE	A	1	1	0	0	266	56	183	940	79.78	35.99	46565	117	75		116391	-69826		-35222.9	124.152
TRUE	A	1	1	0	0	167	30	751	428	43.78	65.56	46545	54	38		63870.6	-17325.6		-35236	124.149
TRUE	A	1	1	0	0	164	42	904	619	55.8	51.3	46425	78	53		81406.6	-34981.6		-35259.8	124.146
TRUE	A	1	1	0	0	268	23	1076	291	63.75	44.81	46338	38	29		93004.9	-46666.9		-35260.4	124.143
TRUE	A	1	1	0	0	268	51	952	838	81.32	35.13	46332	83	60		118638	-72305.7		-35277.9	124.14
TRUE	A	1	1	0	0	194	15	85	314	93.29	30.62	46330	34	22		136101	-89770.8		-35289.3	124.137
TRUE	A	1	1	0	0	218	28	73	434	73.8	38.68	46296	54	37		107667	-61370.8		-35306.5	124.134
TRUE	A	1	1	0	0	164	66	556	979	56.85	50.21	46295	119	82		82938.5	-36643.5		-35338	124.131
TRUE	A	1	1	0	0	165	21	208	480	92.73	30.78	46287	46	28		135284	-88996.8		-35420.7	124.128
TRUE	A	1	1	0	0	191	16	1083	226	40.08	71.17	46259	34	20		58472.7	-12213.7		-35455	124.125
TRUE	A	1	1	0	0	265	16	924	158	51.05	55.66	46083	34	22		74476.8	-28393.8		-35460.3	124.122
TRUE	A	1	1	0	0	265	35	592	358	45.63	62.26	46076	66	45		66569.6	-20493.6		-35465.6	124.119
TRUE	A	1	1	0	0	191	34	1207	422	61.41	46.26	46075	63	39		89591	-43516		-35491.7	124.116
TRUE	A	1	1	0	0	194	32	1268	527	64.74	43.8	45989	69	45		94449.2	-48460.2		-35519.2	124.113
TRUE	A	1	1	0	0	218	37	1144	521	44.82	63.23	45971	66	48		65387.9	-19416.9		-35535	124.11
TRUE	A	1	1	0	0	164	16	442	213	92.42	30.65	45951	30	20		134832	-88880.5		-35580.3	124.107
TRUE	A	1	1	0	0	166	1	365	17	41.8	67.77	45951	1	1		60982	-15031		-35660.9	124.104
TRUE	A	1	1	0	0	216	4	884	82	75.34	37.57	45909	7	5		109914	-64004.5		-35702.4	124.101
TRUE	A	1	1	0	0	219	15	135	369	47.72	59.3	45895	42	21		69618.7	-23723.7		-35712.6	124.098
TRUE	A	1	1	0	0	167	21	1025	327	44.58	63.42	45854	39	27		65037.8	-19183.8		-35713.6	124.095
TRUE	A	1	1	0	0	167	12	173	270	61.84	45.71	45851	27	18		90218.4	-44367.4		-35737.9	124.092
TRUE	A	1	1	0	0	164	33	472	452	74.54	37.92	45841	58	40		108746	-62905.4		-35748	124.089
TRUE	A	1	1	0	0	289	52	31	635	59.25	47.69	45826	74	54		86439.8	-40613.8		-35758.1	124.086
TRUE	A	1	1	0	0	193	57	102	635	98.71	28.62	45814	88	69		144008	-98194		-35781.2	124.083
TRUE	A	1	1	0	0	196	71	165	967	65.91	42.75	45697	120	82		96156.1	-50459.1		-35793.3	124.08
TRUE	A	1	1	0	0	193	58	257	633	97.29	28.94	45667	89	70		141936	-96269.4		-35806.2	124.077
TRUE	A	1	1	0	0	267	75	1274	908	98.4	28.57	45604	110	86		143556	-97951.8		-35808.3	124.074
TRUE	A	1	1	0	0	290	21	497	364	38.66	72.72	45597	43	27		56401.1	-10804.1		-35813.8	124.071
TRUE	A	1	1	0	0	268	50	285	823	86.44	32.48	45540	82	59		126107	-80567.3		-35824	124.068
TRUE	A	1	1	0	0	168	14	89	149	71.83	39.02	45454	32	20		104793	-59338.8		-35838.3	124.065
TRUE	A	1	1	0	0	168	34	912	486	58.94	47.55	45453	69	44		85987.6	-40534.6		-35864.9	124.062
TRUE	A	1	1	0	0	164	61	384	905	106.2	26.38	45452	110	77		154935	-109483		-35880.5	124.059
TRUE	A	1	1	0	0	195	59	383	964	102.8	27.25	45448	117	76		149975	-104527		-35896.7	124.056
TRUE	A	1	1	0	0	265	61	366	610	68.56	40.87	45445	103	72		100022	-54577.2		-35903.4	124.053
TRUE	A	1	1	0	0	195	37	983	623	53.39	52.43	45406	78	48		77890.7	-32484.7		-35910.7	124.05
TRUE	A	1	1	0	0	192	27	1144	344	51.91	53.89	45373	42	34		75731.5	-30358.5		-35918	124.047
TRUE	A	1	1	0	0	194	1	615	16	55	50.83	45340	3	2		80239.5	-34899.5		-35948.1	124.044
TRUE	A	1	1	0	0	196	29	1086	584	83.73	33.36	45304	59	37		122154	-76849.7		-35974.2	124.041
TRUE	A	1	1	0	0	193	34	698	355	112.7	24.68	45112	52	42		164418	-119306		-35974.6	124.038
TRUE	A	1	1	0	0	164	57	663	859	83.3	33.39	45105	103	72		121526	-76421.4		-35978.5	124.035
TRUE	A	1	1	0	0	166	15	1257	145	59.25	46.91	45076	26	17		86439.8	-41363.8		-35997.9	124.032
TRUE	A	1	1	0	0	140	31	366	499	71.34	38.91	45024	59	38		104078	-59053.9		-36005.9	124.029
TRUE	A	1	1	0	0	165	4	370	53	56.35	49.26	45023	9	6		82209	-37186		-36045.2	124.026
TRUE	A	1	1	0	0	288	60	890	807	45.07	61.53	44980	112	77		65752.6	-20772.6		-36057.2	124.023
TRUE	A	1	1	0	0	195	42	607	722	80.71	34.34	44949	88	53		117748	-72798.8		-36057.8	124.02
TRUE	A	1	1	0	0	292	2	1189	24	60.61	45.72	44944	2	2		88423.9	-43479.9		-36058.6	124.017
TRUE	A	1	1	0	0	168	25	386	299	81.32	34.02	44867	53	34		118638	-73770.7		-36063.7	124.014
TRUE	A	1	1	0	0	287	19	1208	265	46.18	59.89	44855	32	23		67372	-22517		-36082.6	124.011
TRUE	A	1	1	0	0	267	21	462	191	79.6	34.74	44848	27	21		116128	-71280.4		-36101.3	124.008
TRUE	A	1	1	0	0	193	63	472	705	100.1	27.61	44815	97	76		146036	-101221		-36107.5	124.005
TRUE	A	1	1	0	0	264	62	1294	883	75.34	36.65	44781	105	71		109914	-65132.5		-36121.9	124.002
TRUE	A	1	1	0	0	193	72	693	792	111.5	24.75	44754	109	85		162667	-117913		-36149.4	123.999
TRUE	A	1	1	0	0	290	35	26	533	87.37	31.54	44697	61	42		127464	-82767.1		-36189.5	123.996
TRUE	A	1	1	0	0	194	38	1017	567	77.32	35.63	44682	75	51		112802	-68120.1		-36197.8	123.993
TRUE	A	1	1	0	0	191	62	132	863	61.35	44.89	44670	115	73		89503.5	-44833.5		-36207.7	123.99
TRUE	A	1	1	0	0	219	8	1005	108	66.4	41.36	44540	15	9		96871	-52331		-36225	123.987
TRUE	A	1	1	0	0	163	11	695	217	53.33	51.44	44495	20	12		77803.1	-33308.1		-36229.5	123.984
TRUE	A	1	1	0	0	194	63	274	995	84.41	32.48	44470	125	83		123146	-78675.7		-36235.7	123.981
TRUE	A	1	1	0	0	168	30	511	362	73.99	37.04	44450	62	39		107944	-63494		-36270.2	123.978
TRUE	A	1	1	0	0	196	17	981	232	50.31	54.44	44426	25	18		73397.3	-28971.3		-36272.1	123.975
TRUE	A	1	1	0	0	290	31	466	482	64.74	42.3	44420	56	37		94449.2	-50029.2		-36273.5	123.972
TRUE	A	1	1	0	0	164	37	347	486	69.79	39.18	44355	64	45		101817	-57461.6		-36329.2	123.969
TRUE	A	1	1	0	0	268	15	686	203	77.07	35.46	44323	24	20		112437	-68114.4		-36367	123.966
TRUE	A	1	1	0	0	290	65	1110	903	79.35	34.37	44232	103	77		115764	-71531.7		-36385.3	123.963
TRUE	A	1	1	0	0	289	13	1318	198	57.09	47.76	44228	19	14		83288.6	-39060.6		-36401.5	123.96
TRUE	A	1	1	0	0	218	12	1231	131	38.72	70.4	44213	20	15		56488.6	-12275.6		-36414.7	123.957
TRUE	A	1	1	0	0	194	8	220	165	76.33	35.71	44203	21	13		111358	-67154.8		-36422.4	123.954
TRUE	A	1	1	0	0	215	6	992	66	85.33	31.92	44176	11	8		124488	-80311.9		-36422.7	123.951
TRUE	A	1	1	0	0	265	36	187	374	72.01	37.81	44165	68	46		105055	-60890.4		-36433.6	123.948
TRUE	A	1	1	0	0	140	1	179	21	86.32	31.54	44159	4	1		125932	-81773.2		-36433.9	123.945
TRUE	A	1	1	0	0	139	31	1183	559	54.44	49.96	44116	56	38		79422.5	-35306.5		-36447.3	123.942
TRUE	A	1	1	0	0	289	24	652	374	71.46	38.05	44105	36	26		104253	-60148		-36465.5	123.939
TRUE	A	1	1	0	0	216	38	923	567	60.18	45.19	44101	69	43		87796.6	-43695.6		-36518.5	123.936
TRUE	A	1	1	0	0	265	37	770	389	41	66.27	44067	70	47		59814.9	-15747.9		-36532.6	123.933
TRUE	A	1	1	0	0	168	59	858	933	49.08	55.3	44021	120	74		71602.8	-27581.8		-36534.3	123.93
TRUE	A	1	1	0	0	165	36	391	658	48.09	56.43	44014	74	45		70158.5	-26144.5		-36565.5	123.927
TRUE	A	1	1	0	0	195	24	1278	422	77.81	34.87	44009	56	32		113517	-69508		-36576.9	123.924
TRUE	A	1	1	0	0	218	79	468	1000	52.47	51.71	44005	139	98		76548.5	-32543.5		-36586.7	123.921
TRUE	A	1	1	0	0	163	59	1234	974	48.21	56.16	43914	101	70		70333.6	-26419.6		-36595	123.918
TRUE	A	1	1	0	0	216	53	47	735	83.48	32.4	43868	94	61		121789	-77921		-36613.1	123.915
TRUE	A	1	1	0	0	166	20	873	316	53.76	50.23	43802	43	22		78430.5	-34628.5		-36618.1	123.912
TRUE	A	1	1	0	0	219	49	98	842	81.63	33.08	43796	101	61		119090	-75294		-36625.8	123.909
TRUE	A	1	1	0	0	195	33	381	568	60.48	44.61	43758	73	44		88234.3	-44476.3		-36626.4	123.906
TRUE	A	1	1	0	0	218	53	387	682	43.9	61.43	43739	88	64		64045.7	-20306.7		-36643.5	123.903
TRUE	A	1	1	0	0	141	35	554	896	44.58	60.47	43720	83	49		65037.8	-21317.8		-36668	123.9
TRUE	A	1	1	0	0	191	25	1156	315	59	45.68	43718	47	30		86075.1	-42357.1		-36673.4	123.897
TRUE	A	1	1	0	0	289	33	1260	471	72.26	37.3	43716	47	35		105420	-61704.1		-36676.2	123.894
TRUE	A	1	1	0	0	268	53	1124	846	78.86	34.18	43710	85	62		115049	-71338.9		-36694.2	123.891
TRUE	A	1	1	0	0	216	23	109	312	54.13	49.75	43681	40	25		78970.3	-35289.3		-36710.6	123.888
TRUE	A	1	1	0	0	291	44	666	619	57.59	46.76	43670	78	56		84018.1	-40348.1		-36728.5	123.885
TRUE	A	1	1	0	0	196	75	985	999	49.82	53.96	43597	127	89		72682.4	-29085.4		-36735.2	123.882
TRUE	A	1	1	0	0	196	53	1014	796	81.94	32.78	43570	94	63		119542	-75972.3		-36747.3	123.879
TRUE	A	1	1	0	0	266	21	828	489	78.18	34.36	43569	59	33		114057	-70487.8		-36748.5	123.876
TRUE	A	1	1	0	0	265	91	1145	990	62.4	42.96	43475	153	111		91035.4	-47560.4		-36761.1	123.873
TRUE	A	1	1	0	0	288	67	290	873	51.36	52.19	43471	127	87		74929.1	-31458.1		-36776.3	123.87
TRUE	A	1	1	0	0	265	54	186	517	56.23	47.65	43454	94	65		82033.9	-38579.9		-36780	123.867
TRUE	A	1	1	0	0	164	43	998	640	80.77	33.17	43453	79	54		117835	-74382.4		-36786.3	123.864
TRUE	A	1	1	0	0	140	50	395	817	49.08	54.56	43427	90	60		71602.8	-28175.8		-36793.6	123.861
TRUE	A	1	1	0	0	140	10	901	177	67.08	39.89	43404	20	12		97863	-54459		-36813.5	123.858
TRUE	A	1	1	0	0	163	28	340	537	54.13	49.42	43390	56	35		78970.3	-35580.3		-36814.6	123.855
TRUE	A	1	1	0	0	164	14	1233	184	68.81	38.87	43380	27	18		100387	-57006.9		-36820.9	123.852
TRUE	A	1	1	0	0	289	62	481	760	37.36	71.56	43366	93	67		54504.5	-11138.5		-36856.2	123.849
TRUE	A	1	1	0	0	288	66	754	864	49.76	53.67	43310	126	86		72594.9	-29284.9		-36912.5	123.846
TRUE	A	1	1	0	0	216	34	137	502	63.07	42.3	43275	63	37		92012.8	-48737.8		-36930.3	123.843
TRUE	A	1	1	0	0	218	21	539	302	66.28	40.24	43263	37	26		96695.9	-53432.9		-36938.2	123.84
TRUE	A	1	1	0	0	195	43	377	748	79.23	33.65	43243	91	56		115589	-72345.6		-36940	123.837
TRUE	A	1	1	0	0	291	67	623	925	73.37	36.26	43144	116	82		107039	-63895.5		-36944.1	123.834
TRUE	A	1	1	0	0	164	20	889	302	64.86	41	43135	40	25		94624.3	-51489.3		-36973.3	123.831
TRUE	A	1	1	0	0	268	27	1318	419	58.7	45.31	43132	46	33		85637.4	-42505.4		-36977.3	123.828
TRUE	A	1	1	0	0	167	54	304	732	40.69	65.32	43113	92	65		59362.6	-16249.6		-37000	123.825
TRUE	A	1	1	0	0	217	19	816	307	54.38	48.88	43110	37	24		79335	-36225		-37051.7	123.822
TRUE	A	1	1	0	0	267	71	1127	848	84.72	31.36	43082	103	82		123598	-80516		-37056.4	123.819
TRUE	A	1	1	0	0	220	14	754	406	46	57.72	43058	33	21		67109.4	-24051.4		-37064.8	123.816
TRUE	A	1	1	0	0	288	13	1039	174	52.1	50.95	43051	22	16		76008.7	-32957.7		-37066.7	123.813
TRUE	A	1	1	0	0	215	28	857	265	65.05	40.71	42953	44	33		94901.4	-51948.4		-37068.5	123.81
TRUE	A	1	1	0	0	216	59	942	802	48.83	54.22	42943	101	68		71238.1	-28295.1		-37088.6	123.807
TRUE	A	1	1	0	0	263	45	605	797	54.32	48.61	42825	84	55		79247.4	-36422.4		-37088.7	123.804
TRUE	A	1	1	0	0	220	26	176	618	63.88	41.32	42803	61	35		93194.5	-50391.5		-37121.3	123.801
TRUE	A	1	1	0	0	287	68	77	930	51.85	50.88	42787	118	80		75644	-32857		-37122.8	123.798
TRUE	A	1	1	0	0	216	54	1004	736	50.13	52.62	42783	95	62		73134.7	-30351.7		-37164.3	123.795
TRUE	A	1	1	0	0	165	48	352	803	62.7	42.04	42757	92	59		91473	-48716		-37170.7	123.792
TRUE	A	1	1	0	0	265	55	657	561	50.68	51.91	42672	96	66		73937.1	-31265.1		-37186	123.789
TRUE	A	1	1	0	0	191	67	1199	928	55.92	47.04	42668	125	80		81581.7	-38913.7		-37198.2	123.786
TRUE	A	1	1	0	0	290	58	1057	818	78.24	33.61	42646	95	70		114144	-71498.3		-37201.8	123.783
TRUE	A	1	1	0	0	288	69	59	889	49.02	53.64	42643	130	89		71515.3	-28872.3		-37255.9	123.78
TRUE	A	1	1	0	0	167	36	692	501	37.06	70.72	42502	64	45		54066.8	-11564.8		-37258.3	123.777
TRUE	A	1	1	0	0	164	22	556	355	63.44	41.28	42480	45	29		92552.6	-50072.6		-37267.7	123.774
TRUE	A	1	1	0	0	264	42	218	519	50.99	51.36	42472	66	48		74389.3	-31917.3		-37281.9	123.771
TRUE	A	1	1	0	0	167	52	766	741	85.02	30.8	42471	90	63		124036	-81564.7		-37322.1	123.768
TRUE	A	1	1	0	0	168	55	298	915	73.8	35.47	42459	114	69		107667	-65207.8		-37331.5	123.765
TRUE	A	1	1	0	0	288	18	276	249	78.24	33.42	42411	31	22		114144	-71733.3		-37331.7	123.762
TRUE	A	1	1	0	0	266	27	1044	572	65.85	39.69	42390	72	42		96068.6	-53678.6		-37352.1	123.759
TRUE	A	1	1	0	0	267	48	638	510	46.37	56.19	42257	66	52		67649.2	-25392.2		-37425.6	123.756
TRUE	A	1	1	0	0	195	15	905	294	44.45	58.57	42228	37	20		64848.1	-22620.1		-37443.1	123.753
TRUE	A	1	1	0	0	265	87	1223	959	42.17	61.73	42225	149	107		61521.8	-19296.8		-37466.4	123.75
TRUE	A	1	1	0	0	168	19	1114	180	52.04	49.96	42163	38	25		75921.2	-33758.2		-37495	123.747
TRUE	A	1	1	0	0	139	34	1228	657	41.99	61.91	42161	60	42		61259.2	-19098.2		-37521.6	123.744
TRUE	A	1	1	0	0	196	51	1257	776	44.08	58.97	42160	90	60		64308.3	-22148.3		-37536.8	123.741
TRUE	A	1	1	0	0	288	57	1055	780	47.35	54.89	42155	106	73		69078.9	-26923.9		-37561.2	123.738
TRUE	A	1	1	0	0	292	70	1124	985	62.21	41.78	42155	126	86		90758.2	-48603.2		-37565.7	123.735
TRUE	A	1	1	0	0	140	34	306	560	78.24	33.2	42130	62	41		114144	-72014.3		-37580.8	123.732
TRUE	A	1	1	0	0	164	30	581	420	46.06	56.35	42093	55	37		67196.9	-25103.9		-37641.8	123.729
TRUE	A	1	1	0	0	218	56	876	692	60.85	42.64	42086	91	67		88774.1	-46688.1		-37663	123.726
TRUE	A	1	1	0	0	266	54	1263	895	46.55	55.71	42064	114	73		67911.8	-25847.8		-37705.5	123.723
TRUE	A	1	1	0	0	263	59	1082	924	56.05	46.24	42029	103	70		81771.3	-39742.3		-37707.3	123.72
TRUE	A	1	1	0	0	218	4	289	57	46.67	55.52	42028	8	5		68086.9	-26058.9		-37725.4	123.717
TRUE	A	1	1	0	0	194	42	537	579	80.52	32.16	42005	79	55		117471	-75465.6		-37730	123.714
TRUE	A	1	1	0	0	140	27	959	425	48.65	53.2	41974	53	33		70975.5	-29001.5		-37783.2	123.711
TRUE	A	1	1	0	0	168	41	1248	720	69.24	37.3	41886	92	54		101014	-59128.2		-37789.9	123.708
TRUE	A	1	1	0	0	217	71	1171	949	76.88	33.48	41754	135	87		112160	-70406.2		-37861	123.705
TRUE	A	1	1	0	0	140	12	515	216	61.9	41.55	41715	26	15		90305.9	-48590.9		-37880.9	123.702
TRUE	A	1	1	0	0	218	73	491	897	51.67	49.74	41686	121	91		75381.4	-33695.4		-37908.6	123.699
TRUE	A	1	1	0	0	196	72	268	965	44.7	57.41	41619	121	83		65212.8	-23593.8		-37911.9	123.696
TRUE	A	1	1	0	0	218	18	512	230	69.05	37.15	41608	33	23		100737	-59129		-37916.9	123.693
TRUE	A	1	1	0	0	191	44	1043	534	36.62	70.03	41595	76	50		53424.9	-11829.9		-37956	123.69
TRUE	A	1	1	0	0	287	58	321	843	59.99	42.69	41538	102	69		87519.4	-45981.4		-38002.5	123.687
TRUE	A	1	1	0	0	266	4	52	52	70.29	36.42	41523	4	4		102546	-61023.1		-38014.6	123.684
TRUE	A	1	1	0	0	268	41	458	707	53.7	47.67	41522	69	49		78342.9	-36820.9		-38031.7	123.681
TRUE	A	1	1	0	0	140	3	1045	42	102.7	24.92	41513	6	3		149829	-108316		-38063.1	123.678
TRUE	A	1	1	0	0	287	51	18	774	66.22	38.57	41429	88	62		96608.4	-55179.4		-38104.4	123.675
TRUE	A	1	1	0	0	215	21	442	186	46.12	55.33	41387	33	25		67284.5	-25897.5		-38131.7	123.672
TRUE	A	1	1	0	0	196	70	1078	953	55.31	46	41264	119	81		80691.8	-39427.8		-38159.5	123.669
TRUE	A	1	1	0	0	264	54	694	706	45.69	55.67	41253	90	61		66657.1	-25404.1		-38160.9	123.666
TRUE	A	1	1	0	0	267	28	277	317	57.09	44.53	41231	39	31		83288.6	-42057.6		-38179.5	123.663
TRUE	A	1	1	0	0	192	62	639	743	73.25	34.67	41189	98	74		106864	-65675.4		-38206.9	123.66
TRUE	A	1	1	0	0	288	72	99	908	67.27	37.75	41189	133	92		98140.2	-56951.2		-38220.2	123.657
TRUE	A	1	1	0	0	266	36	1205	696	76.21	33.31	41165	85	52		111183	-70017.8		-38247.6	123.654
TRUE	A	1	1	0	0	292	41	880	473	69.55	36.45	41115	69	50		101466	-60351.5		-38259.4	123.651
TRUE	A	1	1	0	0	291	51	1336	720	76.08	33.29	41085	89	64		110993	-69908.1		-38268.2	123.648
TRUE	A	1	1	0	0	163	30	930	608	46.55	54.4	41071	60	37		67911.8	-26840.8		-38292.3	123.645
TRUE	A	1	1	0	0	193	31	234	346	97.66	25.9	41028	47	38		142476	-101448		-38299.4	123.642
TRUE	A	1	1	0	0	167	49	642	723	40.45	62.54	41026	87	60		59012.5	-17986.5		-38304.9	123.639
TRUE	A	1	1	0	0	165	51	1173	828	72.2	35.01	41002	95	62		105333	-64330.6		-38307.8	123.636
TRUE	A	1	1	0	0	292	7	417	71	50.68	49.87	40995	13	12		73937.1	-32942.1		-38313.3	123.633
TRUE	A	1	1	0	0	215	69	151	887	67.94	37.19	40986	115	82		99117.7	-58131.7		-38316.7	123.63
TRUE	A	1	1	0	0	290	67	1201	920	67.82	37.24	40961	105	79		98942.6	-57981.6		-38328.4	123.627
TRUE	A	1	1	0	0	218	70	181	884	72.51	34.79	40909	117	88		105785	-64875.8		-38350.6	123.624
TRUE	A	1	1	0	0	266	14	190	363	52.16	48.35	40901	42	24		76096.2	-35195.2		-38354.3	123.621
TRUE	A	1	1	0	0	288	22	1310	327	56.35	44.73	40883	39	27		82209	-41326		-38371.1	123.618
TRUE	A	1	1	0	0	288	58	291	778	65.66	38.36	40851	109	74		95791.4	-54940.4		-38372.8	123.615
TRUE	A	1	1	0	0	292	14	1181	170	78.92	31.86	40784	22	20		115136	-74352.4		-38381.6	123.612
TRUE	A	1	1	0	0	194	17	1342	311	54.07	46.47	40751	36	24		78882.7	-38131.7		-38451.4	123.609
TRUE	A	1	1	0	0	191	12	1175	171	48.89	51.37	40735	28	16		71325.6	-30590.6		-38455.1	123.606
TRUE	A	1	1	0	0	164	6	944	94	75.59	33.19	40694	13	7		110278	-69584.3		-38465.4	123.603
TRUE	A	1	1	0	0	192	5	103	88	57.28	43.7	40600	10	7		83565.8	-42965.8		-38484	123.6
TRUE	A	1	1	0	0	289	7	1336	82	62.52	39.97	40532	9	7		91210.4	-50678.4		-38484.3	123.597
TRUE	A	1	1	0	0	140	40	1127	702	61.29	40.77	40524	73	48		89416	-48892		-38495.2	123.594
TRUE	A	1	1	0	0	268	29	23	460	63.75	39.18	40515	48	35		93004.9	-52489.9		-38495.8	123.591
TRUE	A	1	1	0	0	195	51	1256	841	49.76	50.18	40497	103	67		72594.9	-32097.9		-38524.3	123.588
TRUE	A	1	1	0	0	292	24	1325	283	59.25	42.1	40460	39	31		86439.8	-45979.8		-38564.8	123.585
TRUE	A	1	1	0	0	195	13	840	274	77.87	32.03	40459	33	18		113605	-73145.5		-38579.9	123.582
TRUE	A	1	1	0	0	220	22	1336	557	71.89	34.7	40458	54	30		104880	-64422.3		-38597.5	123.579
TRUE	A	1	1	0	0	264	32	481	429	72.01	34.64	40457	51	37		105055	-64598.4		-38623	123.576
TRUE	A	1	1	0	0	216	57	834	759	53.46	46.66	40456	98	65		77992.8	-37536.8		-38626.5	123.573
TRUE	A	1	1	0	0	292	16	831	185	40.32	61.83	40437	27	22		58822.8	-18385.8		-38644.6	123.57
TRUE	A	1	1	0	0	215	44	1139	478	44.7	55.75	40422	68	50		65212.8	-24790.8		-38650.2	123.567
TRUE	A	1	1	0	0	218	61	458	738	47.41	52.56	40422	97	73		69166.4	-28744.4		-38668.1	123.564
TRUE	A	1	1	0	0	290	73	864	989	65.97	37.65	40289	113	85		96243.6	-55954.6		-38675.4	123.561
TRUE	A	1	1	0	0	263	28	760	545	57.09	43.47	40249	58	36		83288.6	-43039.6		-38677.3	123.558
TRUE	A	1	1	0	0	216	33	1214	502	51.48	48.2	40248	62	36		75104.2	-34856.2		-38692.5	123.555
TRUE	A	1	1	0	0	292	52	1248	655	52.65	47.06	40193	91	62		76811.1	-36618.1		-38710.7	123.552
TRUE	A	1	1	0	0	167	68	211	899	48.21	51.39	40185	115	80		70333.6	-30148.6		-38717.5	123.549
TRUE	A	1	1	0	0	264	4	1060	42	52.96	46.73	40142	4	4		77263.3	-37121.3		-38723.4	123.546
TRUE	A	1	1	0	0	196	16	624	229	62.15	39.79	40107	24	17		90670.6	-50563.6		-38820.2	123.543
TRUE	A	1	1	0	0	215	66	447	837	75.53	32.74	40107	110	79		110191	-70083.7		-38870.3	123.54
TRUE	A	1	1	0	0	165	38	539	679	48.83	50.59	40070	76	47		71238.1	-31168.1		-38877.6	123.537
TRUE	A	1	1	0	0	292	32	830	365	41.12	60.02	40034	54	40		59990	-19956		-38890.9	123.534
TRUE	A	1	1	0	0	164	18	47	248	52.41	47.09	40027	35	23		76460.9	-36433.9		-38906.9	123.531
TRUE	A	1	1	0	0	287	71	163	988	54.69	45.12	40025	128	85		79787.2	-39762.2		-38913.7	123.528
TRUE	A	1	1	0	0	140	52	784	872	60.42	40.83	40017	96	63		88146.7	-48129.7		-38946.7	123.525
TRUE	A	1	1	0	0	192	11	415	140	39.15	62.97	39989	17	13		57115.9	-17126.9		-38983.4	123.522
TRUE	A	1	1	0	0	216	2	338	43	80.77	30.51	39973	4	3		117835	-77862.4		-38984.2	123.519
TRUE	A	1	1	0	0	287	27	1316	408	62.27	39.57	39962	45	32		90845.7	-50883.7		-38987.9	123.516
TRUE	A	1	1	0	0	267	65	256	777	52.78	46.63	39912	95	76		77000.7	-37088.7		-39010.5	123.513
TRUE	A	1	1	0	0	217	1	580	22	48.95	50.25	39897	1	1		71413.2	-31516.2		-39037.2	123.51
TRUE	A	1	1	0	0	288	12	804	170	68.99	35.65	39891	21	15		100650	-60758.5		-39037.4	123.507
TRUE	A	1	1	0	0	166	22	857	371	36.69	66.94	39830	49	26		53527	-13697		-39044.4	123.504
TRUE	A	1	1	0	0	291	22	751	339	52.84	46.48	39830	40	31		77088.3	-37258.3		-39047.4	123.501
TRUE	A	1	1	0	0	191	14	1102	205	45.81	53.57	39802	30	18		66832.2	-27030.2		-39056.1	123.498
TRUE	A	1	1	0	0	288	52	155	747	53.95	45.44	39761	99	68		78707.7	-38946.7		-39060.6	123.495
TRUE	A	1	1	0	0	141	1	700	60	42.48	57.65	39718	8	4		61974.1	-22256.1		-39099.2	123.492
TRUE	A	1	1	0	0	168	31	309	401	75.84	32.29	39716	64	40		110643	-70927		-39131	123.489
TRUE	A	1	1	0	0	264	16	761	240	51.48	47.41	39585	25	19		75104.2	-35519.2		-39139.8	123.486
TRUE	A	1	1	0	0	264	24	1056	289	39.77	61.29	39529	33	27		58020.5	-18491.5		-39150.5	123.483
TRUE	A	1	1	0	0	265	33	301	326	46.8	52.08	39527	62	43		68276.5	-28749.5		-39165.6	123.48
TRUE	A	1	1	0	0	268	43	586	734	50.13	48.6	39510	71	51		73134.7	-33624.7		-39215.8	123.477
TRUE	A	1	1	0	0	216	14	1213	174	77.81	31.28	39471	25	16		113517	-74046		-39216.9	123.474
TRUE	A	1	1	0	0	168	63	856	965	53.02	45.9	39470	125	78		77350.9	-37880.9		-39229	123.471
TRUE	A	1	1	0	0	196	73	1197	966	78.55	30.96	39449	122	84		114597	-75147.6		-39235	123.468
TRUE	A	1	1	0	0	166	36	420	647	50.5	48.17	39448	80	45		73674.4	-34226.4		-39253.6	123.465
TRUE	A	1	1	0	0	217	47	574	709	66.53	36.55	39440	96	59		97060.6	-57620.6		-39277.8	123.462
TRUE	A	1	1	0	0	167	64	360	855	57.03	42.63	39430	107	75		83201.1	-43771.1		-39285	123.459
TRUE	A	1	1	0	0	265	70	377	718	66.16	36.7	39376	119	83		96520.8	-57144.8		-39293.9	123.456
TRUE	A	1	1	0	0	192	61	692	736	59.81	40.57	39349	97	73		87256.8	-47907.8		-39305.7	123.453
TRUE	A	1	1	0	0	196	25	1149	472	50.19	48.31	39326	50	33		73222.2	-33896.2		-39329.6	123.45
TRUE	A	1	1	0	0	266	9	1238	218	77.93	31.1	39315	24	16		113692	-74377.1		-39350.5	123.447
TRUE	A	1	1	0	0	192	36	218	444	44.7	54.22	39307	56	45		65212.8	-25905.8		-39354	123.444
TRUE	A	1	1	0	0	140	9	321	174	55.06	43.98	39272	19	11		80327	-41055		-39359.8	123.441
TRUE	A	1	1	0	0	264	15	529	241	53.64	45.14	39272	24	18		78255.4	-38983.4		-39361.1	123.438
TRUE	A	1	1	0	0	194	57	806	891	71.27	33.96	39263	112	75		103976	-64712.8		-39365.8	123.435
TRUE	A	1	1	0	0	217	21	1062	384	40.51	59.75	39255	46	27		59100	-19845		-39394.8	123.432
TRUE	A	1	1	0	0	291	24	1170	363	40.88	59.16	39225	42	33		59639.8	-20414.8		-39396.5	123.429
TRUE	A	1	1	0	0	265	62	18	609	54.44	44.38	39184	104	73		79422.5	-40238.5		-39423.2	123.426
TRUE	A	1	1	0	0	195	9	301	165	61.16	39.47	39152	21	11		89226.3	-50074.3		-39427.8	123.423
TRUE	A	1	1	0	0	216	40	96	574	70.84	34.05	39129	71	45		103348	-64219.5		-39477.4	123.42
TRUE	A	1	1	0	0	289	37	640	500	58.94	40.91	39112	52	39		85987.6	-46875.6		-39484	123.417
TRUE	A	1	1	0	0	195	63	1215	991	49.2	48.91	39031	123	80		71777.9	-32746.9		-39486.1	123.414
TRUE	A	1	1	0	0	163	52	1069	907	45.44	52.94	39018	91	61		66292.4	-27274.4		-39507.8	123.411
TRUE	A	1	1	0	0	193	85	620	972	105.9	22.7	38995	126	98		154498	-115503		-39525.8	123.408
TRUE	A	1	1	0	0	292	20	611	236	52.1	46.1	38957	33	26		76008.7	-37051.7		-39533.2	123.405
TRUE	A	1	1	0	0	264	23	604	292	64.86	37.02	38948	32	26		94624.3	-55676.3		-39566.8	123.402
TRUE	A	1	1	0	0	140	14	589	250	61.41	39.1	38944	29	17		89591	-50647		-39574	123.399
TRUE	A	1	1	0	0	195	23	816	421	71.64	33.51	38941	55	31		104516	-65574.6		-39574.2	123.396
TRUE	A	1	1	0	0	267	47	399	478	45.26	53.03	38921	64	51		66029.8	-27108.8		-39580.6	123.393
TRUE	A	1	1	0	0	167	38	496	552	64.43	37.21	38887	68	47		93996.9	-55109.9		-39587.8	123.39
TRUE	A	1	1	0	0	292	58	821	819	41.43	57.86	38880	105	71		60442.2	-21562.2		-39612	123.387
TRUE	A	1	1	0	0	166	44	378	771	58.45	40.97	38844	95	55		85272.7	-46428.7		-39676.3	123.384
TRUE	A	1	1	0	0	191	2	1294	39	44.08	54.32	38841	9	4		64308.3	-25467.3		-39687.6	123.381
TRUE	A	1	1	0	0	268	38	430	688	40.32	59.36	38824	62	45		58822.8	-19998.8		-39688.2	123.378
TRUE	A	1	1	0	0	289	55	539	677	52.9	45.22	38803	82	59		77175.8	-38372.8		-39691.2	123.375
TRUE	A	1	1	0	0	218	3	382	34	64.37	37.14	38773	6	4		93909.4	-55136.4		-39694.5	123.372
[truncated: 5,662 more rows]
[truncated: 10 more columns]

## Sheet: Fig.5e
RPA32_WT untreated
[truncated: 9,145 more rows]

## Sheet: Fig.6a
γH2A.X_WT untreated
[truncated: 14,477 more rows]

## Sheet: Fig.9b
PI_Setd8-LKO+TCP_30d
[truncated: 12,570 more rows]

[truncated: 9 more sheets: Fig.9c, Fig.9d, Fig.9e, Suppl.Fig.1a, Supp.Fig.1b, Suppl.Fig.1d, Suppl.Fig.3b, Suppl.Fig.4c, Suppl.Fig.5a]
